# Supplementary material for: Transcriptomic Analysis of High- and Low-Virulence Bovine Pasteurella multocida in vitro and in vivo
Source: Front Vet Sci. 2021 Feb 10;8:616774. doi: 10.3389/fvets.2021.616774 (PMC7902865; doi:10.3389/fvets.2021.616774)
Supplement: Supplementary Table 1 — qRT-PCR primers used in this work. [file Table_1.XLSX]

## Sheet: Sheet1
Table S1 qRT-PCR Primers used in this work
Primer name	Sequence (5’-3’)	Product (bp)
hyaB	F: GGGTAAGAATCGGTGCAGATAG	100
	R: GCACCGAATGTCAAAGGTTTATT
hyaC	F: TGATCCTCGCATTGGTACAC	101
	R: CGTCAGCATAGTTAGCCAGTAA
hexD	F: CTCACGACATTACCCGAACAA	129
	R: GGAGGATAACGCATGAGCAATA
hexC	F: GGCATTGCTACGCTCAATATC	106
	R: GCTCATTGAGGCGATTGATAAG
hexB	F: TCAGAGTGCTTGACACGTTAAT	117
	R: CCTGTGGCATAGGTATCCAATC
hexA	F: CAAGGTAGCTTAACGGGTATGG	105
	R: ACCTAGCTCAGAGAACTCTTCA
afuC	F: TCTTTGGCCGGTGCTTTTTG	167
	R: GACGCCAATTTACGTCGCTC
fbpC	F: GACGCCAATTTACGTCGCTC	167
	R: TCTTTGGCCGGTGCTTTTTG
pvuE	F: GATGTCAATGATGCGACGCC	155
	R: GTTCGGTCATCACCTCGTGT
lpxC	F: TTTACCAATCGCAGGGTGCT	144
	R: GAAGAGCAAAACGCAGCGAA
lptA	F: CACTCTCCTCCGACATCTGC	171
	R: CCCCAACAGAGCAGACACAT
hemR	F: GCGCCGTCTAGTTGAACTCT	98
	R: GGGGTAAATATGGCGGGAGG
sitA	F: CAATTACCAAACCGGGTGCG	179
	R: TGGCGTGATTCCTTGTGTCA
sitB	F: TGTGGCTTGCCAATTTCAGC	87
	R: AACGGGAAACTGCCAGTCAA
sitD	F: GGGCTTTCACCTCGGCTATT	160
	R: GGAGCATGATGTCGAAACGC
hitA	F: AGCGAACCTCGCACAAAAAC	191
	R: TAACGTGTGTACCTTGCGCT
fur	F: TGCTCCTTGAAAGAGGCGAA	143
	R: ATGGTGGTGTTCAGTTGGGG
hutZ	F: CGTGCATGACGTGCAATAGT	114
	R: AGTCATGCTCGCTACTGTCG
lpxD	F: CGAAGAGTACACGCCAGGTT	188
	R: TCCATATTGGGACCGGGACT
lpcA	F: GACCGACAGCTTCCACGTAA	196
	R: GGGAAAGTGCTTTCTTGCGG
ompA	F: CACAAAACGCTATCAGCGCA	131
	R: AACAGCGATTTCAACGCGAC
lptA	F: CACTCTCCTCCGACATCTGC	171
	R: CCCCAACAGAGCAGACACAT
Hfq	F: CGTCGTGAACGTATCCCTGT	151
	R: GCGCAGGAACAACAGTTGAA
hhuA	F: GTCCGTTATGAAACGGGGGT	77
	R: TCAACACCACGAACGGCATA
pvuB	F: TGTTGGTGTCGCAGATGACA	70
	R: CCATGGCTGCACTTTATCGC
