# Supplementary material for: Transcriptomic Analysis of High- and Low-Virulence Bovine Pasteurella multocida in vitro and in vivo
Source: Front Vet Sci. 2021 Feb 10;8:616774. doi: 10.3389/fvets.2021.616774 (PMC7902865; doi:10.3389/fvets.2021.616774)
Supplement: Supplementary Table 2 — Transcriptome sequencing results statistics and quality assessment. [file Table_2.XLSX]

## Sheet: RNA-Sequencing-Quality
Sample	Total Raw Reads(Mb)	Total Clean Reads(Mb)	Reads Mapped to Bacterial Genome (Mb)	Reads Mapped to Bacterial Genome (%)	Total Clean Bases(Gb)	Clean Reads Q20(%)	Clean Reads Q30(%)	N Reads(%)	Low Quality Reads(%)	Adapter Reads(%)	Other Reads(%)	GC content(%)	Clean Reads Ratio(%)	Total Raw Reads(Mb)
PmCQ2_1	32.57	30.48	28.2342	92.64	4.57	99.12	97.38	0.02	2.58	3.81	0	46.1	93.58	39.3778
PmCQ2_2	32.57	30.58	28.1479	92.05	4.59	99.16	97.48	0.02	2	4.09	0	46.36	93.89	39.5348
PmCQ2_3	32.57	30.79	28.3723	92.15	4.62	99.05	97.22	0.02	2.46	2.97	0	43.27	94.54	38.6887
PmCQ2_M1	79.77	73.83	3.92772	5.32	11.07	98.45	95.79	0.06	3.57	3.82	0	49.62	92.55	32.984
PmCQ2_M2	81.4	74.77	0.239267	0.32	11.22	98.58	96.13	0.06	2.99	5.1	0	49.98	91.85	33.1704
PmCQ2_M3	79.78	73.59	0.18397	0.25	11.04	98.57	96.09	0.05	2.93	4.78	0	49.49	92.24	33.4755
PmCQ6_1	32.84	30.03	26.1354	87.02	4.51	98.06	94.62	0.01	5.92	2.61	0	44.65	91.46	38.7519
PmCQ6_2	32.84	30.38	28.3551	93.32	4.56	98.32	95.18	0	4.11	3.36	0	46.61	92.53	39.0731
PmCQ6_3	32.84	30.27	27.4368	90.63	4.54	98.16	94.82	0.01	4.46	3.34	0	46.38	92.19	39.1106
PmCQ6_M1	81.64	74.84	0.314329	0.42	11.23	97.84	94.68	0.02	4.09	4.21	0	48.75	91.68	32.5858
PmCQ6_M2	83.28	74.73	0.224203	0.3	11.21	97.38	92.93	0.03	6.2	4.02	0	48.66	89.74	31.8735
PmCQ6_M3	83.28	74.84	0.74093	0.99	11.23	97.32	92.81	0.03	6.68	3.42	0	48.53	89.87	31.7465
