# Supplementary material for: Transcriptomic Analysis of High- and Low-Virulence Bovine Pasteurella multocida in vitro and in vivo
Source: Front Vet Sci. 2021 Feb 10;8:616774. doi: 10.3389/fvets.2021.616774 (PMC7902865; doi:10.3389/fvets.2021.616774)
Supplement: Supplementary Table 3 — The total differentially expressed genes of all groups (fold change ≥2, p-value ≤ 0.05). [file Table_3.XLSX]

## Sheet: PmCQ6-VS-PmCQ2
GeneID	Length	PmCQ6-Expression	PmCQ2-Expression	log2FoldChange(PmCQ2/PmCQ6)	FoldChange(PmCQ2/PmCQ6)	Up-Down-Regulation(PmCQ2/PmCQ6)	Padj	Pvalue	type	KEGG Orthology	GO Component	GO Function	GO Process	Blast nr
chr_orf00063	1509	3856.91	2.73918	-10.4595	0.0007102	Down	3.3e-109	3.09e-112	known_mRNA	-	-	-	-	gi|746077635|ref|WP_039145086.1|/3.2e-156/hypothetical protein [Gallibacterium anatis]
chr_orf00103	3249	1689.66	2.23789	-9.56038	0.00132446	Down	6.64e-89	1.87e-91	known_mRNA	K03546|1|3.5e-08|66.2|pys:Py04_1145|DNA repair protein SbcC/Rad50;K03406|2|5.6e-06|58.9|pow:IJ21_40920|methyl-accepting chemotaxis protein	-	-	-	gi|505729026|ref|WP_015691083.1|/0.0e+00/phage tail protein [Pasteurella multocida]
chr_orf00099	1017	1029.42	2.12379	-8.92098	0.00206309	Down	2.55e-73	1.31e-75	known_mRNA	-	-	-	-	gi|505729023|ref|WP_015691080.1|/1.8e-182/hypothetical protein [Pasteurella multocida]
chr_orf00104	705	619.605	1.95854	-8.30543	0.00316095	Down	8.75e-61	8.19e-63	known_mRNA	-	-	-	-	gi|504203656|ref|WP_014390758.1|/4.1e-114/tail protein [Pasteurella multocida]
chr_orf00070	657	611.869	1.9863	-8.26699	0.00324629	Down	1.07e-59	1.05e-61	known_mRNA	K01356|1|3.4e-11|73.9|aamy:GFC30_3207|repressor LexA [EC:3.4.21.88]	-	GO:0043565//sequence-specific DNA binding	-	gi|514429635|ref|WP_016570077.1|/8.9e-119/repressor [Pasteurella multocida]
chr_orf00107	1239	526.809	1.92076	-8.09946	0.00364602	Down	9.82e-57	1.1e-58	known_mRNA	-	-	-	-	gi|505729029|ref|WP_015691086.1|/7.5e-220/hypothetical protein [Pasteurella multocida]
chr_orf00069	384	417.485	1.88333	-7.79229	0.00451114	Down	6.23e-51	8.75e-53	known_mRNA	-	GO:0016021//integral component of membrane	-	-	gi|514429633|ref|WP_016570075.1|/5.8e-62/hypothetical protein [Pasteurella multocida]
chr_orf00085	1236	351.747	1.82692	-7.58898	0.00519385	Down	1.72e-47	2.66e-49	known_mRNA	K06909|1|1.0e-234|817.4|pmv:PMCN06_0086|phage terminase large subunit	-	-	GO:0006323//DNA packaging	gi|504203636|ref|WP_014390738.1|/7.0e-234/terminase [Pasteurella multocida]
BGI_novel_C03	356	373.361	2.03301	-7.52081	0.00544514	Down	6.81e-45	1.15e-46	novel_mRNA	K07729|1|2.2e-17|93.6|hil:HICON_15650|putative transcriptional regulator	-	GO:0043565//sequence-specific DNA binding	-	gi|514429636|ref|WP_016570078.1|/4.6e-29/transcriptional regulator [Pasteurella multocida]
chr_orf00073	1365	269.181	1.79531	-7.2282	0.00666953	Down	1.98e-41	3.79e-43	known_mRNA	K02314|1|6.1e-257|891.3|pmv:PMCN06_2073|replicative DNA helicase [EC:3.6.4.12]	-	GO:0003677//DNA binding;GO:0003678//DNA helicase activity;GO:0005524//ATP binding	GO:0006260//DNA replication;GO:0032508//DNA duplex unwinding	gi|505729001|ref|WP_015691058.1|/4.2e-256/DNA helicase [Pasteurella multocida]
chr_orf00105	735	229.445	1.73975	-7.04313	0.00758242	Down	9.29e-39	2.13e-40	known_mRNA	-	-	-	-	gi|504480696|ref|WP_014667798.1|/4.6e-132/tail protein [Pasteurella multocida]
chr_orf00072	819	154.134	1.65547	-6.5408	0.0107404	Down	8.26e-32	2.67e-33	known_mRNA	-	-	-	-	gi|505729000|ref|WP_015691057.1|/3.4e-152/DNA replication protein [Pasteurella multocida]
chr_orf00083	270	150.877	1.68081	-6.48807	0.0111403	Down	5.72e-31	1.93e-32	known_mRNA	-	-	-	-	gi|810411610|ref|WP_046338366.1|/1.9e-43/CopG family transcriptional regulator [Pasteurella multocida]
chr_orf00081	531	118.238	1.58822	-6.21814	0.0134324	Down	7.35e-28	2.99e-29	known_mRNA	K01185|1|1.2e-88|330.9|pul:NT08PM_0082|lysozyme [EC:3.2.1.17]	-	GO:0003796//lysozyme activity	GO:0042742//defense response to bacterium;GO:0009253//peptidoglycan catabolic process;GO:0019835//cytolysis;GO:0016998//cell wall macromolecule catabolic process	gi|752776133|ref|WP_041423122.1|/1.4e-93/glycoside hydrolase [Pasteurella multocida]
chr_orf00076	603	108.86	1.59539	-6.09242	0.0146555	Down	2.37e-26	1.1e-27	known_mRNA	-	-	-	-	gi|514429638|ref|WP_016570080.1|/1.0e-113/protein ninG [Pasteurella multocida]
chr_orf00100	405	92.4762	1.5713	-5.87905	0.0169914	Down	6.26e-24	3.4e-25	known_mRNA	-	-	-	-	gi|492128964|ref|WP_005756587.1|/6.8e-69/hypothetical protein [Pasteurella multocida]
chr_orf00071	312	66.2317	1.5174	-5.44785	0.0229105	Down	1.19e-19	8.03e-21	known_mRNA	-	-	-	-	gi|514429637|ref|WP_016570079.1|/1.5e-47/hypothetical protein [Pasteurella multocida]
chr_orf00106	408	57.4854	1.49396	-5.26599	0.0259884	Down	5.65e-18	4.13e-19	known_mRNA	-	GO:0016021//integral component of membrane	-	-	gi|504480697|ref|WP_014667799.1|/6.6e-56/tail protein [Pasteurella multocida]
chr_orf00075	429	39.8473	1.38133	-4.85036	0.0346655	Down	9.28e-15	8.77e-16	known_mRNA	-	-	-	-	gi|505729004|ref|WP_015691061.1|/1.6e-76/hypothetical protein [Pasteurella multocida]
chr_orf00101	330	32.9634	1.39715	-4.56031	0.0423848	Down	1.25e-12	1.49e-13	known_mRNA	-	-	-	-	gi|505729024|ref|WP_015691081.1|/1.9e-53/hypothetical protein [Pasteurella multocida]
chr_orf01558	531	31.4528	1.34995	-4.54222	0.0429197	Down	1.36e-12	1.63e-13	known_mRNA	K01185|1|3.3e-97|359.4|pul:NT08PM_0082|lysozyme [EC:3.2.1.17]	-	GO:0003796//lysozyme activity	GO:0042742//defense response to bacterium;GO:0009253//peptidoglycan catabolic process;GO:0019835//cytolysis;GO:0016998//cell wall macromolecule catabolic process	gi|504480692|ref|WP_014667794.1|/2.2e-96/glycoside hydrolase [Pasteurella multocida]
chr_orf00102	327	26.3031	1.33629	-4.29893	0.0508035	Down	5.12e-11	6.98e-12	known_mRNA	-	-	-	-	gi|505729025|ref|WP_015691082.1|/1.5e-58/tail protein [Pasteurella multocida]
chr_orf00082	324	24.7872	1.37161	-4.17566	0.0553353	Down	2.89e-10	4.26e-11	known_mRNA	-	-	-	-	gi|385200390|gb|AFI45245.1|/1.8e-48/hypothetical protein NT08PM_0083 [Pasteurella multocida subsp. multocida str. 3480]
chr_orf01556	366	22.0911	1.47464	-3.90503	0.0667526	Down	9.06e-09	1.63e-09	known_mRNA	-	-	-	-	gi|514170189|ref|WP_016533470.1|/1.1e-62/hypothetical protein [Pasteurella multocida]
chr_orf00940	1314	4908.95	436.702	-3.49069	0.0889603	Down	2.17e-100	4.06e-103	known_mRNA	K03756|1|9.8e-220|767.7|hpr:PARA_05610|putrescine:ornithine antiporter	GO:0016021//integral component of membrane	GO:0015496//putrescine:ornithine antiporter activity	GO:0015847//putrescine transport;GO:1903352//L-ornithine transmembrane transport;GO:0015822//ornithine transport	gi|643486577|ref|WP_025217105.1|/1.9e-221/putrescine-ornithine antiporter [Mannheimia varigena]
chr_orf00939	2163	5092.46	457.886	-3.4753	0.0899145	Down	1.79e-53	2.26e-55	known_mRNA	K01581|1|0.0e+00|1315.8|mvr:X781_14050|ornithine decarboxylase [EC:4.1.1.17]	-	-	-	gi|896209111|ref|WP_049213941.1|/0.0e+00/ornithine decarboxylase [Pasteurella multocida]
chr_orf02101	540	265.961	31.9285	-3.0583	0.120049	Down	4.06e-28	1.6e-29	known_mRNA	K02572|1|1.1e-103|380.9|pmp:Pmu_18600|ferredoxin-type protein NapF	-	GO:0009055//electron carrier activity;GO:0005506//iron ion binding	-	gi|492028415|ref|WP_005724435.1|/7.3e-103/ferredoxin-type protein NapF [Pasteurella multocida]
chr_orf00080	258	8.95942	1.17216	-2.93424	0.13083	Down	4.89e-05	1.51e-05	known_mRNA	-	GO:0016020//membrane	-	-	gi|504204373|ref|WP_014391475.1|/7.7e-34/hypothetical protein [Pasteurella multocida]
chr_orf00859	1119	22287.8	3530.08	-2.65848	0.158386	Down	1.07e-25	5.21e-27	known_mRNA	K03686|1|2.5e-184|649.8|aact:ACT75_02530|molecular chaperone DnaJ	GO:0005737//cytoplasm	GO:0031072//heat shock protein binding;GO:0005524//ATP binding;GO:0051082//unfolded protein binding;GO:0008270//zinc ion binding	GO:0006260//DNA replication;GO:0006457//protein folding;GO:0009408//response to heat	gi|338215320|gb|EGP01613.1|/6.0e-216/chaperone protein DnaJ [Pasteurella multocida subsp. multocida str. Anand1_goat]
chr_orf01560	324	9.08004	1.67825	-2.43574	0.184829	Down	0.000658457	0.000252968	known_mRNA	-	-	-	-	gi|385200390|gb|AFI45245.1|/2.8e-49/hypothetical protein NT08PM_0083 [Pasteurella multocida subsp. multocida str. 3480]
chr_orf00272	1947	13685.6	2663.03	-2.36152	0.194586	Down	1.04e-83	3.9e-86	known_mRNA	K05685|1|0.0e+00|1252.3|pmul:DR93_973|macrolide transport system ATP-binding/permease protein [EC:3.6.3.-]	GO:0043190//ATP-binding cassette (ABC) transporter complex	GO:0016887//ATPase activity;GO:0042895//antibiotic transporter activity;GO:0005524//ATP binding;GO:0016820//hydrolase activity, acting on acid anhydrides, catalyzing transmembrane movement of substances	GO:0055085//transmembrane transport;GO:0042891//antibiotic transport	gi|557249278|gb|ESQ71369.1|/0.0e+00/macrolide ABC transporter ATP-binding protein [Pasteurella multocida subsp. multocida P1062]
chr_orf00097	396	83.2424	18.259	-2.18871	0.219348	Down	4.85e-11	6.58e-12	known_mRNA	-	-	-	-	gi|505729022|ref|WP_015691079.1|/3.2e-55/hypothetical protein [Pasteurella multocida]
chr_orf00534	630	11525.9	2597.55	-2.14965	0.225367	Down	9.69e-27	4.26e-28	known_mRNA	K02427|1|5.9e-106|388.7|hik:HifGL_001170|23S rRNA (uridine2552-2'-O)-methyltransferase [EC:2.1.1.166]	GO:0005737//cytoplasm	GO:0008650//rRNA (uridine-2'-O-)-methyltransferase activity	GO:0031167//rRNA methylation	gi|896210704|ref|WP_049215073.1|/6.8e-108/23S rRNA (uridine(2552)-2'-O)-methyltransferase [Pasteurella multocida]
chr_orf00590	531	4129.45	951.517	-2.11765	0.230422	Down	1.06e-19	7.06e-21	known_mRNA	K01716|1|7.7e-99|364.8|pmv:PMCN06_0505|3-hydroxyacyl-[acyl-carrier protein] dehydratase / trans-2-decenoyl-[acyl-carrier protein] isomerase [EC:4.2.1.59 5.3.3.14]	GO:0005737//cytoplasm	GO:0034017//trans-2-decenoyl-acyl-carrier-protein isomerase activity;GO:0047451//3-hydroxyoctanoyl-[acyl-carrier-protein] dehydratase activity;GO:0008693//3-hydroxydecanoyl-[acyl-carrier-protein] dehydratase activity	GO:0006633//fatty acid biosynthetic process	gi|14423686|sp|Q9CNE8.1|FABA_PASMU/5.3e-98/RecName: Full=3-hydroxydecanoyl-[acyl-carrier-protein] dehydratase; AltName: Full=3-hydroxyacyl-[acyl-carrier-protein] dehydratase FabA; AltName: Full=Beta-hydroxydecanoyl thioester dehydrase; AltName: Full=Trans-2-decenoyl-[acyl-carrier-protein] isomerase
chr_orf01075	1464	2440	575.7	-2.08349	0.235942	Down	1.2e-30	4.14e-32	known_mRNA	K00088|1|4.0e-254|882.1|mvg:X874_9000|IMP dehydrogenase [EC:1.1.1.205]	-	-	-	gi|980941775|ref|WP_059365504.1|/1.6e-256/IMP dehydrogenase [[Pasteurella] pneumotropica]
chr_orf01151	462	60.332	14.835	-2.02392	0.24589	Down	4.78e-08	9.54e-09	known_mRNA	-	GO:0016021//integral component of membrane	-	-	gi|504092220|ref|WP_014326214.1|/1.2e-85/hypothetical protein [Pasteurella multocida]
chr_orf00068	291	972.829	239.324	-2.02322	0.246008	Down	5.87e-16	4.91e-17	known_mRNA	K01840|1|9.3e-06|54.7|bbag:E1O_12680|phosphomannomutase [EC:5.4.2.8]	-	GO:0003677//DNA binding	-	gi|514429632|ref|WP_016570074.1|/6.4e-45/transcriptional regulator [Pasteurella multocida]
chr_orf00416	1338	17202.2	4310.41	-1.99669	0.250573	Down	3.18e-39	7e-41	known_mRNA	K06956|1|2.2e-235|819.7|pul:NT08PM_0983|uncharacterized protein	GO:0016021//integral component of membrane	GO:0015293//symporter activity	GO:0055085//transmembrane transport	gi|984390725|gb|KWW09611.1|/9.6e-237/L-cystine transporter tcyP [Pasteurella multocida]
chr_orf02102	276	26.7854	6.84464	-1.9684	0.255536	Down	0.000837288	0.000326765	known_mRNA	K02570|1|2.6e-45|186.0|pmu:PM1593|periplasmic nitrate reductase NapD	-	-	-	gi|492016566|ref|WP_005718372.1|/1.8e-44/nitrate reductase [Pasteurella multocida]
chr_orf00271	1128	8346.46	2150.23	-1.95667	0.257622	Down	3.13e-33	9.07e-35	known_mRNA	K13888|1|2.3e-201|706.4|pmp:Pmu_01650|membrane fusion protein, macrolide-specific efflux system	GO:0019898//extrinsic component of membrane	GO:0022891//substrate-specific transmembrane transporter activity	GO:0055085//transmembrane transport	gi|504091780|ref|WP_014325774.1|/1.6e-200/hemolysin D [Pasteurella multocida]
chr_orf00497	330	2156.8	558.183	-1.95008	0.258801	Down	5.36e-21	3.36e-22	known_mRNA	K11179|1|2.3e-56|223.0|pmul:DR93_1176|tRNA 2-thiouridine synthesizing protein E [EC:2.8.1.-]	-	GO:0016740//transferase activity	-	gi|504091898|ref|WP_014325892.1|/1.6e-55/sulfur transfer protein TusE [Pasteurella multocida]
chr_orf01682	1080	613.997	159.883	-1.94122	0.260397	Down	9.91e-19	6.95e-20	known_mRNA	K03214|1|6.4e-201|704.9|pmp:Pmu_14770|RNA methyltransferase, TrmH family [EC:2.1.1.-]	-	GO:0003723//RNA binding;GO:0008173//RNA methyltransferase activity	GO:0006396//RNA processing;GO:0001510//RNA methylation	gi|504092412|ref|WP_014326406.1|/4.4e-200/rRNA methyltransferase [Pasteurella multocida]
chr_orf00509	1938	3885.65	1031.62	-1.91325	0.265494	Down	1.7e-35	4.61e-37	known_mRNA	K16698|1|4.6e-16|91.7|bfg:BF638R_0805|teichuronic acid biosynthesis glycosyltransferase TuaG [EC:2.4.-.-];K07011|2|1.8e-15|89.7|mfs:MFS40622_0603|uncharacterized protein;K12983|5|1.1e-14|87.0|pala:CO695_04900|UDP-glucose:(glucosyl)LPS beta-1,3-glucosyltransferase [EC:2.4.1.-]	-	GO:0016740//transferase activity	-	gi|512748121|ref|WP_016504315.1|/0.0e+00/heparosan synthase B [Pasteurella multocida]
chr_orf00990	588	749.029	201.665	-1.89306	0.269236	Down	6.72e-20	4.4e-21	known_mRNA	K12513|1|3.2e-106|389.4|pmul:DR93_1685|tight adherence protein E	-	-	-	gi|504092144|ref|WP_014326138.1|/2.2e-105/protein TadE [Pasteurella multocida]
chr_orf00270	774	80600.3	21798.1	-1.88658	0.270448	Down	3.88e-20	2.5e-21	known_mRNA	K07274|1|1.8e-144|516.9|pmul:DR93_971|MipA family protein	-	-	-	gi|356596396|gb|AET15122.1|/1.2e-143/MltA-interacting MipA protein [Pasteurella multocida 36950]
chr_orf00492	273	86.7356	24.0786	-1.84887	0.277609	Down	5.54e-09	9.62e-10	known_mRNA	K01512|1|9.6e-45|184.1|pmp:Pmu_04600|acylphosphatase [EC:3.6.1.7]	-	GO:0003998//acylphosphatase activity	-	gi|492024013|ref|WP_005721630.1|/6.6e-44/acylphosphatase [Pasteurella multocida]
chr_orf00067	315	506.885	143.048	-1.82516	0.282211	Down	4.86e-12	6.12e-13	known_mRNA	-	-	-	-	gi|514429631|ref|WP_016570073.1|/3.4e-52/addiction module protein [Pasteurella multocida]
chr_orf00903	2919	15815.4	4514.66	-1.80864	0.285459	Down	3.83e-16	3.1e-17	known_mRNA	K13500|1|0.0e+00|1972.2|pmul:DR93_1611|chondroitin synthase [EC:2.4.1.175 2.4.1.226]	GO:0005886//plasma membrane	GO:0050510//N-acetylgalactosaminyl-proteoglycan 3-beta-glucuronosyltransferase activity;GO:0050501//hyaluronan synthase activity	GO:0008152//metabolic process	gi|512748391|ref|WP_016504510.1|/0.0e+00/hyaluronan synthase [Pasteurella multocida]
chr_orf00387	468	275.344	79.7143	-1.78833	0.289508	Down	4.59e-08	9.13e-09	known_mRNA	-	-	-	-	gi|808347264|gb|AKD41138.1|/6.7e-20/hypothetical protein I927_09710 [Pasteurella multocida OH1905]
chr_orf00059	687	253.215	74.0273	-1.77423	0.29235	Down	1.2e-14	1.16e-15	known_mRNA	K07741|1|9.6e-17|92.4|cdz:CD31A_0190|anti-repressor protein	-	-	-	gi|808343080|gb|AKD37503.1|/2.9e-72/prophage antirepressor [Pasteurella multocida subsp. multocida OH4807]
chr_orf00495	894	5885.43	1741.91	-1.75648	0.29597	Down	1e-22	5.76e-24	known_mRNA	K11607|1|6.6e-135|485.3|aap:NT05HA_0396|manganese/iron transport system ATP-binding protein	-	GO:0016887//ATPase activity;GO:0005524//ATP binding	-	gi|499209085|ref|WP_010906625.1|/2.2e-165/iron ABC transporter permease [Pasteurella multocida]
chr_orf02195	696	665.398	207.178	-1.68335	0.311359	Down	1e-26	4.45e-28	known_mRNA	K01783|1|7.2e-129|464.9|pmul:DR93_524|ribulose-phosphate 3-epimerase [EC:5.1.3.1]	-	GO:0016857//racemase and epimerase activity, acting on carbohydrates and derivatives	GO:0005975//carbohydrate metabolic process	gi|512748115|ref|WP_016504310.1|/5.0e-128/ribulose-phosphate 3-epimerase [Pasteurella multocida]
chr_orf00364	513	1060.42	335.791	-1.659	0.316658	Down	2.52e-27	1.06e-28	known_mRNA	K03181|1|4.0e-92|342.4|pmul:DR93_1065|chorismate--pyruvate lyase [EC:4.1.3.40]	GO:0005737//cytoplasm	GO:0008813//chorismate lyase activity	GO:0042866//pyruvate biosynthetic process;GO:0006744//ubiquinone biosynthetic process	gi|492129940|ref|WP_005757018.1|/2.7e-91/chorismate--pyruvate lyase [Pasteurella multocida]
chr_orf02105	753	363.67	115.211	-1.65835	0.316802	Down	7.36e-13	8.54e-14	known_mRNA	K02573|1|7.8e-145|518.1|pmp:Pmu_18630|ferredoxin-type protein NapG	-	-	-	gi|505740962|ref|WP_015702595.1|/5.4e-144/quinol dehydrogenase [Pasteurella multocida]
chr_orf01766	2007	3385.79	1084.39	-1.64261	0.320276	Down	4.9e-23	2.78e-24	known_mRNA	K02168|1|2.1e-282|976.5|asu:Asuc_0548|choline/glycine/proline betaine transport protein	GO:0016021//integral component of membrane;GO:0005886//plasma membrane	GO:0005215//transporter activity	GO:0006810//transport	gi|499209798|ref|WP_010907338.1|/0.0e+00/transporter [Pasteurella multocida]
chr_orf01669	558	3682.76	1212.03	-1.60337	0.329108	Down	7.96e-13	9.32e-14	known_mRNA	K07735|1|4.5e-105|385.6|pmu:PM1869|putative transcriptional regulator	-	-	-	gi|46577542|sp|Q9CJX1.1|Y1869_PASMU/3.1e-104/RecName: Full=UPF0301 protein PM1869
chr_orf00494	870	2946.37	992.357	-1.57001	0.336806	Down	5.66e-23	3.23e-24	known_mRNA	K11605|1|3.1e-129|466.5|aact:ACT75_09745|manganese/iron transport system permease protein	-	-	-	gi|401689978|gb|EJS85321.1|/8.4e-141/YfeC, partial [Pasteurella multocida subsp. multocida str. P52VAC]
chr_orf00989	564	959.354	323.865	-1.56667	0.337586	Down	1.2e-13	1.28e-14	known_mRNA	K12514|1|2.6e-100|369.8|pul:NT08PM_0416|tight adherence protein F	-	-	-	gi|504092143|ref|WP_014326137.1|/1.8e-99/proteinTadF [Pasteurella multocida]
chr_orf01656	618	582.108	201.341	-1.53164	0.345884	Down	7.06e-22	4.26e-23	known_mRNA	K08984|1|3.1e-115|419.5|pmu:PM1879|putative membrane protein	GO:0016021//integral component of membrane	-	-	gi|492029938|ref|WP_005724957.1|/2.1e-114/membrane protein [Pasteurella multocida]
chr_orf00913	765	622.109	215.246	-1.53118	0.345995	Down	4.85e-13	5.51e-14	known_mRNA	K06872|1|1.1e-146|524.2|pmp:Pmu_08610|uncharacterized protein	GO:0016021//integral component of membrane	-	-	gi|504092109|ref|WP_014326103.1|/7.6e-146/membrane protein [Pasteurella multocida]
chr_orf01453	216	12.8268	4.45938	-1.52425	0.347661	Down	0.0139881	0.00711512	known_mRNA	K00655|1|2.3e-09|66.2|azo:azo0667|1-acyl-sn-glycerol-3-phosphate acyltransferase [EC:2.3.1.51];K00981|2|3.3e-08|62.4|ppud:DW66_4891|phosphatidate cytidylyltransferase [EC:2.7.7.41]	-	GO:0016746//transferase activity, transferring acyl groups	GO:0008152//metabolic process	gi|492030203|ref|WP_005725105.1|/3.9e-31/acyltransferase [Pasteurella multocida]
chr_orf00697	1596	101018	35394.2	-1.51302	0.350377	Down	7.15e-25	3.75e-26	known_mRNA	K12368|1|6.1e-248|861.7|hap:HAPS_1202|dipeptide transport system substrate-binding protein	GO:0043190//ATP-binding cassette (ABC) transporter complex	GO:0008707//4-phytase activity	GO:0016311//dephosphorylation;GO:0055085//transmembrane transport	gi|896209929|ref|WP_049214449.1|/1.2e-291/peptide transporter [Pasteurella multocida]
chr_orf02103	2493	2084.46	730.38	-1.51295	0.350393	Down	2.5e-13	2.78e-14	known_mRNA	K02567|1|0.0e+00|1530.0|hpas:JL26_10475|periplasmic nitrate reductase NapA [EC:1.7.99.-]	GO:0005576//extracellular region;GO:0042597//periplasmic space	GO:0009055//electron carrier activity;GO:0005506//iron ion binding;GO:0030151//molybdenum ion binding;GO:0051539//4 iron, 4 sulfur cluster binding;GO:0008940//nitrate reductase activity	GO:0042128//nitrate assimilation;GO:0006777//Mo-molybdopterin cofactor biosynthetic process;GO:0055114//oxidation-reduction process	gi|757675150|ref|WP_042906547.1|/0.0e+00/nitrate reductase catalytic subunit [[Haemophilus] parasuis]
chr_orf01188	603	263.078	93.7102	-1.48921	0.356207	Down	9.91e-10	1.58e-10	known_mRNA	K06187|1|5.3e-112|408.7|pmp:Pmu_11060|recombination protein RecR	-	GO:0046872//metal ion binding;GO:0003677//DNA binding	GO:0006281//DNA repair;GO:0006310//DNA recombination	gi|492020908|ref|WP_005720705.1|/3.7e-111/recombination protein RecR [Pasteurella multocida]
BGI_novel_C13	496	3059.54	1089.85	-1.48919	0.356212	Down	5.58e-28	2.22e-29	novel_mRNA	K07491|1|2.0e-85|320.1|pmp:Pmu_13570|putative transposase	-	GO:0004803//transposase activity;GO:0003677//DNA binding	GO:0006313//transposition, DNA-mediated	gi|504091732|ref|WP_014325726.1|/1.4e-84/transposase [Pasteurella multocida]
chr_orf00234	1542	3495.24	1265.51	-1.46567	0.362068	Down	2.07e-30	7.25e-32	known_mRNA	K03820|1|9.1e-209|731.5|hip:CGSHiEE_01540|apolipoprotein N-acyltransferase [EC:2.3.1.-]	GO:0016021//integral component of membrane;GO:0005886//plasma membrane	GO:0016410//N-acyltransferase activity;GO:0016810//hydrolase activity, acting on carbon-nitrogen (but not peptide) bonds	GO:0006807//nitrogen compound metabolic process;GO:0042158//lipoprotein biosynthetic process	gi|504480740|ref|WP_014667842.1|/1.6e-296/apolipoprotein N-acyltransferase [Pasteurella multocida]
chr_orf00327	1740	2006.64	727.496	-1.46377	0.362544	Down	6.13e-25	3.18e-26	known_mRNA	K03321|1|4.1e-282|975.3|aat:D11S_1520|sulfate permease, SulP family	GO:0016021//integral component of membrane	GO:0008271//secondary active sulfate transmembrane transporter activity	GO:1902358//sulfate transmembrane transport	gi|504091807|ref|WP_014325801.1|/0.0e+00/sodium-independent anion transporter [Pasteurella multocida]
chr_orf00335	792	1851.41	673.799	-1.45824	0.363937	Down	5.45e-18	3.96e-19	known_mRNA	K03424|1|2.5e-149|533.1|pul:NT08PM_0306|TatD DNase family protein [EC:3.1.21.-]	-	GO:0016888//endodeoxyribonuclease activity, producing 5'-phosphomonoesters	GO:0006259//DNA metabolic process	gi|492114941|ref|WP_005751698.1|/1.7e-148/deoxyribonuclease [Pasteurella multocida]
chr_orf02106	876	466.531	171.81	-1.44116	0.368272	Down	3.78e-14	3.89e-15	known_mRNA	K02574|1|6.5e-135|485.3|aaz:ADJ80_02705|ferredoxin-type protein NapH	GO:0016021//integral component of membrane	GO:0005506//iron ion binding	-	gi|492133032|ref|WP_005757794.1|/1.5e-169/quinol dehydrogenase ferredoxin subunit NapH [Pasteurella multocida]
chr_orf00242	1896	20645.3	7605.62	-1.44068	0.368395	Down	6.06e-13	7.01e-14	known_mRNA	K04079|1|0.0e+00|1118.2|aat:D11S_0795|molecular chaperone HtpG	GO:0005737//cytoplasm	GO:0005524//ATP binding;GO:0051082//unfolded protein binding	GO:0006457//protein folding;GO:0006950//response to stress	gi|504091759|ref|WP_014325753.1|/0.0e+00/molecular chaperone HtpG [Pasteurella multocida]
chr_orf02171	822	242.545	89.5409	-1.43764	0.369172	Down	1.2e-12	1.42e-13	known_mRNA	K00941|1|1.1e-155|554.3|pmul:DR93_505|hydroxymethylpyrimidine/phosphomethylpyrimidine kinase [EC:2.7.1.49 2.7.4.7]	-	GO:0005524//ATP binding;GO:0008972//phosphomethylpyrimidine kinase activity	GO:0009228//thiamine biosynthetic process;GO:0016310//phosphorylation	gi|505740988|ref|WP_015702620.1|/7.4e-155/hydroxymethylpyrimidine/phosphomethylpyrimidine kinase [Pasteurella multocida]
chr_orf02172	738	86.5156	31.9486	-1.43721	0.369282	Down	9.91e-07	2.29e-07	known_mRNA	K00878|1|8.7e-133|478.0|pmul:DR93_506|hydroxyethylthiazole kinase [EC:2.7.1.50]	-	GO:0004417//hydroxyethylthiazole kinase activity;GO:0005524//ATP binding;GO:0000287//magnesium ion binding	GO:0009228//thiamine biosynthetic process;GO:0016310//phosphorylation;GO:0009229//thiamine diphosphate biosynthetic process	gi|512748457|ref|WP_016504554.1|/6.0e-132/hydroxyethylthiazole kinase [Pasteurella multocida]
chr_orf01076	1272	1914.41	711.551	-1.42786	0.371681	Down	1.55e-16	1.21e-17	known_mRNA	-	-	-	-	gi|504092187|ref|WP_014326181.1|/9.7e-247/hypothetical protein [Pasteurella multocida]
chr_orf01125	1380	962.95	363.105	-1.40707	0.377076	Down	8.05e-18	5.92e-19	known_mRNA	K04485|1|1.6e-241|840.1|asu:Asuc_1080|DNA repair protein RadA/Sms	-	GO:0046872//metal ion binding;GO:0008094//DNA-dependent ATPase activity;GO:0005524//ATP binding;GO:0003684//damaged DNA binding;GO:0008168//methyltransferase activity	GO:0032259//methylation;GO:0006281//DNA repair	gi|492146273|ref|WP_005761985.1|/4.7e-247/DNA repair protein RadA [Pasteurella dagmatis]
chr_orf01655	939	1067.28	403.992	-1.40155	0.378523	Down	2.25e-21	1.37e-22	known_mRNA	K05541|1|8.5e-141|505.0|hsm:HSM_0328|tRNA-dihydrouridine synthase C [EC:1.-.-.-]	-	-	-	gi|984390978|gb|KWW09864.1|/1.7e-179/tRNA-dihydrouridine synthase C [Pasteurella multocida]
chr_orf01215	783	7003.4	2652.23	-1.40085	0.378706	Down	7.7e-13	8.97e-14	known_mRNA	K00208|1|6.4e-142|508.4|pmul:DR93_1884|enoyl-[acyl-carrier protein] reductase I [EC:1.3.1.9 1.3.1.10]	-	GO:0004318//enoyl-[acyl-carrier-protein] reductase (NADH) activity	GO:0006633//fatty acid biosynthetic process;GO:0055114//oxidation-reduction process	gi|492120360|ref|WP_005753491.1|/4.4e-141/enoyl-ACP reductase [Pasteurella multocida]
chr_orf01158	297	620.379	235.066	-1.40008	0.378908	Down	3.44e-14	3.49e-15	known_mRNA	K03210|1|8.6e-47|191.0|pmv:PMCN06_1068|preprotein translocase subunit YajC	GO:0016021//integral component of membrane	-	-	gi|492021641|ref|WP_005721053.1|/5.9e-46/preprotein translocase subunit YajC [Pasteurella multocida]
chr_orf02348	948	203122	77080.8	-1.3979	0.379481	Down	3.18e-32	9.98e-34	known_mRNA	K01738|1|6.5e-157|558.5|mvg:X874_14230|cysteine synthase A [EC:2.5.1.47]	-	GO:0004124//cysteine synthase activity;GO:0016740//transferase activity	GO:0008652//cellular amino acid biosynthetic process;GO:0006535//cysteine biosynthetic process from serine	gi|493294167|ref|WP_006251840.1|/4.5e-156/cysteine synthase A [Mannheimia haemolytica]
chr_orf02447	321	48.3846	18.3784	-1.39654	0.379839	Down	0.00027381	9.69e-05	known_mRNA	K08363|1|5.1e-53|211.8|pmul:DR93_754|mercuric ion transport protein	GO:0016021//integral component of membrane	GO:0015097//mercury ion transmembrane transporter activity	GO:0015694//mercury ion transport	gi|492027387|ref|WP_005723675.1|/3.5e-52/mercuric transporter MerT [Pasteurella multocida]
chr_orf02256	255	140.553	53.6414	-1.3897	0.381645	Down	1.68e-07	3.48e-08	known_mRNA	K05952|1|1.6e-41|173.3|pmv:PMCN06_2003|uncharacterized protein	GO:0016021//integral component of membrane	-	-	gi|492027762|ref|WP_005723934.1|/1.1e-40/hypothetical protein [Pasteurella multocida]
chr_orf01185	552	844.135	322.293	-1.3891	0.381802	Down	2.02e-16	1.59e-17	known_mRNA	K03088|1|8.0e-99|364.8|pmul:DR93_1856|RNA polymerase sigma-70 factor, ECF subfamily	-	GO:0003700//transcription factor activity, sequence-specific DNA binding;GO:0003677//DNA binding;GO:0016987//sigma factor activity	GO:0006355//regulation of transcription, DNA-templated;GO:0006352//DNA-templated transcription, initiation	gi|492020918|ref|WP_005720711.1|/5.6e-98/RNA polymerase sigma factor [Pasteurella multocida]
chr_orf00158	879	12078.1	4640.95	-1.3799	0.384245	Down	2.89e-14	2.91e-15	known_mRNA	K05540|1|4.2e-166|589.0|pul:NT08PM_0133|tRNA-dihydrouridine synthase B [EC:1.-.-.-]	-	-	-	gi|492026665|ref|WP_005723278.1|/2.9e-165/tRNA-dihydrouridine synthase [Pasteurella multocida]
chr_orf01877	630	5509.56	2118.86	-1.37865	0.384579	Down	4.75e-11	6.42e-12	known_mRNA	K02906|1|3.8e-113|412.5|pmul:DR93_268|large subunit ribosomal protein L3	GO:0005840//ribosome	GO:0003735//structural constituent of ribosome;GO:0019843//rRNA binding	GO:0006412//translation	gi|492027860|ref|WP_005724032.1|/2.7e-112/50S ribosomal protein L3 [Pasteurella multocida]
chr_orf00336	228	51.9913	20.0709	-1.37317	0.386043	Down	0.00029664	0.000105636	known_mRNA	-	GO:0016021//integral component of membrane	-	-	gi|492026185|ref|WP_005722869.1|/2.6e-33/hypothetical protein [Pasteurella multocida]
chr_orf01204	1722	677.585	266.628	-1.34557	0.393498	Down	1.42e-12	1.71e-13	known_mRNA	K07462|1|3.5e-257|892.5|msu:MS1539|single-stranded-DNA-specific exonuclease [EC:3.1.-.-]	-	GO:0003676//nucleic acid binding;GO:0008409//5'-3' exonuclease activity	GO:0090305//nucleic acid phosphodiester bond hydrolysis;GO:0006310//DNA recombination;GO:0006281//DNA repair	gi|492149875|ref|WP_005762778.1|/1.6e-273/single-stranded-DNA-specific exonuclease RecJ [Pasteurella dagmatis]
chr_orf00850	474	639.017	253.275	-1.33515	0.39635	Down	9.12e-10	1.45e-10	known_mRNA	K00794|1|8.8e-78|294.7|pmu:PM0731|6,7-dimethyl-8-ribityllumazine synthase [EC:2.5.1.78]	GO:0009349//riboflavin synthase complex	GO:0016740//transferase activity;GO:0000906//6,7-dimethyl-8-ribityllumazine synthase activity	GO:0009231//riboflavin biosynthetic process	gi|514165746|ref|WP_016533153.1|/2.1e-77/6,7-dimethyl-8-ribityllumazine synthase [Pasteurella multocida]
chr_orf01943	1953	1248.34	499.805	-1.32057	0.400376	Down	3.91e-21	2.41e-22	known_mRNA	-	-	-	-	gi|557250504|gb|ESQ72571.1|/0.0e+00/recombinase [Pasteurella multocida subsp. multocida P1062]
chr_orf01470	729	683.385	275.492	-1.31069	0.403129	Down	5.88e-10	9.08e-11	known_mRNA	K09903|1|1.3e-120|437.6|hpr:PARA_10090|uridylate kinase [EC:2.7.4.22]	GO:0005737//cytoplasm	GO:0005524//ATP binding;GO:0033862//UMP kinase activity	GO:0046939//nucleotide phosphorylation;GO:0044210//'de novo' CTP biosynthetic process	gi|492030164|ref|WP_005725080.1|/2.7e-132/UMP kinase [Pasteurella multocida]
chr_orf00468	1005	856.175	348.079	-1.29849	0.406551	Down	5.88e-12	7.48e-13	known_mRNA	K02064|1|1.1e-127|461.5|aaz:ADJ80_06930|thiamine transport system substrate-binding protein	GO:0030288//outer membrane-bounded periplasmic space	GO:0048502;GO:0005524//ATP binding;GO:0030975//thiamine binding	GO:0055085//transmembrane transport;GO:0015888//thiamine transport	gi|512748675|ref|WP_016504684.1|/4.9e-193/TbpA protein [Pasteurella multocida]
chr_orf00855	1905	109942	44894.5	-1.29213	0.408348	Down	2.25e-09	3.76e-10	known_mRNA	K04043|1|0.0e+00|1135.6|msu:MS0898|molecular chaperone DnaK	-	GO:0005524//ATP binding;GO:0051082//unfolded protein binding	GO:0006457//protein folding	gi|692174203|ref|WP_032092916.1|/0.0e+00/molecular chaperone DnaK [Necropsobacter rosorum]
chr_orf01241	333	132.864	54.607	-1.28279	0.411	Down	3.5e-05	1.06e-05	known_mRNA	K06193|1|3.2e-58|229.2|pmul:DR93_1908|protein PhnA	-	-	-	gi|12720376|gb|AAK02242.1|/2.2e-57/PhnA [Pasteurella multocida subsp. multocida str. Pm70]
chr_orf01081	717	1165.88	479.786	-1.28096	0.411521	Down	6.42e-14	6.75e-15	known_mRNA	-	-	-	-	gi|356597184|gb|AET15910.1|/4.1e-133/transmembrane protein [Pasteurella multocida 36950]
chr_orf02044	339	128.263	53.2323	-1.26873	0.415024	Down	6.86e-07	1.53e-07	known_mRNA	-	-	-	-	gi|505740942|ref|WP_015702575.1|/1.1e-59/hypothetical protein [Pasteurella multocida]
chr_orf01326	270	92.229	38.2801	-1.26862	0.415055	Down	1.99e-05	5.79e-06	known_mRNA	K06975|1|1.5e-45|186.8|pmv:PMCN06_1215|uncharacterized protein	-	GO:0016740//transferase activity	-	gi|492025402|ref|WP_005722568.1|/1.0e-44/acetyltransferase [Pasteurella multocida]
chr_orf01312	720	3243.27	1346.16	-1.2686	0.415063	Down	4.64e-08	9.26e-09	known_mRNA	K03269|1|3.6e-139|499.2|pmul:DR93_1971|UDP-2,3-diacylglucosamine hydrolase [EC:3.6.1.54]	GO:0005737//cytoplasm	GO:0016462//pyrophosphatase activity	GO:0009245//lipid A biosynthetic process	gi|504092296|ref|WP_014326290.1|/2.5e-138/UDP-2,3-diacylglucosamine hydrolase [Pasteurella multocida]
chr_orf00496	882	12260.1	5109.6	-1.26269	0.416766	Down	1.37e-14	1.34e-15	known_mRNA	K11604|1|1.1e-137|494.6|hiu:HIB_04740|manganese/iron transport system substrate-binding protein	-	GO:0046872//metal ion binding	GO:0030001//metal ion transport;GO:0007155//cell adhesion	gi|984390682|gb|KWW09568.1|/3.5e-163/iron-binding protein [Pasteurella multocida]
chr_orf00902	1869	3712.65	1547.45	-1.26256	0.416804	Down	2.05e-07	4.33e-08	known_mRNA	K12472|1|8.4e-15|87.4|cyc:PCC7424_4392|epidermal growth factor receptor substrate 15;K03529|4|2.3e-12|79.3|top:TOPB45_1039|chromosome segregation protein;K03546|5|5.6e-11|74.7|cbk:CLL_A2990|DNA repair protein SbcC/Rad50	-	-	-	gi|504092103|ref|WP_014326097.1|/0.0e+00/protein HyaE [Pasteurella multocida]
chr_orf01878	312	1534.39	642.688	-1.25547	0.418856	Down	5.66e-10	8.71e-11	known_mRNA	K02946|1|3.0e-50|202.6|fpp:FPB0191_00156|small subunit ribosomal protein S10	GO:0015935//small ribosomal subunit;GO:0005739//mitochondrion	GO:0003735//structural constituent of ribosome;GO:0047961//glycine N-acyltransferase activity;GO:0016829//lyase activity;GO:0000049//tRNA binding	GO:0006412//translation	gi|447103749|ref|WP_001181005.1|/2.1e-49/MULTISPECIES: 30S ribosomal protein S10 [Proteobacteria]
chr_orf01419	1956	3302.69	1383.52	-1.2553	0.418906	Down	5.27e-13	6.04e-14	known_mRNA	K02198|1|0.0e+00|1160.6|hsm:HSM_0723|cytochrome c-type biogenesis protein CcmF	GO:0016021//integral component of membrane	GO:0020037//heme binding;GO:0015232//heme transporter activity	GO:0017004//cytochrome complex assembly;GO:0015886//heme transport	gi|492150257|ref|WP_005763159.1|/0.0e+00/c-type cytochrome biogenesis protein CcmF [Pasteurella dagmatis]
chr_orf02189	993	394.104	165.544	-1.25136	0.420053	Down	2.52e-06	6.21e-07	known_mRNA	K10556|1|1.2e-180|637.5|pmu:PM1275|AI-2 transport system permease protein	GO:0016021//integral component of membrane;GO:0005886//plasma membrane	GO:0005215//transporter activity	GO:0006810//transport	gi|492122112|ref|WP_005754805.1|/8.0e-180/ABC transporter permease [Pasteurella multocida]
chr_orf01262	1305	1550.94	652.811	-1.24841	0.420912	Down	1.15e-19	7.69e-21	known_mRNA	K01925|1|1.8e-194|683.7|aat:D11S_0784|UDP-N-acetylmuramoylalanine--D-glutamate ligase [EC:6.3.2.9]	GO:0005737//cytoplasm	GO:0043115//precorrin-2 dehydrogenase activity;GO:0008764//UDP-N-acetylmuramoylalanine-D-glutamate ligase activity;GO:0005524//ATP binding	GO:0019354//siroheme biosynthetic process;GO:0055114//oxidation-reduction process;GO:0007049//cell cycle;GO:0008360//regulation of cell shape;GO:0071555//cell wall organization;GO:0051301//cell division;GO:0009252//peptidoglycan biosynthetic process	gi|492113197|ref|WP_005751115.1|/3.0e-243/UDP-N-acetylmuramoylalanine--D-glutamate ligase [Pasteurella multocida]
chr_orf01261	1191	868.295	365.817	-1.24707	0.421304	Down	1.75e-13	1.9e-14	known_mRNA	K03588|1|1.7e-226|790.0|pmul:DR93_1925|cell division protein FtsW	GO:0032153//cell division site;GO:0005887//integral component of plasma membrane	GO:0015648//lipid-linked peptidoglycan transporter activity	GO:0008360//regulation of cell shape;GO:0071555//cell wall organization;GO:0015836//lipid-linked peptidoglycan transport;GO:0043093//FtsZ-dependent cytokinesis;GO:0009252//peptidoglycan biosynthetic process	gi|512748000|ref|WP_016504219.1|/1.2e-225/cell division protein FtsW [Pasteurella multocida]
chr_orf01184	201	42.7236	18.0243	-1.24509	0.421881	Down	0.00224068	0.000958344	known_mRNA	-	-	-	-	gi|492020920|ref|WP_005720712.1|/1.1e-30/hypothetical protein [Pasteurella multocida]
chr_orf01960	444	748.696	315.974	-1.24457	0.422033	Down	1.24e-08	2.25e-09	known_mRNA	K06205|1|1.0e-80|304.3|pmp:Pmu_17380|MioC protein	-	GO:0010181//FMN binding	GO:0055114//oxidation-reduction process	gi|492124570|ref|WP_005755058.1|/7.2e-80/FMN-binding protein MioC [Pasteurella multocida]
chr_orf01150	453	76.0039	32.0779	-1.24449	0.422056	Down	0.000924881	0.000364413	known_mRNA	-	GO:0016021//integral component of membrane	-	-	gi|504092219|ref|WP_014326213.1|/3.4e-85/hypothetical protein [Pasteurella multocida]
chr_orf00536	1920	35768.2	15264.1	-1.22853	0.426751	Down	3.85e-16	3.13e-17	known_mRNA	K03798|1|0.0e+00|1120.5|msu:MS0964|cell division protease FtsH [EC:3.4.24.-]	GO:0005886//plasma membrane;GO:0016021//integral component of membrane	GO:0016887//ATPase activity;GO:0004222//metalloendopeptidase activity;GO:0005524//ATP binding;GO:0008270//zinc ion binding	GO:0030163//protein catabolic process;GO:0006508//proteolysis	gi|764739799|ref|WP_044470786.1|/0.0e+00/ATP-dependent metalloprotease [Mannheimia sp. MG13]
chr_orf01658	645	213.125	91.1404	-1.22553	0.427639	Down	7.55e-09	1.34e-09	known_mRNA	K00762|1|2.9e-116|422.9|pmp:Pmu_14570|orotate phosphoribosyltransferase [EC:2.4.2.10]	-	GO:0000287//magnesium ion binding;GO:0004588//orotate phosphoribosyltransferase activity	GO:0044205//'de novo' UMP biosynthetic process	gi|492018079|ref|WP_005719325.1|/2.0e-115/orotate phosphoribosyltransferase [Pasteurella multocida]
chr_orf02110	1122	235.4	100.741	-1.22447	0.427956	Down	2.76e-09	4.64e-10	known_mRNA	K04096|1|9.9e-213|744.2|pmp:Pmu_18670|DNA processing protein	-	-	GO:0009294//DNA mediated transformation	gi|505740963|ref|WP_015702596.1|/6.8e-212/DNA processing protein DprA [Pasteurella multocida]
chr_orf00848	435	475.009	203.493	-1.22298	0.428398	Down	8.34e-10	1.32e-10	known_mRNA	K03625|1|4.9e-75|285.4|pmv:PMCN06_0792|N utilization substance protein B	-	GO:0003723//RNA binding	GO:0006355//regulation of transcription, DNA-templated;GO:0006353//DNA-templated transcription, termination	gi|492034236|ref|WP_005726695.1|/3.4e-74/N utilization substance protein B [Pasteurella multocida]
chr_orf02148	330	223.305	95.6766	-1.22278	0.428457	Down	5.18e-07	1.14e-07	known_mRNA	K06199|1|3.2e-58|229.2|pmul:DR93_482|fluoride exporter	GO:0005887//integral component of plasma membrane	GO:0015103//inorganic anion transmembrane transporter activity	GO:0034220//ion transmembrane transport;GO:0015698//inorganic anion transport	gi|12722031|gb|AAK03714.1|/2.2e-57/CrcB [Pasteurella multocida subsp. multocida str. Pm70]
chr_orf01876	603	5450.17	2387.44	-1.19083	0.438049	Down	2.59e-08	4.97e-09	known_mRNA	K02926|1|1.2e-103|380.9|pul:NT08PM_1726|large subunit ribosomal protein L4	GO:0005840//ribosome	GO:0003735//structural constituent of ribosome;GO:0019843//rRNA binding	GO:0006412//translation	gi|492015468|ref|WP_005717930.1|/8.2e-103/50S ribosomal protein L4 [Pasteurella multocida]
chr_orf01187	1953	945.287	415.703	-1.1852	0.439763	Down	1.04e-14	9.99e-16	known_mRNA	K03169|1|0.0e+00|1302.7|pmul:DR93_1859|DNA topoisomerase III [EC:5.99.1.2]	-	GO:0003917//DNA topoisomerase type I activity;GO:0003677//DNA binding;GO:0000287//magnesium ion binding	GO:0006265//DNA topological change	gi|504092236|ref|WP_014326230.1|/0.0e+00/DNA topoisomerase III [Pasteurella multocida]
chr_orf01868	258	1771.05	779.007	-1.1849	0.439856	Down	4.36e-10	6.64e-11	known_mRNA	K02961|1|1.4e-40|170.2|pmp:Pmu_16560|small subunit ribosomal protein S17	GO:0005840//ribosome	GO:0003735//structural constituent of ribosome;GO:0019843//rRNA binding	GO:0006412//translation	gi|492015453|ref|WP_005717923.1|/9.4e-40/30S ribosomal protein S17 [Pasteurella multocida]
chr_orf01007	2208	1112.9	490.2	-1.18288	0.440472	Down	3.83e-12	4.78e-13	known_mRNA	K02238|1|0.0e+00|1482.2|pmul:DR93_1703|competence protein ComEC	-	-	-	gi|514088615|ref|WP_016532689.1|/0.0e+00/competence protein ComEC [Pasteurella multocida]
chr_orf01866	312	3839.88	1702.74	-1.17321	0.443435	Down	1.19e-14	1.15e-15	known_mRNA	K02895|1|1.8e-50|203.4|pmul:DR93_257|large subunit ribosomal protein L24	GO:0005840//ribosome	GO:0003735//structural constituent of ribosome;GO:0019843//rRNA binding	GO:0006412//translation	gi|492015450|ref|WP_005717922.1|/1.2e-49/50S ribosomal protein L24 [Pasteurella multocida]
chr_orf01872	333	2136.41	951.006	-1.16766	0.445142	Down	1.13e-09	1.82e-10	known_mRNA	K02890|1|5.3e-53|211.8|pmul:DR93_263|large subunit ribosomal protein L22	GO:0015934//large ribosomal subunit	GO:0003735//structural constituent of ribosome;GO:0019843//rRNA binding	GO:0006412//translation	gi|492027853|ref|WP_005724025.1|/3.6e-52/50S ribosomal protein L22 [Pasteurella multocida]
chr_orf02304	1035	1674.93	746.123	-1.16662	0.445464	Down	1.74e-15	1.51e-16	known_mRNA	K02071|1|2.9e-190|669.5|pmul:DR93_626|D-methionine transport system ATP-binding protein	GO:0009276//Gram-negative-bacterium-type cell wall;GO:0043190//ATP-binding cassette (ABC) transporter complex	GO:0048474//D-methionine transmembrane transporter activity;GO:0015424//amino acid-transporting ATPase activity;GO:0005524//ATP binding	GO:0003333//amino acid transmembrane transport;GO:0048473//D-methionine transport	gi|505741038|ref|WP_015702670.1|/2.0e-189/D-methionine ABC transporter, ATP-binding protein [Pasteurella multocida]
chr_orf02174	948	191.365	85.5169	-1.16205	0.446879	Down	2.58e-05	7.58e-06	known_mRNA	K15598|1|2.2e-128|463.8|btrh:F543_12940|putative hydroxymethylpyrimidine transport system substrate-binding protein	-	-	GO:0009228//thiamine biosynthetic process	gi|492027573|ref|WP_005723783.1|/4.1e-173/thiamine biosynthesis protein [Pasteurella multocida]
chr_orf01871	708	9111.09	4083.82	-1.1577	0.448226	Down	4.19e-10	6.32e-11	known_mRNA	K02982|1|3.3e-129|466.1|pmu:PM1409|small subunit ribosomal protein S3	GO:0015935//small ribosomal subunit	GO:0003729//mRNA binding;GO:0003735//structural constituent of ribosome;GO:0019843//rRNA binding	GO:0006412//translation	gi|492015459|ref|WP_005717926.1|/2.3e-128/30S ribosomal protein S3 [Pasteurella multocida]
chr_orf01659	717	287.966	129.41	-1.15395	0.449394	Down	1.52e-07	3.14e-08	known_mRNA	K00989|1|1.8e-130|470.3|pmv:PMCN06_1495|ribonuclease PH [EC:2.7.7.56]	-	GO:0004549//tRNA-specific ribonuclease activity;GO:0009022//tRNA nucleotidyltransferase activity;GO:0000049//tRNA binding	GO:0090501//RNA phosphodiester bond hydrolysis;GO:0008033//tRNA processing	gi|492029933|ref|WP_005724954.1|/1.2e-129/ribonuclease PH [Pasteurella multocida]
chr_orf01657	864	831.075	373.59	-1.15352	0.449526	Down	1.56e-14	1.55e-15	known_mRNA	K05801|1|6.1e-162|575.1|pmu:PM1878|DnaJ like chaperone protein	GO:0016021//integral component of membrane;GO:0005886//plasma membrane	GO:0051087//chaperone binding	-	gi|492125158|ref|WP_005755501.1|/4.2e-161/molecular chaperone DjlA [Pasteurella multocida]
chr_orf00623	735	2646.03	1191.05	-1.1516	0.450125	Down	6.86e-15	6.39e-16	known_mRNA	K06201|1|3.0e-133|479.6|pmul:DR93_1301|copper homeostasis protein	GO:0005737//cytoplasm	GO:0005507//copper ion binding	GO:0006878//cellular copper ion homeostasis	gi|504091967|ref|WP_014325961.1|/2.1e-132/copper homeostasis protein CutC [Pasteurella multocida]
chr_orf01896	2418	324.601	146.319	-1.14955	0.450765	Down	2.24e-08	4.23e-09	known_mRNA	K02014|1|0.0e+00|1656.0|pmp:Pmu_16800|iron complex outermembrane recepter protein	GO:0009279//cell outer membrane	GO:0004872//receptor activity	GO:0006810//transport	gi|505740891|ref|WP_015702524.1|/0.0e+00/membrane protein [Pasteurella multocida]
chr_orf01259	1065	538.311	242.871	-1.14825	0.451172	Down	2.18e-09	3.63e-10	known_mRNA	K02563|1|1.2e-196|690.6|pmul:DR93_1924|UDP-N-acetylglucosamine--N-acetylmuramyl-(pentapeptide) pyrophosphoryl-undecaprenol N-acetylglucosamine transferase [EC:2.4.1.227]	GO:0005886//plasma membrane	GO:0051991;GO:0050511//undecaprenyldiphospho-muramoylpentapeptide beta-N-acetylglucosaminyltransferase activity	GO:0007049//cell cycle;GO:0008360//regulation of cell shape;GO:0071555//cell wall organization;GO:0051301//cell division;GO:0009252//peptidoglycan biosynthetic process;GO:0030259//lipid glycosylation	gi|504092266|ref|WP_014326260.1|/8.5e-196/UDP-N-acetylglucosamine--N-acetylmuramyl-(pentapeptide) pyrophosphoryl-undecaprenol N-acetylglucosamine transferase [Pasteurella multocida]
chr_orf00427	1449	817.104	369.088	-1.14656	0.451702	Down	8.53e-13	1e-13	known_mRNA	K03568|1|3.3e-237|825.9|hih:NF38_05965|TldD protein	-	GO:0008237//metallopeptidase activity	GO:0006508//proteolysis	gi|338216205|gb|EGP02364.1|/5.3e-273/hypothetical protein AAUPMG_02028 [Pasteurella multocida subsp. multocida str. Anand1_goat]
chr_orf01874	822	13069.5	5915.3	-1.14368	0.452604	Down	2.8e-09	4.71e-10	known_mRNA	K02886|1|8.2e-148|528.1|gan:UMN179_01155|large subunit ribosomal protein L2	GO:0015934//large ribosomal subunit	GO:0003735//structural constituent of ribosome;GO:0016740//transferase activity;GO:0019843//rRNA binding	GO:0006412//translation	gi|492027856|ref|WP_005724028.1|/1.3e-156/50S ribosomal protein L2 [Pasteurella multocida]
chr_orf00741	1269	1388.21	629.231	-1.14156	0.453269	Down	2e-12	2.45e-13	known_mRNA	K11754|1|1.4e-242|843.6|pmp:Pmu_07020|dihydrofolate synthase / folylpolyglutamate synthase [EC:6.3.2.12 6.3.2.17]	-	GO:0004326//tetrahydrofolylpolyglutamate synthase activity;GO:0005524//ATP binding	GO:0046901//tetrahydrofolylpolyglutamate biosynthetic process	gi|504092033|ref|WP_014326027.1|/9.4e-242/bifunctional folylpolyglutamate synthase/dihydrofolate synthase [Pasteurella multocida]
chr_orf01870	411	4642.31	2106.9	-1.13972	0.453847	Down	9.15e-11	1.3e-11	known_mRNA	K02878|1|1.5e-70|270.4|pmu:PM1408|large subunit ribosomal protein L16	GO:0005840//ribosome	GO:0003735//structural constituent of ribosome;GO:0019843//rRNA binding;GO:0000049//tRNA binding	GO:0006412//translation	gi|492015457|ref|WP_005717925.1|/1.1e-69/MULTISPECIES: 50S ribosomal protein L16 [Pasteurella]
chr_orf01867	315	2216.05	1006.17	-1.13912	0.454035	Down	6.86e-12	8.83e-13	known_mRNA	K02874|1|2.1e-51|206.5|hik:HifGL_000462|large subunit ribosomal protein L14	GO:0022625//cytosolic large ribosomal subunit	GO:0003735//structural constituent of ribosome;GO:0070180//large ribosomal subunit rRNA binding	GO:0006412//translation	gi|404381871|gb|EJZ78336.1|/1.4e-50/LSU ribosomal protein L14p (L23e) [Pasteurella multocida subsp. gallicida P1059]
chr_orf00988	1764	5437.83	2473.47	-1.1365	0.454863	Down	2.89e-14	2.92e-15	known_mRNA	K12515|1|0.0e+00|1186.4|pmul:DR93_1683|tight adherence protein G	-	-	-	gi|504092142|ref|WP_014326136.1|/0.0e+00/pilus assembly protein TadG [Pasteurella multocida]
chr_orf01962	633	909.427	415.844	-1.12892	0.457259	Down	3.02e-10	4.47e-11	known_mRNA	K03501|1|9.2e-115|417.9|pmul:DR93_327|16S rRNA (guanine527-N7)-methyltransferase [EC:2.1.1.170]	GO:0005737//cytoplasm	GO:0070043//rRNA (guanine-N7-)-methyltransferase activity	GO:0070476//rRNA (guanine-N7)-methylation	gi|492016045|ref|WP_005718046.1|/6.3e-114/ribosomal RNA small subunit methyltransferase G [Pasteurella multocida]
chr_orf00126	897	1660.36	762.389	-1.1229	0.459171	Down	9.78e-15	9.29e-16	known_mRNA	K05803|1|2.0e-171|606.7|pmp:Pmu_00410|lipoprotein NlpI	GO:0005886//plasma membrane	-	-	gi|338218995|gb|EGP04714.1|/1.4e-170/lipoprotein NlpI [Pasteurella multocida subsp. multocida str. Anand1_goat]
chr_orf02332	375	56.0862	25.7812	-1.12133	0.45967	Down	0.00555151	0.00258837	known_mRNA	K03671|1|1.1e-09|68.2|cct:CC1_25560|thioredoxin 1	GO:0005623//cell	GO:0015035//protein disulfide oxidoreductase activity	GO:0045454//cell redox homeostasis;GO:0006662//glycerol ether metabolic process;GO:0055114//oxidation-reduction process	gi|492016900|ref|WP_005718682.1|/4.7e-64/thiol reductase thioredoxin [Pasteurella multocida]
chr_orf02176	753	61.6068	28.3387	-1.12031	0.459994	Down	0.00533522	0.00247662	known_mRNA	K15599|1|8.6e-136|488.0|pmp:Pmu_19260|putative hydroxymethylpyrimidine transport system permease protein	-	-	-	gi|557250319|gb|ESQ72386.1|/5.9e-135/ABC transporter permease [Pasteurella multocida subsp. multocida P1062]
chr_orf00978	1218	423.188	194.808	-1.11925	0.460334	Down	1.37e-08	2.51e-09	known_mRNA	K08196|1|5.4e-55|220.3|sgy:Sgly_1125|MFS transporter, AAHS family, cis,cis-muconate transporter;K08369|3|1.6e-51|208.8|dmi:Desmer_0470|MFS transporter, putative metabolite:H+ symporter	GO:0016021//integral component of membrane	GO:0005215//transporter activity	GO:0055085//transmembrane transport	gi|492114709|ref|WP_005751616.1|/2.7e-230/MFS transporter [Pasteurella multocida]
chr_orf01838	1155	255.328	118.285	-1.11008	0.463269	Down	1.08e-08	1.96e-09	known_mRNA	K05916|1|9.8e-224|780.8|pmul:DR93_232|nitric oxide dioxygenase [EC:1.14.12.17]	-	GO:0020037//heme binding;GO:0046872//metal ion binding;GO:0005344//oxygen transporter activity;GO:0016491//oxidoreductase activity;GO:0019825//oxygen binding	GO:0015671//oxygen transport;GO:0055114//oxidation-reduction process	gi|504092503|ref|WP_014326497.1|/6.8e-223/flavohemoprotein [Pasteurella multocida]
chr_orf00185	1311	7626.28	3542.18	-1.10634	0.464469	Down	7.35e-17	5.71e-18	known_mRNA	K06076|1|3.1e-250|869.0|pmp:Pmu_00860|long-chain fatty acid transport protein	-	-	-	gi|504091729|ref|WP_014325723.1|/2.2e-249/membrane protein [Pasteurella multocida]
chr_orf00274	1110	2809.96	1309.4	-1.10165	0.465985	Down	3.48e-14	3.57e-15	known_mRNA	K01739|1|3.4e-181|639.4|hsm:HSM_0277|cystathionine gamma-synthase [EC:2.5.1.48]	-	GO:0003962//cystathionine gamma-synthase activity;GO:0030170//pyridoxal phosphate binding	-	gi|492026315|ref|WP_005722999.1|/2.9e-207/cystathionine gamma-synthase [Pasteurella multocida]
chr_orf02331	729	303.557	141.54	-1.10075	0.466272	Down	3.48e-05	1.05e-05	known_mRNA	K06196|1|2.2e-19|101.3|gph:GEMMAAP_05415|cytochrome c-type biogenesis protein	GO:0016021//integral component of membrane	-	GO:0017004//cytochrome complex assembly;GO:0055114//oxidation-reduction process	gi|492016904|ref|WP_005718684.1|/4.4e-127/cytochrome c biogenesis protein [Pasteurella multocida]
chr_orf02237	1212	978.98	456.844	-1.09958	0.466653	Down	1.38e-10	1.99e-11	known_mRNA	K03575|1|4.7e-176|622.5|aap:NT05HA_1625|A/G-specific adenine glycosylase [EC:3.2.2.-]	-	GO:0051539//4 iron, 4 sulfur cluster binding;GO:0019104//DNA N-glycosylase activity	GO:0006284//base-excision repair	gi|511370461|gb|EPC10347.1|/9.0e-242/A/G-specific adenine glycosylase [Pasteurella multocida 1500E]
chr_orf00334	552	1020.25	476.56	-1.0982	0.467099	Down	2.32e-10	3.37e-11	known_mRNA	K03768|1|1.4e-98|364.0|pmp:Pmu_02310|peptidyl-prolyl cis-trans isomerase B (cyclophilin B) [EC:5.2.1.8]	-	GO:0003755//peptidyl-prolyl cis-trans isomerase activity	GO:0006457//protein folding;GO:0000413//protein peptidyl-prolyl isomerization	gi|356596449|gb|AET15175.1|/9.5e-98/peptidyl-prolyl cis-trans isomerase B [Pasteurella multocida 36950]
chr_orf01856	1326	18722.7	8753.77	-1.09681	0.467549	Down	5.19e-15	4.78e-16	known_mRNA	K03076|1|6.8e-237|824.7|hso:HS_0080|preprotein translocase subunit SecY	GO:0016021//integral component of membrane;GO:0005622//intracellular;GO:0005886//plasma membrane	-	GO:0006605//protein targeting;GO:0065002//intracellular protein transmembrane transport;GO:0043952//protein transport by the Sec complex	gi|492015432|ref|WP_005717913.1|/7.3e-245/preprotein translocase subunit SecY [Pasteurella multocida]
chr_orf00839	639	1830.37	856.294	-1.09596	0.467825	Down	2.6e-05	7.65e-06	known_mRNA	K21741|1|5.5e-43|179.5|dco:SAMEA4475696_2259|reactive chlorine resistance protein C	GO:0016021//integral component of membrane;GO:0005886//plasma membrane	-	-	gi|261309965|gb|EEY11174.1|/4.3e-118/hypothetical protein COI_0112 [Mannheimia haemolytica serotype A2 str. OVINE]
chr_orf00844	813	2155.79	1008.84	-1.09552	0.467967	Down	6.15e-14	6.44e-15	known_mRNA	K00215|1|7.9e-127|458.4|hpas:JL26_06250|4-hydroxy-tetrahydrodipicolinate reductase [EC:1.17.1.8]	GO:0005737//cytoplasm	GO:0008839//4-hydroxy-tetrahydrodipicolinate reductase;GO:0016726//oxidoreductase activity, acting on CH or CH2 groups, NAD or NADP as acceptor;GO:0051287//NAD binding;GO:0050661//NADP binding	GO:0009089//lysine biosynthetic process via diaminopimelate;GO:0019877//diaminopimelate biosynthetic process;GO:0055114//oxidation-reduction process	gi|492011631|ref|WP_005716403.1|/6.6e-148/4-hydroxy-tetrahydrodipicolinate reductase [Pasteurella multocida]
chr_orf01387	810	3260.22	1533.77	-1.08789	0.47045	Down	7.06e-12	9.12e-13	known_mRNA	-	-	GO:0016740//transferase activity	GO:0006541//glutamine metabolic process	gi|404384782|gb|EJZ81209.1|/3.7e-159/putative amidotransferase [Pasteurella multocida subsp. gallicida P1059]
chr_orf01720	1461	1140.12	538.522	-1.08211	0.472339	Down	1.02e-09	1.63e-10	known_mRNA	K07114|1|3.5e-08|65.1|stsi:A4E84_32250|Ca-activated chloride channel homolog	GO:0016021//integral component of membrane	-	-	gi|684177254|gb|AIN48436.1|/3.4e-280/von Willebrand factor type A domain protein [Pasteurella multocida]
chr_orf01011	1083	713.015	338.221	-1.07597	0.474353	Down	6.62e-09	1.17e-09	known_mRNA	K00641|1|3.5e-162|576.2|hsm:HSM_1561|homoserine O-acetyltransferase [EC:2.3.1.31]	-	-	-	gi|492129840|ref|WP_005756957.1|/1.7e-207/homoserine O-acetyltransferase [Pasteurella multocida]
chr_orf01861	534	8294.24	3959.46	-1.06681	0.477375	Down	3.44e-14	3.51e-15	known_mRNA	K02933|1|8.3e-93|344.7|pmu:PM1400|large subunit ribosomal protein L6	GO:0005840//ribosome	GO:0003735//structural constituent of ribosome;GO:0019843//rRNA binding	GO:0006412//translation	gi|492015441|ref|WP_005717917.1|/5.8e-92/50S ribosomal protein L6 [Pasteurella multocida]
chr_orf00463	1239	1348.68	644.41	-1.06549	0.477809	Down	4.85e-13	5.54e-14	known_mRNA	K00290|1|8.0e-163|578.6|bbk:BARBAKC583_0028|saccharopine dehydrogenase (NAD+, L-lysine forming) [EC:1.5.1.7];K13746|2|4.4e-105|386.7|vsh:BSZ05_00395|carboxynorspermidine synthase [EC:1.5.1.43]	-	GO:0016491//oxidoreductase activity	GO:0055114//oxidation-reduction process	gi|896209136|ref|WP_049213956.1|/1.5e-231/saccharopine dehydrogenase [Pasteurella multocida]
chr_orf00539	444	276.683	132.318	-1.06423	0.478229	Down	1.33e-06	3.16e-07	known_mRNA	K08296|1|1.7e-78|297.0|pmp:Pmu_05020|phosphohistidine phosphatase [EC:3.1.3.-]	GO:0005737//cytoplasm	GO:0008969//phosphohistidine phosphatase activity	GO:0016311//dephosphorylation;GO:0006464//cellular protein modification process	gi|492032868|ref|WP_005726161.1|/1.1e-77/phosphohistidine phosphatase SixA [Pasteurella multocida]
chr_orf01864	429	6138.61	2949.26	-1.05756	0.480443	Down	5.96e-11	8.18e-12	known_mRNA	K02931|1|4.1e-74|282.3|pmul:DR93_256|large subunit ribosomal protein L5	GO:0005840//ribosome	GO:0003735//structural constituent of ribosome;GO:0019843//rRNA binding;GO:0000049//tRNA binding	GO:0006412//translation	gi|492154397|ref|WP_005764312.1|/2.8e-73/50S ribosomal protein L5 [Pasteurella dagmatis]
chr_orf00758	615	979.117	470.545	-1.05715	0.480581	Down	2.73e-07	5.85e-08	known_mRNA	K00793|1|1.7e-110|403.7|pmul:DR93_1480|riboflavin synthase [EC:2.5.1.9]	-	GO:0016491//oxidoreductase activity;GO:0004746//riboflavin synthase activity	GO:0055114//oxidation-reduction process	gi|492010685|ref|WP_005716032.1|/1.2e-109/riboflavin synthase subunit alpha [Pasteurella multocida]
chr_orf01126	1068	523.983	252.154	-1.05521	0.481226	Down	1.31e-10	1.88e-11	known_mRNA	K18446|1|5.6e-40|170.2|vau:VANGNB10_cI2204c|triphosphatase [EC:3.6.1.25]	-	-	-	gi|504092209|ref|WP_014326203.1|/8.8e-201/adenylate cyclase [Pasteurella multocida]
chr_orf00159	300	1621.93	780.571	-1.05511	0.481261	Down	1.75e-08	3.24e-09	known_mRNA	K03557|1|3.5e-48|195.7|pmv:PMCN06_0142|Fis family transcriptional regulator, factor for inversion stimulation protein	-	GO:0043565//sequence-specific DNA binding;GO:0003700//transcription factor activity, sequence-specific DNA binding	GO:0006355//regulation of transcription, DNA-templated	gi|492026662|ref|WP_005723276.1|/2.4e-47/MULTISPECIES: Fis family transcriptional regulator [Pasteurella]
chr_orf02290	492	5358.61	2580.78	-1.05405	0.481614	Down	6.66e-11	9.19e-12	known_mRNA	K02864|1|1.2e-82|310.8|pul:NT08PM_2093|large subunit ribosomal protein L10	GO:0005840//ribosome	GO:0003735//structural constituent of ribosome;GO:0070180//large ribosomal subunit rRNA binding	GO:0042254//ribosome biogenesis;GO:0006412//translation	gi|492017136|ref|WP_005718814.1|/8.5e-82/50S ribosomal protein L10 [Pasteurella multocida]
BGI_novel_C09	744	384.336	185.666	-1.04966	0.483083	Down	0.00010333	3.37e-05	novel_mRNA	K07491|1|3.1e-85|320.1|pmp:Pmu_13570|putative transposase	-	GO:0004803//transposase activity;GO:0003677//DNA binding	GO:0006313//transposition, DNA-mediated	gi|504091732|ref|WP_014325726.1|/2.1e-84/transposase [Pasteurella multocida]
chr_orf00889	747	1422.43	687.642	-1.04862	0.483429	Down	1.9e-12	2.31e-13	known_mRNA	K03477|1|1.4e-133|480.7|pmul:DR93_1598|DeoR family transcriptional regulator, ulaG and ulaABCDEF operon transcriptional repressor	GO:0005622//intracellular	GO:0003700//transcription factor activity, sequence-specific DNA binding;GO:0003677//DNA binding	GO:0006355//regulation of transcription, DNA-templated	gi|504092095|ref|WP_014326089.1|/9.4e-133/transcriptional regulator [Pasteurella multocida]
chr_orf01875	303	863.199	419.968	-1.03941	0.486525	Down	5.68e-07	1.26e-07	known_mRNA	K02892|1|6.1e-48|194.9|pmv:PMCN06_1670|large subunit ribosomal protein L23	GO:0005840//ribosome	GO:0003735//structural constituent of ribosome;GO:0019843//rRNA binding;GO:0000166//nucleotide binding	GO:0006412//translation	gi|492027858|ref|WP_005724030.1|/4.2e-47/MULTISPECIES: 50S ribosomal protein L23 [Pasteurella]
chr_orf02333	2568	86295.2	42106.2	-1.03525	0.487932	Down	8.04e-07	1.81e-07	known_mRNA	K03695|1|0.0e+00|1489.6|aap:NT05HA_1760|ATP-dependent Clp protease ATP-binding subunit ClpB	GO:0005737//cytoplasm	GO:0005524//ATP binding	GO:0016485//protein processing;GO:0009408//response to heat	gi|810419071|ref|WP_046339660.1|/0.0e+00/ATP-dependent chaperone ClpB [Pasteurella multocida]
chr_orf00195	519	418.871	204.888	-1.03167	0.489144	Down	0.000306223	0.000109621	known_mRNA	K02562|1|2.4e-89|333.2|pmv:PMCN06_0165|mannitol operon repressor	-	-	-	gi|492026556|ref|WP_005723216.1|/1.7e-88/mannitol repressor protein [Pasteurella multocida]
chr_orf00856	399	904.475	443.392	-1.0285	0.49022	Down	8.79e-08	1.79e-08	known_mRNA	-	-	-	-	gi|492114529|ref|WP_005751553.1|/2.2e-72/transcriptional regulator [Pasteurella multocida]
BGI_novel_C14	1091	1106.99	543.296	-1.02683	0.490788	Down	9.11e-13	1.07e-13	novel_mRNA	K07491|1|4.5e-85|320.1|pmp:Pmu_17070|putative transposase	-	GO:0004803//transposase activity;GO:0003677//DNA binding	GO:0006313//transposition, DNA-mediated	gi|505740901|ref|WP_015702534.1|/3.1e-84/transposase [Pasteurella multocida]
chr_orf00136	471	473.307	232.325	-1.02663	0.490855	Down	0.000195695	6.76e-05	known_mRNA	K07113|1|6.5e-81|305.1|pmp:Pmu_00500|UPF0716 protein FxsA	GO:0016021//integral component of membrane	-	-	gi|492013858|ref|WP_005717460.1|/4.5e-80/exclusion suppressor FxsA [Pasteurella multocida]
chr_orf00016	1032	2008.52	985.925	-1.02658	0.490872	Down	2.66e-07	5.68e-08	known_mRNA	K02843|1|6.3e-12|77.0|lis:LIL_11436|heptosyltransferase II [EC:2.4.-.-]	-	GO:0016757//transferase activity, transferring glycosyl groups	GO:0008152//metabolic process	gi|504091692|ref|WP_014325686.1|/8.3e-196/glycosyl transferase family 9 protein [Pasteurella multocida]
chr_orf01328	621	399.691	196.391	-1.02516	0.491357	Down	2.92e-09	4.93e-10	known_mRNA	K00859|1|2.5e-112|409.8|pmp:Pmu_12310|dephospho-CoA kinase [EC:2.7.1.24]	GO:0005737//cytoplasm	GO:0004140//dephospho-CoA kinase activity;GO:0005524//ATP binding	GO:0015937//coenzyme A biosynthetic process;GO:0016310//phosphorylation	gi|504092304|ref|WP_014326298.1|/1.7e-111/dephospho-CoA kinase [Pasteurella multocida]
chr_orf01680	696	955.577	470.254	-1.02293	0.492115	Down	3.01e-09	5.1e-10	known_mRNA	K01166|1|2.5e-137|493.0|pmp:Pmu_14750|ribonuclease T2 [EC:3.1.27.1]	GO:0016021//integral component of membrane	GO:0003723//RNA binding;GO:0033897//ribonuclease T2 activity	GO:0090502//RNA phosphodiester bond hydrolysis, endonucleolytic	gi|356597629|gb|AET16355.1|/1.7e-136/ribonuclease [Pasteurella multocida 36950]
chr_orf01471	849	3461.19	1707.6	-1.0193	0.493356	Down	2.97e-07	6.4e-08	known_mRNA	K02357|1|8.2e-151|538.1|pmp:Pmu_13600|elongation factor Ts	GO:0005737//cytoplasm	GO:0003746//translation elongation factor activity	GO:0006414//translational elongation	gi|492018380|ref|WP_005719507.1|/5.6e-150/elongation factor Ts [Pasteurella multocida]
chr_orf02415	579	470.213	232.234	-1.01773	0.493892	Down	2.42e-07	5.13e-08	known_mRNA	K00857|1|2.7e-105|386.3|pmu:PM1236|thymidine kinase [EC:2.7.1.21]	GO:0005737//cytoplasm	GO:0008270//zinc ion binding;GO:0004797//thymidine kinase activity;GO:0005524//ATP binding	GO:0009157//deoxyribonucleoside monophosphate biosynthetic process;GO:0016310//phosphorylation;GO:0071897//DNA biosynthetic process	gi|492014421|ref|WP_005717659.1|/1.9e-104/thymidine kinase [Pasteurella multocida]
chr_orf02049	813	1564.36	774.228	-1.01474	0.494918	Down	5.35e-12	6.76e-13	known_mRNA	K03768|1|4.9e-44|183.3|smb:smi_1520|peptidyl-prolyl cis-trans isomerase B (cyclophilin B) [EC:5.2.1.8]	-	GO:0016787//hydrolase activity	-	gi|557250424|gb|ESQ72491.1|/6.8e-153/COF family hydrolase [Pasteurella multocida subsp. multocida P1062]
chr_orf01202	690	879.333	436.578	-1.01017	0.496488	Down	4.44e-11	5.96e-12	known_mRNA	K01243|1|2.8e-93|346.7|msu:MS1537|adenosylhomocysteine nucleosidase [EC:3.2.2.9]	-	GO:0008782//adenosylhomocysteine nucleosidase activity;GO:0008930//methylthioadenosine nucleosidase activity	GO:0019509//L-methionine biosynthetic process from methylthioadenosine;GO:0019284//L-methionine biosynthetic process from S-adenosylmethionine;GO:0009164//nucleoside catabolic process	gi|499208981|ref|WP_010906521.1|/2.0e-121/5'-methylthioadenosine/S-adenosylhomocysteine nucleosidase [Pasteurella multocida]
chr_orf00792	2040	19487.5	9687.77	-1.00831	0.497127	Down	6.74e-10	1.05e-10	known_mRNA	K01414|1|0.0e+00|1169.5|hil:HICON_12610|oligopeptidase A [EC:3.4.24.70]	-	GO:0046872//metal ion binding;GO:0004222//metalloendopeptidase activity	GO:0006508//proteolysis	gi|810413517|ref|WP_046338611.1|/0.0e+00/oligopeptidase A [Pasteurella multocida]
chr_orf00632	246	60.9846	122.113	1.0017	2.00236	Up	0.00016282	5.56e-05	known_mRNA	K03602|1|5.6e-36|154.8|pmu:PM0534|exodeoxyribonuclease VII small subunit [EC:3.1.11.6]	GO:0005737//cytoplasm;GO:0009318//exodeoxyribonuclease VII complex	GO:0008855//exodeoxyribonuclease VII activity	GO:0090305//nucleic acid phosphodiester bond hydrolysis;GO:0006308//DNA catabolic process	gi|492024535|ref|WP_005721990.1|/3.9e-35/exodeoxyribonuclease 7 small subunit [Pasteurella multocida]
chr_orf01967	534	1470.51	2944.81	1.00185	2.00257	Up	4.32e-10	6.56e-11	known_mRNA	K02113|1|2.7e-91|339.7|pmp:Pmu_17450|F-type H+-transporting ATPase subunit delta	GO:0045261//proton-transporting ATP synthase complex, catalytic core F(1);GO:0005886//plasma membrane	GO:0046933//proton-transporting ATP synthase activity, rotational mechanism	GO:0042777//plasma membrane ATP synthesis coupled proton transport	gi|492115908|ref|WP_005752058.1|/1.9e-90/ATP synthase subunit delta [Pasteurella multocida]
chr_orf02223	1284	1675.74	3362.31	1.00465	2.00646	Up	6.68e-15	6.19e-16	known_mRNA	K02527|1|1.4e-170|604.4|hsm:HSM_0421|3-deoxy-D-manno-octulosonic-acid transferase [EC:2.4.99.12 2.4.99.13 2.4.99.14 2.4.99.15]	GO:0016021//integral component of membrane	-	-	gi|974661552|ref|WP_059246434.1|/3.0e-243/3-deoxy-D-manno-octulosonic acid transferase [Pasteurella multocida]
chr_orf01698	1047	1217.68	2445.21	1.00582	2.00809	Up	1.39e-10	2e-11	known_mRNA	K02843|1|3.9e-163|579.3|hic:NTHIC486_01688|heptosyltransferase II [EC:2.4.-.-]	-	-	-	gi|643674096|ref|WP_025248518.1|/6.6e-201/lipopolysaccharide heptosyltransferase II [Pasteurella multocida]
chr_orf00950	861	2154.98	4328.17	1.00608	2.00845	Up	6.83e-12	8.75e-13	known_mRNA	K01923|1|4.7e-162|575.5|pmp:Pmu_08970|phosphoribosylaminoimidazole-succinocarboxamide synthase [EC:6.3.2.6]	-	GO:0004639//phosphoribosylaminoimidazolesuccinocarboxamide synthase activity;GO:0005524//ATP binding	GO:0006189//'de novo' IMP biosynthetic process	gi|504092128|ref|WP_014326122.1|/3.2e-161/phosphoribosylaminoimidazolesuccinocarboxamide synthase [Pasteurella multocida]
chr_orf02135	672	900.163	1811.92	1.00926	2.01288	Up	3.88e-13	4.35e-14	known_mRNA	K01783|1|3.9e-124|449.1|pmp:Pmu_18880|ribulose-phosphate 3-epimerase [EC:5.1.3.1]	-	GO:0004750//ribulose-phosphate 3-epimerase activity;GO:0046872//metal ion binding	GO:0005975//carbohydrate metabolic process;GO:0006098//pentose-phosphate shunt	gi|12722019|gb|AAK03703.1|/2.7e-123/Dod [Pasteurella multocida subsp. multocida str. Pm70]
chr_orf00529	780	53.6075	107.93	1.00959	2.01333	Up	0.00194623	0.000820919	known_mRNA	K02036|1|2.8e-145|519.6|pmul:DR93_1205|phosphate transport system ATP-binding protein [EC:3.6.3.27]	GO:0043190//ATP-binding cassette (ABC) transporter complex	GO:0005315//inorganic phosphate transmembrane transporter activity;GO:0015415//ATPase-coupled phosphate ion transmembrane transporter activity;GO:0005524//ATP binding	GO:0035435//phosphate ion transmembrane transport	gi|504091917|ref|WP_014325911.1|/1.9e-144/phosphate ABC transporter ATP-binding protein [Pasteurella multocida]
chr_orf00548	696	330.761	667.106	1.01213	2.01688	Up	9.5e-11	1.35e-11	known_mRNA	K02003|1|9.7e-126|454.5|pmul:DR93_1220|putative ABC transport system ATP-binding protein	-	GO:0016887//ATPase activity;GO:0005524//ATP binding	-	gi|401697488|gb|EJS89788.1|/6.7e-125/hypothetical protein AAUPMB_04682 [Pasteurella multocida subsp. multocida str. Anand1_buffalo]
chr_orf01966	471	2007.62	4055.76	1.01449	2.02018	Up	5.5e-13	6.34e-14	known_mRNA	K02109|1|2.8e-76|289.7|pmul:DR93_331|F-type H+-transporting ATPase subunit b	GO:0016021//integral component of membrane;GO:0045263//proton-transporting ATP synthase complex, coupling factor F(o);GO:0005886//plasma membrane	GO:0046933//proton-transporting ATP synthase activity, rotational mechanism	GO:0042777//plasma membrane ATP synthesis coupled proton transport	gi|505740918|ref|WP_015702551.1|/1.9e-75/ATP synthase subunit B [Pasteurella multocida]
chr_orf01323	291	3340.01	6753.61	1.01581	2.02203	Up	2.37e-08	4.5e-09	known_mRNA	K05809|1|1.7e-47|193.4|pmul:DR93_1981|ribosome-associated inhibitor A	-	-	GO:0044238//primary metabolic process	gi|492025407|ref|WP_005722573.1|/1.2e-46/ribosome-associated inhibitor A [Pasteurella multocida]
chr_orf01586	1590	1397.76	2847.56	1.02661	2.03723	Up	6.13e-10	9.5e-11	known_mRNA	K21449|1|7.9e-14|84.0|cpae:CPAST_c40200|trimeric autotransporter adhesin	-	-	-	gi|514429650|ref|WP_016570090.1|/1.2e-291/host specificity protein J [Pasteurella multocida]
chr_orf01968	1542	8555.27	17505.8	1.03295	2.0462	Up	1.36e-11	1.77e-12	known_mRNA	K02111|1|1.7e-271|939.9|hik:HifGL_000143|F-type H+-transporting ATPase subunit alpha [EC:3.6.3.14]	GO:0045261//proton-transporting ATP synthase complex, catalytic core F(1);GO:0005886//plasma membrane	GO:0046961//proton-transporting ATPase activity, rotational mechanism;GO:0046933//proton-transporting ATP synthase activity, rotational mechanism;GO:0005524//ATP binding	GO:0015991//ATP hydrolysis coupled proton transport;GO:0042777//plasma membrane ATP synthesis coupled proton transport	gi|922060468|ref|WP_053330173.1|/2.4e-271/ATP synthase subunit alpha [Aggregatibacter actinomycetemcomitans]
chr_orf02272	225	42.5745	87.1328	1.03323	2.04659	Up	0.000883366	0.000345988	known_mRNA	K03745|1|6.3e-34|147.9|pul:NT08PM_2109|SlyX protein	-	-	-	gi|404382020|gb|EJZ78484.1|/1.5e-33/Protein slyX like protein [Pasteurella multocida subsp. gallicida X73]
chr_orf01045	450	205.763	421.793	1.03555	2.04989	Up	2.5e-07	5.32e-08	known_mRNA	K03503|1|4.7e-12|76.3|pshi:SAMEA2665130_1295|DNA polymerase V [EC:3.4.21.-]	-	-	-	gi|504092171|ref|WP_014326165.1|/8.6e-81/type VI secretion protein ImpA [Pasteurella multocida]
chr_orf02159	1047	2098.48	4303	1.036	2.05053	Up	2.53e-15	2.26e-16	known_mRNA	K10440|1|7.7e-159|565.1|yin:CH53_4235|ribose transport system permease protein	GO:0005886//plasma membrane;GO:0016021//integral component of membrane	GO:0015407//monosaccharide-transporting ATPase activity	GO:0015749//monosaccharide transport	gi|492027535|ref|WP_005723759.1|/5.6e-192/ABC transporter permease [Pasteurella multocida]
chr_orf00780	939	8621.84	17711.5	1.03862	2.05426	Up	4.01e-14	4.15e-15	known_mRNA	K14055|1|2.0e-174|616.7|pmul:DR93_1500|universal stress protein E	-	-	GO:0006950//response to stress	gi|492033600|ref|WP_005726552.1|/1.4e-173/universal stress protein E [Pasteurella multocida]
chr_orf00348	492	48.6342	100.056	1.04076	2.05731	Up	0.00312164	0.00136581	known_mRNA	-	-	-	-	gi|512761443|gb|EPE73920.1|/6.7e-87/hypothetical protein I142_03849 [Pasteurella multocida RIIF]
chr_orf01699	966	619.508	1274.79	1.04107	2.05775	Up	4.04e-08	8e-09	known_mRNA	K02841|1|5.4e-183|645.2|pmp:Pmu_14910|heptosyltransferase I [EC:2.4.-.-]	-	GO:0008920//lipopolysaccharide heptosyltransferase activity	GO:0009244//lipopolysaccharide core region biosynthetic process	gi|504092420|ref|WP_014326414.1|/3.7e-182/ADP-heptose--LPS heptosyltransferase [Pasteurella multocida]
chr_orf01254	1305	12629.2	26034.6	1.04367	2.06147	Up	6.24e-11	8.58e-12	known_mRNA	K03531|1|2.2e-243|846.3|pmv:PMCN06_1155|cell division protein FtsZ	GO:0005737//cytoplasm;GO:0032153//cell division site	GO:0005525//GTP binding;GO:0003924//GTPase activity	GO:0043093//FtsZ-dependent cytokinesis;GO:0051258//protein polymerization	gi|492026366|ref|WP_005723050.1|/1.5e-242/cell division protein FtsZ [Pasteurella multocida]
chr_orf02346	972	1086.08	2262.19	1.05859	2.0829	Up	7.03e-11	9.76e-12	known_mRNA	K03528|1|6.2e-179|631.7|pmp:Pmu_20830|cell division protein ZipA	GO:0032153//cell division site;GO:0005887//integral component of plasma membrane	-	GO:0043093//FtsZ-dependent cytokinesis	gi|492124797|ref|WP_005755281.1|/4.3e-178/cell division protein ZipA [Pasteurella multocida]
chr_orf01053	258	578.271	1204.73	1.0589	2.08334	Up	2.77e-10	4.06e-11	known_mRNA	K02784|1|3.7e-38|162.2|pmp:Pmu_09860|phosphocarrier protein HPr	-	-	-	gi|492012694|ref|WP_005716947.1|/2.6e-37/PTS sugar transporter [Pasteurella multocida]
chr_orf00962	453	212.166	442.644	1.06095	2.08631	Up	8.94e-08	1.83e-08	known_mRNA	-	-	-	-	gi|557249062|gb|ESQ71153.1|/2.9e-76/septicolysin [Pasteurella multocida subsp. multocida P1062]
chr_orf01686	720	1045.61	2191.85	1.06781	2.09625	Up	2.55e-16	2.04e-17	known_mRNA	K18928|1|1.4e-106|391.0|gan:UMN179_00558|L-lactate dehydrogenase complex protein LldE	-	-	-	gi|356597635|gb|AET16361.1|/2.4e-133/protein YkgE [Pasteurella multocida 36950]
chr_orf01697	408	510.649	1072.82	1.07101	2.1009	Up	3.03e-12	3.77e-13	known_mRNA	K09796|1|1.3e-69|267.3|pmp:Pmu_14890|periplasmic copper chaperone A	-	-	-	gi|504092418|ref|WP_014326412.1|/8.9e-69/molecular chaperone [Pasteurella multocida]
chr_orf01532	285	39.088	82.1627	1.07176	2.10199	Up	0.000380377	0.000138125	known_mRNA	-	-	-	-	gi|504204351|ref|WP_014391453.1|/2.3e-47/hypothetical protein [Pasteurella multocida]
chr_orf00057	285	39.088	82.1627	1.07176	2.10199	Up	0.000380377	0.000138125	known_mRNA	-	-	-	-	gi|504204351|ref|WP_014391453.1|/2.3e-47/hypothetical protein [Pasteurella multocida]
chr_orf01061	1347	695.326	1463.26	1.07343	2.10442	Up	2.82e-07	6.06e-08	known_mRNA	K03665|1|4.0e-184|649.4|msu:MS1519|GTPase	-	-	-	gi|984391545|gb|KWW10431.1|/7.6e-250/GTPase HflX [Pasteurella multocida]
chr_orf00682	807	133.427	281.6	1.0776	2.11052	Up	3.92e-05	1.2e-05	known_mRNA	K01695|1|2.8e-148|529.6|pmp:Pmu_06440|tryptophan synthase alpha chain [EC:4.2.1.20]	-	GO:0004834//tryptophan synthase activity	GO:0008652//cellular amino acid biosynthetic process;GO:0000162//tryptophan biosynthetic process	gi|492128865|ref|WP_005756488.1|/1.9e-147/tryptophan synthase subunit alpha [Pasteurella multocida]
chr_orf00721	2607	1313.59	2773.34	1.0781	2.11126	Up	5.59e-06	1.45e-06	known_mRNA	K03168|1|0.0e+00|1532.7|hpr:PARA_16610|DNA topoisomerase I [EC:5.99.1.2]	GO:0005694//chromosome	GO:0003917//DNA topoisomerase type I activity;GO:0003677//DNA binding;GO:0000287//magnesium ion binding	GO:0006265//DNA topological change	gi|492146561|ref|WP_005762130.1|/0.0e+00/DNA topoisomerase I [Pasteurella dagmatis]
chr_orf02164	483	615.222	1300.96	1.08039	2.11461	Up	1.01e-06	2.33e-07	known_mRNA	K21394|1|1.2e-82|310.8|pmul:DR93_497|TRAP-type transport system small permease protein	GO:0016021//integral component of membrane	-	-	gi|492122073|ref|WP_005754782.1|/8.3e-82/C4-dicarboxylate ABC transporter permease [Pasteurella multocida]
chr_orf02133	474	51.9142	109.935	1.08245	2.11762	Up	0.000180509	6.21e-05	known_mRNA	K09858|1|1.3e-89|334.0|pmp:Pmu_18860|SEC-C motif domain protein	-	-	-	gi|356598018|gb|AET16744.1|/9.0e-89/SEC-C motif protein [Pasteurella multocida 36950]
chr_orf01008	438	411.665	872.676	1.08398	2.11987	Up	8.87e-09	1.59e-09	known_mRNA	K06204|1|1.5e-76|290.4|pmv:PMCN06_0940|DnaK suppressor protein	-	-	-	gi|492012532|ref|WP_005716860.1|/1.1e-75/RNA polymerase-binding protein DksA [Pasteurella multocida]
chr_orf02400	954	848.038	1797.74	1.08398	2.11988	Up	2.53e-07	5.39e-08	known_mRNA	K05346|1|1.2e-30|139.0|mne:D174_11535|deoxyribonucleoside regulator	-	-	-	gi|338217817|gb|EGP03653.1|/1.5e-175/hypothetical protein AAUPMG_09616 [Pasteurella multocida subsp. multocida str. Anand1_goat]
chr_orf00531	843	60.5798	128.46	1.08441	2.12051	Up	0.000404223	0.000147351	known_mRNA	K02038|1|3.8e-156|555.8|pmu:PM0434|phosphate transport system permease protein	GO:0005887//integral component of plasma membrane	GO:0005315//inorganic phosphate transmembrane transporter activity	GO:0035435//phosphate ion transmembrane transport	gi|492042000|ref|WP_005729714.1|/2.6e-155/phosphate ABC transporter permease [Pasteurella multocida]
chr_orf01971	429	1468.73	3124.32	1.08897	2.12722	Up	2.32e-14	2.32e-15	known_mRNA	K02114|1|4.2e-71|272.3|pmu:PM1495|F-type H+-transporting ATPase subunit epsilon	GO:0045261//proton-transporting ATP synthase complex, catalytic core F(1);GO:0005886//plasma membrane	GO:0046961//proton-transporting ATPase activity, rotational mechanism;GO:0046933//proton-transporting ATP synthase activity, rotational mechanism;GO:0005524//ATP binding	GO:0042777//plasma membrane ATP synthesis coupled proton transport	gi|492016066|ref|WP_005718055.1|/2.9e-70/ATP synthase epsilon chain [Pasteurella multocida]
chr_orf00650	468	94.4493	201.265	1.09149	2.13093	Up	2.26e-06	5.56e-07	known_mRNA	K03402|1|5.4e-80|302.0|pmul:DR93_1326|transcriptional regulator of arginine metabolism	GO:0005737//cytoplasm	GO:0003677//DNA binding;GO:0034618//arginine binding;GO:0003700//transcription factor activity, sequence-specific DNA binding	GO:0051259//protein oligomerization;GO:0006526//arginine biosynthetic process;GO:0006355//regulation of transcription, DNA-templated	gi|504091986|ref|WP_014325980.1|/3.8e-79/arginine repressor [Pasteurella multocida]
chr_orf00316	2058	1143.09	2438.57	1.09309	2.13331	Up	3.19e-11	4.24e-12	known_mRNA	K02011|1|0.0e+00|1085.5|mhq:D650_26100|iron(III) transport system permease protein	GO:0016021//integral component of membrane;GO:0005886//plasma membrane	-	GO:0006810//transport	gi|492121502|ref|WP_005754424.1|/0.0e+00/iron ABC transporter permease [Pasteurella multocida]
chr_orf00346	1389	849.782	1814.51	1.09442	2.13527	Up	2.81e-08	5.45e-09	known_mRNA	K03326|1|1.8e-251|873.2|pmp:Pmu_02420|C4-dicarboxylate transporter, DcuC family	GO:0016021//integral component of membrane	GO:0015556//C4-dicarboxylate transmembrane transporter activity	GO:0015740//C4-dicarboxylate transport	gi|492121452|ref|WP_005754391.1|/1.2e-250/C4-dicarboxylate ABC transporter [Pasteurella multocida]
chr_orf02324	468	101.674	217.671	1.09819	2.14086	Up	9.77e-07	2.24e-07	known_mRNA	K19334|1|1.9e-16|90.9|jab:VN23_08860|biofilm protein TabA	-	-	-	gi|380872998|gb|AFF25365.1|/4.7e-82/evolved beta-D-galactosidase beta subunit EbgC [Pasteurella multocida subsp. multocida str. HN06]
chr_orf00044	486	74.1097	158.792	1.0994	2.14266	Up	4e-05	1.23e-05	known_mRNA	-	-	-	-	gi|557251031|gb|ESQ73098.1|/1.6e-88/pyruvate kinase [Pasteurella multocida subsp. multocida P1062]
chr_orf00410	765	266.727	571.875	1.10033	2.14404	Up	2.13e-09	3.54e-10	known_mRNA	-	GO:0016021//integral component of membrane	-	-	gi|504091860|ref|WP_014325854.1|/1.4e-136/membrane protein [Pasteurella multocida]
chr_orf00647	1005	670.847	1438.97	1.10098	2.14501	Up	1.47e-14	1.44e-15	known_mRNA	K03604|1|2.9e-163|579.7|aap:NT05HA_0901|LacI family transcriptional regulator, purine nucleotide synthesis repressor	-	GO:0003677//DNA binding;GO:0003700//transcription factor activity, sequence-specific DNA binding	GO:0006164//purine nucleotide biosynthetic process;GO:0045892//negative regulation of transcription, DNA-templated	gi|492120951|ref|WP_005753944.1|/1.8e-187/transcriptional regulator [Pasteurella multocida]
chr_orf01953	1350	4270.83	9164.88	1.1016	2.14593	Up	7.99e-16	6.77e-17	known_mRNA	K17218|1|9.0e-261|904.0|pmp:Pmu_17310|sulfide:quinone oxidoreductase [EC:1.8.5.4]	-	GO:0016491//oxidoreductase activity	GO:0055114//oxidation-reduction process	gi|356597876|gb|AET16602.1|/6.2e-260/transmembrane protein [Pasteurella multocida 36950]
chr_orf00957	2910	2547.42	5472.4	1.10313	2.14821	Up	2.75e-15	2.47e-16	known_mRNA	K01873|1|0.0e+00|1691.0|hpas:JL26_08560|valyl-tRNA synthetase [EC:6.1.1.9]	GO:0005737//cytoplasm	GO:0004832//valine-tRNA ligase activity;GO:0002161//aminoacyl-tRNA editing activity;GO:0005524//ATP binding	GO:0006438//valyl-tRNA aminoacylation;GO:0006450//regulation of translational fidelity	gi|896209099|ref|WP_049213932.1|/0.0e+00/valine--tRNA ligase [Pasteurella multocida]
chr_orf00092	1158	1142.38	2455.73	1.1041	2.14965	Up	1.3e-05	3.64e-06	known_mRNA	-	-	-	-	gi|505729017|ref|WP_015691074.1|/4.0e-215/hypothetical protein [Pasteurella multocida]
chr_orf00177	1656	8337.44	17988	1.10936	2.15749	Up	1.28e-13	1.38e-14	known_mRNA	K01840|1|0.0e+00|1099.7|pmp:Pmu_00800|phosphomannomutase [EC:5.4.2.8]	-	GO:0000287//magnesium ion binding;GO:0016868//intramolecular transferase activity, phosphotransferases	GO:0005975//carbohydrate metabolic process	gi|499209464|ref|WP_010907004.1|/0.0e+00/phosphomannomutase [Pasteurella multocida]
chr_orf00754	1713	3286	7155	1.12262	2.17742	Up	2.82e-17	2.16e-18	known_mRNA	K07121|1|1.9e-231|807.0|aacn:AANUM_1433|uncharacterized protein	GO:0031241//periplasmic side of cell outer membrane	GO:0030234//enzyme regulator activity	GO:0008360//regulation of cell shape;GO:0009252//peptidoglycan biosynthetic process;GO:0050790//regulation of catalytic activity	gi|557249359|gb|ESQ71440.1|/0.0e+00/penicillin-binding protein activator LpoA [Pasteurella multocida subsp. multocida P1062]
chr_orf01476	1125	256.763	560.05	1.12512	2.1812	Up	5.06e-10	7.76e-11	known_mRNA	K01992|1|3.1e-206|722.6|pmul:DR93_2119|ABC-2 type transport system permease protein	GO:0016021//integral component of membrane	-	GO:0006810//transport	gi|492116717|ref|WP_005752424.1|/2.1e-205/ABC transporter permease [Pasteurella multocida]
chr_orf01797	1467	782.849	1707.83	1.12536	2.18156	Up	2.74e-13	3.05e-14	known_mRNA	K03299|1|6.9e-182|642.1|psi:S70_07775|gluconate:H+ symporter, GntP family	GO:0016021//integral component of membrane	GO:0015128//gluconate transmembrane transporter activity	GO:0035429//gluconate transmembrane transport	gi|492115580|ref|WP_005751981.1|/4.7e-269/gluconate permease [Pasteurella multocida]
chr_orf01579	2445	421.369	919.324	1.12549	2.18175	Up	8.01e-15	7.53e-16	known_mRNA	K21449|1|6.9e-09|68.2|lcu:PL11_002025|trimeric autotransporter adhesin;K03406|5|1.5e-08|67.0|tah:SU86_003805|methyl-accepting chemotaxis protein	-	-	-	gi|504203653|ref|WP_014390755.1|/0.0e+00/tail length tape measure protein [Pasteurella multocida]
chr_orf01490	780	243.726	531.762	1.12552	2.1818	Up	4.22e-07	9.15e-08	known_mRNA	K00068|1|3.7e-142|509.2|pmp:Pmu_13760|sorbitol-6-phosphate 2-dehydrogenase [EC:1.1.1.140]	-	GO:0009010	GO:0055114//oxidation-reduction process	gi|504092373|ref|WP_014326367.1|/2.6e-141/sorbitol 6-phosphate dehydrogenase [Pasteurella multocida]
chr_orf00533	1035	90.1347	196.711	1.12593	2.18242	Up	7.03e-06	1.87e-06	known_mRNA	K02040|1|4.5e-151|539.3|mham:J450_01105|phosphate transport system substrate-binding protein	GO:0043190//ATP-binding cassette (ABC) transporter complex;GO:0042597//periplasmic space	GO:0042301//phosphate ion binding	GO:0035435//phosphate ion transmembrane transport	gi|512748266|ref|WP_016504423.1|/2.2e-196/phosphate-binding protein [Pasteurella multocida]
chr_orf02482	636	1874.83	4092.12	1.12609	2.18267	Up	1.86e-15	1.62e-16	known_mRNA	K01356|1|1.0e-113|414.5|pul:NT08PM_2286|repressor LexA [EC:3.4.21.88]	-	GO:0003677//DNA binding;GO:0004252//serine-type endopeptidase activity	GO:0006281//DNA repair;GO:0009432//SOS response;GO:0006260//DNA replication;GO:0006508//proteolysis;GO:0045892//negative regulation of transcription, DNA-templated	gi|492115412|ref|WP_005751872.1|/7.0e-113/LexA repressor [Pasteurella multocida]
chr_orf00231	1158	1406.05	3072.68	1.12786	2.18534	Up	2.8e-18	2e-19	known_mRNA	K00849|1|1.0e-220|770.8|pmp:Pmu_01250|galactokinase [EC:2.7.1.6]	GO:0005737//cytoplasm	GO:0005524//ATP binding;GO:0000287//magnesium ion binding;GO:0004335//galactokinase activity	GO:0046835//carbohydrate phosphorylation;GO:0006012//galactose metabolic process	gi|504091752|ref|WP_014325746.1|/7.1e-220/galactokinase [Pasteurella multocida]
chr_orf00262	1173	793.421	1733.95	1.1279	2.1854	Up	1.85e-08	3.43e-09	known_mRNA	K13004|1|1.5e-06|59.3|fhi:FSC454_07370|galacturonosyltransferase [EC:2.4.1.-]	-	GO:0016740//transferase activity	-	gi|504091772|ref|WP_014325766.1|/6.7e-226/glycosyl transferase [Pasteurella multocida]
chr_orf00963	429	140.527	307.379	1.12917	2.18733	Up	6.16e-09	1.09e-09	known_mRNA	K02339|1|2.2e-75|286.6|pmv:PMCN06_0894|DNA polymerase III subunit chi [EC:2.7.7.7]	-	GO:0003887//DNA-directed DNA polymerase activity;GO:0003677//DNA binding	GO:0006260//DNA replication;GO:0071897//DNA biosynthetic process	gi|492012149|ref|WP_005716675.1|/1.5e-74/DNA polymerase III subunit chi [Pasteurella multocida]
chr_orf00206	507	368.002	805.209	1.12965	2.18806	Up	6.35e-12	8.11e-13	known_mRNA	K07173|1|2.5e-91|339.7|pmp:Pmu_01050|S-ribosylhomocysteine lyase [EC:4.4.1.21]	-	GO:0005506//iron ion binding;GO:0043768//S-ribosylhomocysteine lyase activity	GO:0009372//quorum sensing	gi|492013659|ref|WP_005717368.1|/1.8e-90/S-ribosylhomocysteine lyase [Pasteurella multocida]
chr_orf01684	723	1493.12	3271.89	1.13179	2.19131	Up	3.81e-15	3.44e-16	known_mRNA	K00782|1|2.7e-131|473.0|pmul:DR93_80|L-lactate dehydrogenase complex protein LldG	-	-	-	gi|356597633|gb|AET16359.1|/1.9e-130/protein YkgG [Pasteurella multocida 36950]
chr_orf02064	714	905.62	1994.44	1.139	2.20229	Up	6.91e-06	1.83e-06	known_mRNA	-	-	-	-	gi|492028304|ref|WP_005724400.1|/1.1e-125/hypothetical protein [Pasteurella multocida]
chr_orf01534	648	197.461	435.981	1.1427	2.20793	Up	1.95e-09	3.21e-10	known_mRNA	K07741|1|5.0e-15|86.7|bcor:BCOR_0869|anti-repressor protein	-	-	-	gi|514429627|ref|WP_016570070.1|/1.4e-116/hypothetical protein [Pasteurella multocida]
chr_orf00347	1140	808.94	1789.98	1.14584	2.21275	Up	2.8e-08	5.39e-09	known_mRNA	K01295|1|9.4e-219|764.2|pmul:DR93_1049|glutamate carboxypeptidase [EC:3.4.17.11]	-	GO:0008237//metallopeptidase activity	GO:0006508//proteolysis	gi|504091817|ref|WP_014325811.1|/6.5e-218/peptidase [Pasteurella multocida]
chr_orf02019	1023	42.3884	93.8045	1.14599	2.21297	Up	0.000154891	5.25e-05	known_mRNA	K21395|1|1.1e-19|102.8|rhc:RGUI_1330|TRAP-type transport system periplasmic protein;K11688|4|1.4e-16|92.4|miu:ABE85_18665|C4-dicarboxylate-binding protein DctP	GO:0030288//outer membrane-bounded periplasmic space	-	GO:0006810//transport	gi|505740929|ref|WP_015702562.1|/3.2e-192/TRAP ABC transporter [Pasteurella multocida]
chr_orf01375	537	718.638	1590.51	1.14615	2.21323	Up	4.75e-11	6.4e-12	known_mRNA	K03611|1|8.1e-96|354.8|pmul:DR93_2032|disulfide bond formation protein DsbB	GO:0016021//integral component of membrane;GO:0005886//plasma membrane	GO:0009055//electron carrier activity;GO:0015035//protein disulfide oxidoreductase activity	GO:0055114//oxidation-reduction process	gi|492028703|ref|WP_005724450.1|/5.6e-95/disulfide bond formation protein B [Pasteurella multocida]
chr_orf01248	921	720.005	1595.83	1.14823	2.21642	Up	2.4e-10	3.51e-11	known_mRNA	K00852|1|5.2e-167|592.0|pmp:Pmu_11610|ribokinase [EC:2.7.1.15]	-	GO:0004747//ribokinase activity	GO:0046835//carbohydrate phosphorylation;GO:0006014//D-ribose metabolic process	gi|504092259|ref|WP_014326253.1|/3.6e-166/ribokinase [Pasteurella multocida]
chr_orf01572	372	35.807	79.7173	1.15465	2.22631	Up	0.000161006	5.48e-05	known_mRNA	-	-	-	-	gi|504203645|ref|WP_014390747.1|/2.0e-59/hypothetical protein [Pasteurella multocida]
chr_orf00985	2682	5178.4	11531.6	1.15501	2.22686	Up	1.59e-14	1.59e-15	known_mRNA	K02469|1|0.0e+00|1557.0|aah:CF65_02519|DNA gyrase subunit A [EC:5.99.1.3]	-	-	-	gi|491978258|ref|WP_005702643.1|/0.0e+00/DNA gyrase subunit A [Aggregatibacter aphrophilus]
chr_orf00359	393	215.268	479.405	1.15511	2.22702	Up	3.21e-10	4.79e-11	known_mRNA	K07305|1|3.2e-73|279.3|pmp:Pmu_02540|peptide-methionine (R)-S-oxide reductase [EC:1.8.4.12]	-	GO:0033743//peptide-methionine (R)-S-oxide reductase activity;GO:0008270//zinc ion binding	GO:0055114//oxidation-reduction process;GO:0030091//protein repair;GO:0006979//response to oxidative stress	gi|504091824|ref|WP_014325818.1|/2.2e-72/peptide-methionine (R)-S-oxide reductase [Pasteurella multocida]
chr_orf00977	975	8537.73	19043	1.15734	2.23045	Up	1.61e-15	1.38e-16	known_mRNA	K02793|1|2.1e-179|633.3|pmul:DR93_1674|PTS system, mannose-specific IIA component [EC:2.7.1.191];K02794|1|2.1e-179|633.3|pmul:DR93_1674|PTS system, mannose-specific IIB component [EC:2.7.1.191]	GO:0005737//cytoplasm;GO:0016021//integral component of membrane	GO:0008982//protein-N(PI)-phosphohistidine-sugar phosphotransferase activity	GO:0034219//carbohydrate transmembrane transport;GO:0009401//phosphoenolpyruvate-dependent sugar phosphotransferase system	gi|504092136|ref|WP_014326130.1|/1.5e-178/PTS mannose transporter subunit EIIAB [Pasteurella multocida]
chr_orf01804	906	376.113	841.172	1.16123	2.23649	Up	3.37e-08	6.64e-09	known_mRNA	K08319|1|7.7e-139|498.4|mht:D648_1690|L-threonate 2-dehydrogenase [EC:1.1.1.411]	-	GO:0004616//phosphogluconate dehydrogenase (decarboxylating) activity;GO:0051287//NAD binding	GO:0055114//oxidation-reduction process	gi|504092484|ref|WP_014326478.1|/5.8e-161/oxidoreductase [Pasteurella multocida]
chr_orf02051	585	2616.57	5859.2	1.16303	2.23927	Up	4.13e-14	4.29e-15	known_mRNA	K07400|1|3.8e-107|392.5|pmul:DR93_401|Fe/S biogenesis protein NfuA	-	GO:0005506//iron ion binding;GO:0051539//4 iron, 4 sulfur cluster binding	GO:0016226//iron-sulfur cluster assembly;GO:0051604//protein maturation	gi|492028289|ref|WP_005724395.1|/2.6e-106/Fe-S biogenesis protein NfuA [Pasteurella multocida]
chr_orf01252	918	9261.87	20787.9	1.16637	2.24446	Up	2.29e-15	2.02e-16	known_mRNA	K02535|1|5.7e-158|562.0|hit:NTHI1312|UDP-3-O-[3-hydroxymyristoyl] N-acetylglucosamine deacetylase [EC:3.5.1.108]	-	GO:0008759//UDP-3-O-[3-hydroxymyristoyl] N-acetylglucosamine deacetylase activity;GO:0046872//metal ion binding;GO:0103117//UDP-3-O-acyl-N-acetylglucosamine deacetylase activity	GO:0009245//lipid A biosynthetic process	gi|980943423|ref|WP_059367128.1|/2.2e-160/UDP-3-O-[3-hydroxymyristoyl] N-acetylglucosamine deacetylase [[Pasteurella] pneumotropica]
chr_orf01276	684	239.968	538.812	1.16694	2.24535	Up	2.02e-09	3.34e-10	known_mRNA	K09998|1|2.2e-122|443.4|pmu:PM0126|arginine transport system permease protein	GO:0016021//integral component of membrane;GO:0005886//plasma membrane	GO:0005215//transporter activity	GO:0006810//transport	gi|492025706|ref|WP_005722723.1|/1.5e-121/arginine transporter permease subunit ArtM [Pasteurella multocida]
chr_orf02311	549	388.211	872.493	1.1683	2.24747	Up	2.5e-15	2.22e-16	known_mRNA	K09895|1|5.0e-101|372.1|pmu:PM1723|uncharacterized protein	-	-	-	gi|338218432|gb|EGP04200.1|/9.1e-101/hypothetical protein GEW_10406 [Pasteurella multocida subsp. gallicida str. Anand1_poultry]
chr_orf01118	894	195.305	439.33	1.16957	2.24945	Up	7.97e-10	1.26e-10	known_mRNA	K01489|1|2.2e-170|603.2|pmp:Pmu_10470|cytidine deaminase [EC:3.5.4.5]	-	GO:0004126//cytidine deaminase activity;GO:0008270//zinc ion binding	GO:0009972//cytidine deamination	gi|492120494|ref|WP_005753570.1|/1.5e-169/cytidine deaminase [Pasteurella multocida]
chr_orf01914	1077	1371.91	3091.75	1.17224	2.25361	Up	1.71e-07	3.56e-08	known_mRNA	K01126|1|1.3e-177|627.5|mhq:D650_530|glycerophosphoryl diester phosphodiesterase [EC:3.1.4.46]	-	GO:0008889//glycerophosphodiester phosphodiesterase activity	GO:0006629//lipid metabolic process	gi|492132728|ref|WP_005757619.1|/3.2e-206/glycerophosphoryl diester phosphodiesterase [Pasteurella multocida]
chr_orf02451	933	1854.34	4179.02	1.17226	2.25365	Up	3.82e-19	2.61e-20	known_mRNA	K03771|1|8.6e-170|601.3|pul:NT08PM_2259|peptidyl-prolyl cis-trans isomerase SurA [EC:5.2.1.8]	GO:0042597//periplasmic space	GO:0003755//peptidyl-prolyl cis-trans isomerase activity	GO:0000413//protein peptidyl-prolyl isomerization	gi|492014306|ref|WP_005717593.1|/6.0e-169/peptidyl-prolyl cis-trans isomerase [Pasteurella multocida]
chr_orf01475	2733	1196.83	2697.6	1.17246	2.25395	Up	9.48e-18	7.01e-19	known_mRNA	K13926|1|0.0e+00|1104.4|ecor:SAMEA4412678_0429|ribosome-dependent ATPase	-	-	-	gi|492125793|ref|WP_005755667.1|/0.0e+00/multidrug ABC transporter ATP-binding protein [Pasteurella multocida]
chr_orf01731	1065	1311.54	2976.35	1.18228	2.26935	Up	1.7e-13	1.84e-14	known_mRNA	K03553|1|5.2e-195|685.3|pmu:PM1817|recombination protein RecA	GO:0005737//cytoplasm	GO:0008094//DNA-dependent ATPase activity;GO:0003697//single-stranded DNA binding;GO:0005524//ATP binding;GO:0003684//damaged DNA binding	GO:0009432//SOS response;GO:0006310//DNA recombination;GO:0006281//DNA repair	gi|338218174|gb|EGP03972.1|/1.3e-191/recombinase A [Pasteurella multocida subsp. gallicida str. Anand1_poultry]
chr_orf01964	795	1581.9	3604.22	1.18803	2.27841	Up	2.49e-16	1.98e-17	known_mRNA	K02108|1|7.2e-149|531.6|pmul:DR93_329|F-type H+-transporting ATPase subunit a	GO:0016021//integral component of membrane;GO:0045263//proton-transporting ATP synthase complex, coupling factor F(o);GO:0005886//plasma membrane	GO:0046933//proton-transporting ATP synthase activity, rotational mechanism	GO:0042777//plasma membrane ATP synthesis coupled proton transport	gi|492028021|ref|WP_005724193.1|/4.9e-148/ATP synthase subunit A [Pasteurella multocida]
chr_orf02089	615	256.421	586.288	1.1931	2.28643	Up	4.25e-11	5.69e-12	known_mRNA	-	-	-	-	gi|356597983|gb|AET16709.1|/4.9e-111/transmembrane protein [Pasteurella multocida 36950]
chr_orf01405	1038	803.85	1839.37	1.19421	2.28819	Up	1.38e-13	1.49e-14	known_mRNA	K01933|1|2.1e-172|610.1|hpr:PARA_10550|phosphoribosylformylglycinamidine cyclo-ligase [EC:6.3.3.1]	GO:0005737//cytoplasm	GO:0005524//ATP binding;GO:0004641//phosphoribosylformylglycinamidine cyclo-ligase activity	GO:0006189//'de novo' IMP biosynthetic process	gi|492126027|ref|WP_005755792.1|/1.3e-196/phosphoribosylformylglycinamidine cyclo-ligase [Pasteurella multocida]
chr_orf02023	765	42.6752	97.8461	1.19712	2.29281	Up	3.79e-05	1.16e-05	known_mRNA	K05921|1|1.2e-148|530.8|pmul:DR93_378|5-oxopent-3-ene-1,2,5-tricarboxylate decarboxylase / 2-hydroxyhepta-2,4-diene-1,7-dioate isomerase [EC:4.1.1.68 5.3.3.-]	-	GO:0008704//5-carboxymethyl-2-hydroxymuconate delta-isomerase activity;GO:0018800//5-oxopent-3-ene-1,2,5-tricarboxylate decarboxylase activity	GO:1901023	gi|492028190|ref|WP_005724337.1|/8.1e-148/2-hydroxyhepta-2,4-diene-1,7-dioate isomerase [Pasteurella multocida]
chr_orf00201	381	95.7396	219.824	1.19916	2.29606	Up	1.85e-08	3.44e-09	known_mRNA	-	-	-	GO:0006355//regulation of transcription, DNA-templated	gi|356596335|gb|AET15061.1|/1.7e-66/PRD domain protein [Pasteurella multocida 36950]
chr_orf01009	1275	338.346	778.295	1.20182	2.30029	Up	7.75e-10	1.22e-10	known_mRNA	K00970|1|2.0e-209|733.4|hin:HI0063|poly(A) polymerase [EC:2.7.7.19]	-	-	-	gi|512754948|gb|EPE67842.1|/3.1e-245/poly(A) polymerase [Pasteurella multocida 93002]
chr_orf00975	837	10473.3	24174.8	1.20679	2.30823	Up	4.65e-16	3.83e-17	known_mRNA	K02796|1|1.1e-155|554.3|pmp:Pmu_09170|PTS system, mannose-specific IID component	GO:0016021//integral component of membrane	-	GO:0009401//phosphoenolpyruvate-dependent sugar phosphotransferase system	gi|492012202|ref|WP_005716706.1|/7.5e-155/PTS mannose transporter subunit IID [Pasteurella multocida]
chr_orf02011	327	30.4701	70.6746	1.2138	2.31948	Up	0.00029734	0.000106163	known_mRNA	-	-	-	-	gi|514188025|ref|WP_016534190.1|/7.9e-52/protein Plpprotein P [Pasteurella multocida]
chr_orf00668	1023	3710.64	8623.51	1.21661	2.324	Up	1.09e-18	7.69e-20	known_mRNA	K00826|1|3.2e-202|709.1|pmu:PM0566|branched-chain amino acid aminotransferase [EC:2.6.1.42]	-	GO:0052654//L-leucine transaminase activity;GO:0052655//L-valine transaminase activity;GO:0052656//L-isoleucine transaminase activity	GO:0009097//isoleucine biosynthetic process;GO:0009099//valine biosynthetic process;GO:0009098//leucine biosynthetic process	gi|499927917|ref|WP_011608651.1|/3.7e-180/branched chain amino acid aminotransferase [Histophilus somni]
chr_orf02207	1263	3575.68	8324.46	1.21914	2.32808	Up	4.78e-13	5.42e-14	known_mRNA	K03317|1|4.1e-231|805.4|pmul:DR93_537|concentrative nucleoside transporter, CNT family	GO:0016021//integral component of membrane	GO:0005337//nucleoside transmembrane transporter activity	GO:1901642//nucleoside transmembrane transport	gi|499209573|ref|WP_010907113.1|/2.8e-230/nucleoside permease [Pasteurella multocida]
chr_orf00686	1002	124.065	289.706	1.22349	2.33511	Up	1.59e-07	3.3e-08	known_mRNA	K00766|1|3.4e-132|476.5|msu:MS1151|anthranilate phosphoribosyltransferase [EC:2.4.2.18]	-	GO:0004048//anthranilate phosphoribosyltransferase activity;GO:0000287//magnesium ion binding	GO:0008652//cellular amino acid biosynthetic process;GO:0000162//tryptophan biosynthetic process	gi|492146689|ref|WP_005762194.1|/2.0e-146/anthranilate phosphoribosyltransferase [Pasteurella dagmatis]
chr_orf00315	1050	1076.93	2520.45	1.22676	2.34041	Up	4.98e-15	4.57e-16	known_mRNA	K02010|1|4.6e-196|688.7|pmp:Pmu_02130|iron(III) transport system ATP-binding protein [EC:3.6.3.30]	GO:0043190//ATP-binding cassette (ABC) transporter complex	GO:0005524//ATP binding;GO:0015408	GO:0055085//transmembrane transport;GO:0055072//iron ion homeostasis;GO:0015682//ferric iron transport	gi|504091802|ref|WP_014325796.1|/3.2e-195/Fe(3+) ions import ATP-binding protein FbpC [Pasteurella multocida]
chr_orf01715	336	79.862	188.508	1.23905	2.36043	Up	6.51e-08	1.31e-08	known_mRNA	-	-	GO:0043565//sequence-specific DNA binding	-	gi|492117357|ref|WP_005752888.1|/1.3e-52/transcriptional regulator [Pasteurella multocida]
chr_orf01803	1242	569.699	1346.87	1.24134	2.36418	Up	2.47e-13	2.73e-14	known_mRNA	K21948|1|4.1e-183|646.0|hia:H733_1429|3-dehydrotetronate 4-kinase [EC:2.7.1.217]	-	-	-	gi|557250625|gb|ESQ72692.1|/2.1e-233/membrane protein [Pasteurella multocida subsp. multocida P1062]
chr_orf02118	1248	1770.56	4198.18	1.24556	2.37111	Up	4.64e-14	4.85e-15	known_mRNA	K00031|1|3.4e-238|828.9|pmul:DR93_455|isocitrate dehydrogenase [EC:1.1.1.42]	-	GO:0051287//NAD binding;GO:0004450//isocitrate dehydrogenase (NADP+) activity;GO:0000287//magnesium ion binding	GO:0006099//tricarboxylic acid cycle;GO:0006097//glyoxylate cycle	gi|505740969|ref|WP_015702602.1|/2.4e-237/isocitrate dehydrogenase (NADP(+)) [Pasteurella multocida]
chr_orf00763	210	287.568	682.214	1.24632	2.37236	Up	2.45e-05	7.16e-06	known_mRNA	K03704|1|3.2e-32|142.1|pmul:DR93_1485|cold shock protein (beta-ribbon, CspA family)	GO:0005737//cytoplasm	GO:0003677//DNA binding	GO:0006355//regulation of transcription, DNA-templated	gi|492010698|ref|WP_005716039.1|/2.2e-31/cold-shock protein [Pasteurella multocida]
chr_orf02461	1056	258.083	614.367	1.25127	2.38051	Up	4.35e-12	5.46e-13	known_mRNA	K00817|1|1.4e-195|687.2|pmul:DR93_767|histidinol-phosphate aminotransferase [EC:2.6.1.9]	-	GO:0004400//histidinol-phosphate transaminase activity;GO:0030170//pyridoxal phosphate binding;GO:0080130//L-phenylalanine:2-oxoglutarate aminotransferase activity	GO:0000105//histidine biosynthetic process	gi|514165510|ref|WP_016532971.1|/1.2e-197/histidinol-phosphate transaminase [Pasteurella multocida]
chr_orf00263	1194	671.726	1608.02	1.25934	2.39386	Up	7.16e-08	1.45e-08	known_mRNA	-	GO:0016021//integral component of membrane	-	-	gi|504091773|ref|WP_014325767.1|/3.0e-226/hypothetical protein [Pasteurella multocida]
chr_orf01271	1545	3054.28	7318.54	1.26073	2.39616	Up	6.26e-21	3.96e-22	known_mRNA	K06200|1|2.7e-160|570.5|swd:Swoo_1764|carbon starvation protein	GO:0016021//integral component of membrane	-	GO:0009267//cellular response to starvation	gi|356597347|gb|AET16073.1|/1.9e-297/membrane protein [Pasteurella multocida 36950]
chr_orf01611	1263	1708.11	4108.35	1.26615	2.40519	Up	3.96e-15	3.6e-16	known_mRNA	K03628|1|6.1e-219|765.0|aeu:ACEE_01140|transcription termination factor Rho	-	-	-	gi|494788333|ref|WP_007523741.1|/1.0e-219/transcription termination factor Rho [Haemophilus sputorum]
chr_orf00061	534	93.7107	225.673	1.26795	2.40818	Up	1.79e-05	5.15e-06	known_mRNA	-	GO:0016021//integral component of membrane	-	-	gi|504204000|ref|WP_014391102.1|/4.0e-93/hypothetical protein [Pasteurella multocida]
chr_orf00976	804	7976.41	19245.2	1.27069	2.41276	Up	1.71e-16	1.34e-17	known_mRNA	K02795|1|3.7e-129|466.1|hso:HS_0608|PTS system, mannose-specific IIC component	GO:0016021//integral component of membrane	-	GO:0009401//phosphoenolpyruvate-dependent sugar phosphotransferase system	gi|492012207|ref|WP_005716709.1|/2.4e-142/PTS mannose/fructose/sorbose transporter subunit IIC [Pasteurella multocida]
chr_orf01249	1014	120.247	291.604	1.27801	2.42504	Up	7.25e-11	1.01e-11	known_mRNA	K02529|1|4.5e-140|502.7|gan:UMN179_01524|LacI family transcriptional regulator	-	GO:0003700//transcription factor activity, sequence-specific DNA binding;GO:0003677//DNA binding	GO:0006355//regulation of transcription, DNA-templated	gi|492019929|ref|WP_005720235.1|/1.6e-191/ribose operon repressor [Pasteurella multocida]
chr_orf00852	663	551.527	1337.86	1.27842	2.42573	Up	6.89e-15	6.44e-16	known_mRNA	K10679|1|4.0e-20|103.6|amu:Amuc_2137|nitroreductase / dihydropteridine reductase [EC:1.-.-.- 1.5.1.34]	-	GO:0016491//oxidoreductase activity	GO:0055114//oxidation-reduction process	gi|338220508|gb|EGP06006.1|/7.8e-123/hypothetical protein GEW_04617 [Pasteurella multocida subsp. gallicida str. Anand1_poultry]
chr_orf02401	456	256.339	623.026	1.28124	2.43048	Up	2.04e-09	3.37e-10	known_mRNA	K01808|1|2.1e-81|306.6|pmul:DR93_717|ribose 5-phosphate isomerase B [EC:5.3.1.6]	-	GO:0004751//ribose-5-phosphate isomerase activity	GO:0005975//carbohydrate metabolic process;GO:0006098//pentose-phosphate shunt	gi|492016715|ref|WP_005718521.1|/1.5e-80/ribose 5-phosphate isomerase B [Pasteurella multocida]
chr_orf01374	1377	1340.74	3261.57	1.28254	2.43266	Up	3.29e-20	2.09e-21	known_mRNA	K03314|1|1.0e-206|724.5|msu:MS0430|Na+:H+ antiporter, NhaB family	GO:0005886//plasma membrane;GO:0016021//integral component of membrane	GO:0015385//sodium:proton antiporter activity	GO:0035725//sodium ion transmembrane transport	gi|974660856|ref|WP_059245766.1|/6.8e-254/Na+/H+ antiporter NhaB [Pasteurella multocida]
chr_orf00491	657	2480.3	6035.34	1.28292	2.43331	Up	1.36e-14	1.32e-15	known_mRNA	K09909|1|1.1e-115|421.0|pmul:DR93_1170|uncharacterized protein	-	-	-	gi|504091894|ref|WP_014325888.1|/7.8e-115/hypothetical protein [Pasteurella multocida]
chr_orf02138	1002	1577.66	3840.66	1.28357	2.43441	Up	1.94e-25	9.8e-27	known_mRNA	K01867|1|6.4e-163|578.6|gan:UMN179_01676|tryptophanyl-tRNA synthetase [EC:6.1.1.2]	GO:0005737//cytoplasm	GO:0004830//tryptophan-tRNA ligase activity;GO:0005524//ATP binding	GO:0006436//tryptophanyl-tRNA aminoacylation	gi|896211060|ref|WP_049215339.1|/1.9e-181/tryptophan--tRNA ligase [Pasteurella multocida]
chr_orf01732	456	99.8279	243.449	1.28611	2.43869	Up	9.06e-09	1.63e-09	known_mRNA	K03565|1|1.0e-83|314.3|pmul:DR93_120|regulatory protein	GO:0005737//cytoplasm	-	GO:0006282//regulation of DNA repair	gi|557250752|gb|ESQ72819.1|/7.1e-83/recombination protein RecX [Pasteurella multocida subsp. multocida P1062]
chr_orf02323	867	478.004	1167.74	1.28863	2.44296	Up	8.12e-19	5.63e-20	known_mRNA	K19337|1|9.9e-35|152.5|nel:NELON_03090|RpiR family transcriptional regulator, carbohydrate utilization regulator;K15835|2|2.9e-34|151.0|cko:CKO_00363|RpiR family transcriptional regulator, murPQ operon repressor	-	GO:0003700//transcription factor activity, sequence-specific DNA binding;GO:0003677//DNA binding;GO:0016301//kinase activity;GO:0030246//carbohydrate binding	GO:0006355//regulation of transcription, DNA-templated;GO:0005975//carbohydrate metabolic process;GO:0016310//phosphorylation	gi|492016927|ref|WP_005718698.1|/2.3e-154/N-acetylmannosamine kinase [Pasteurella multocida]
chr_orf00202	600	672.475	1657.03	1.30105	2.46407	Up	2.21e-12	2.71e-13	known_mRNA	K01838|1|1.1e-21|108.6|cag:Cagg_2263|beta-phosphoglucomutase [EC:5.4.2.6]	-	-	-	gi|356596336|gb|AET15062.1|/9.9e-109/haloacid dehydrogenase/epoxide hydrolase family protein [Pasteurella multocida 36950]
chr_orf00228	1005	826.454	2040.5	1.30392	2.46898	Up	3.84e-21	2.36e-22	known_mRNA	K02529|1|7.9e-145|518.5|msu:MS0644|LacI family transcriptional regulator	-	GO:0003700//transcription factor activity, sequence-specific DNA binding;GO:0003677//DNA binding	GO:0006355//regulation of transcription, DNA-templated	gi|492026481|ref|WP_005723165.1|/2.9e-185/transcriptional regulator [Pasteurella multocida]
chr_orf02474	471	67.6035	166.945	1.3042	2.46947	Up	2.86e-07	6.16e-08	known_mRNA	-	GO:0016021//integral component of membrane	-	-	gi|34223011|sp|Q9CLN1.1|Y1189_PASMU/7.6e-80/RecName: Full=Uncharacterized protein PM1189
chr_orf00588	447	199.631	496.114	1.31334	2.48516	Up	1.17e-13	1.24e-14	known_mRNA	K09911|1|4.4e-79|298.9|pmul:DR93_1262|uncharacterized protein	GO:0005737//cytoplasm	GO:0043565//sequence-specific DNA binding	GO:0007049//cell cycle;GO:0051301//cell division	gi|499209132|ref|WP_010906672.1|/3.0e-78/macrodomain Ter protein [Pasteurella multocida]
chr_orf02160	1437	3168.26	7888.29	1.31602	2.48979	Up	2.07e-26	9.51e-28	known_mRNA	K10441|1|5.9e-234|815.1|hso:HS_0763|ribose transport system ATP-binding protein [EC:3.6.3.17]	-	GO:0016887//ATPase activity;GO:0005524//ATP binding	-	gi|505740986|ref|WP_015702618.1|/2.1e-269/sugar ABC transporter ATP-binding protein [Pasteurella multocida]
chr_orf02463	1299	228.527	571.681	1.32285	2.5016	Up	4.95e-15	4.52e-16	known_mRNA	K00013|1|9.0e-242|840.9|pmp:Pmu_21910|histidinol dehydrogenase [EC:1.1.1.23]	-	GO:0004399//histidinol dehydrogenase activity;GO:0051287//NAD binding;GO:0008270//zinc ion binding	GO:0000105//histidine biosynthetic process;GO:0055114//oxidation-reduction process	gi|505741096|ref|WP_015702728.1|/6.2e-241/histidinol dehydrogenase [Pasteurella multocida]
chr_orf00194	819	9892.48	24824.7	1.32737	2.50945	Up	7.76e-19	5.34e-20	known_mRNA	-	GO:0009279//cell outer membrane	-	-	gi|492013682|ref|WP_005717385.1|/1.5e-152/5'-nucleotidase, lipoprotein e(P4) family [Pasteurella multocida]
chr_orf00551	1398	344.661	877.663	1.34849	2.54645	Up	8.87e-19	6.19e-20	known_mRNA	-	-	-	-	gi|499209114|ref|WP_010906654.1|/5.3e-270/membrane protein [Pasteurella multocida]
chr_orf00692	867	1179.48	3009.18	1.35122	2.55127	Up	1.43e-11	1.87e-12	known_mRNA	K01613|1|2.8e-13|81.3|tth:TT_C0815|phosphatidylserine decarboxylase [EC:4.1.1.65]	-	-	-	gi|511369241|gb|EPC09578.1|/7.0e-172/fructosamine kinase [Pasteurella multocida 1500E]
chr_orf00162	1239	905.386	2310.37	1.35152	2.5518	Up	1.07e-11	1.39e-12	known_mRNA	-	-	-	-	gi|504091723|ref|WP_014325717.1|/1.1e-234/hypothetical protein [Pasteurella multocida]
chr_orf00554	705	429.46	1101.25	1.35854	2.56426	Up	1.44e-11	1.89e-12	known_mRNA	K05995|1|2.2e-101|373.6|aeu:ACEE_05295|dipeptidase E [EC:3.4.13.21]	GO:0005737//cytoplasm	GO:0016805//dipeptidase activity;GO:0008236//serine-type peptidase activity	GO:0006508//proteolysis	gi|492024292|ref|WP_005721773.1|/1.3e-131/peptidase E [Pasteurella multocida]
chr_orf00093	237	12.9095	33.2438	1.36465	2.57515	Up	0.00478362	0.00218977	known_mRNA	-	-	-	GO:0006353//DNA-templated transcription, termination	gi|505729018|ref|WP_015691075.1|/2.2e-35/hypothetical protein [Pasteurella multocida]
chr_orf00798	717	298.638	769.626	1.36576	2.57712	Up	4.2e-13	4.74e-14	known_mRNA	-	-	GO:0008168//methyltransferase activity	GO:0032259//methylation	gi|504092054|ref|WP_014326048.1|/7.6e-140/SAM-dependent methyltransferase [Pasteurella multocida]
chr_orf01777	939	331.909	856.837	1.36823	2.58154	Up	1.02e-14	9.76e-16	known_mRNA	K01239|1|3.8e-141|506.1|gap:GAPWK_2308|purine nucleosidase [EC:3.2.2.1]	-	GO:0016799//hydrolase activity, hydrolyzing N-glycosyl compounds	GO:0008152//metabolic process	gi|356597722|gb|AET16448.1|/3.5e-177/pyrimidine-specific ribonucleoside hydrolase RihA [Pasteurella multocida 36950]
chr_orf00251	1098	367.209	950.052	1.3714	2.58722	Up	2.89e-16	2.32e-17	known_mRNA	K01991|1|1.4e-206|723.8|pmul:DR93_953|polysaccharide biosynthesis/export protein	GO:0016020//membrane	GO:0015159//polysaccharide transmembrane transporter activity	GO:0015774//polysaccharide transport	gi|570281423|gb|AHE63611.1|/9.4e-206/polysaccharide export protein Wza [Pasteurella multocida subsp. multocida str. HB03]
chr_orf01912	1674	6899.77	17863.5	1.3724	2.589	Up	4.75e-16	3.94e-17	known_mRNA	K00111|1|1.4e-287|993.4|hiq:CGSHiGG_06725|glycerol-3-phosphate dehydrogenase [EC:1.1.5.3]	GO:0005886//plasma membrane;GO:0009331//glycerol-3-phosphate dehydrogenase complex	GO:0050660//flavin adenine dinucleotide binding;GO:0052591//sn-glycerol-3-phosphate:ubiquinone-8 oxidoreductase activity;GO:0010181//FMN binding	GO:0006072//glycerol-3-phosphate metabolic process;GO:0046174;GO:0055114//oxidation-reduction process	gi|810421513|ref|WP_046339854.1|/1.9e-303/sn-glycerol-3-phosphate dehydrogenase subunit A [Pasteurella multocida]
chr_orf00261	318	79.0032	206.241	1.38435	2.61054	Up	1.85e-07	3.87e-08	known_mRNA	K17716|1|3.5e-38|162.5|pmu:PM1007|UDP-glucose 4-epimerase [EC:5.1.3.2]	-	GO:0003978//UDP-glucose 4-epimerase activity	GO:0009103//lipopolysaccharide biosynthetic process	gi|492026402|ref|WP_005723086.1|/2.4e-37/UDP-glucose 4-epimerase [Pasteurella multocida]
chr_orf00330	639	687.714	1806.33	1.39318	2.62657	Up	2.52e-17	1.91e-18	known_mRNA	-	-	-	-	gi|504091809|ref|WP_014325803.1|/9.6e-110/3-hydroxydecanoyl-ACP dehydratase [Pasteurella multocida]
chr_orf02314	783	1673.97	4401.5	1.39472	2.62938	Up	2.29e-29	8.7e-31	known_mRNA	K05807|1|1.4e-141|507.3|pul:NT08PM_2066|outer membrane protein assembly factor BamD	GO:0009279//cell outer membrane	-	GO:0043165//Gram-negative-bacterium-type cell outer membrane assembly;GO:0051205//protein insertion into membrane	gi|492016974|ref|WP_005718725.1|/9.8e-141/outer membrane protein assembly factor BamD [Pasteurella multocida]
chr_orf00339	1407	484.014	1274.54	1.39685	2.63327	Up	2.46e-12	3.03e-13	known_mRNA	K00428|1|2.6e-194|683.3|hap:HAPS_1130|cytochrome c peroxidase [EC:1.11.1.5]	GO:0016021//integral component of membrane	GO:0020037//heme binding;GO:0004601//peroxidase activity;GO:0009055//electron carrier activity	GO:0098869//cellular oxidant detoxification;GO:0055114//oxidation-reduction process	gi|492026181|ref|WP_005722865.1|/2.3e-273/cytochrome-c peroxidase [Pasteurella multocida]
chr_orf00640	2094	684.648	1816.95	1.40808	2.65384	Up	1.06e-17	7.96e-19	known_mRNA	K00705|1|0.0e+00|1424.1|pmp:Pmu_06060|4-alpha-glucanotransferase [EC:2.4.1.25]	-	GO:0004134//4-alpha-glucanotransferase activity	GO:0005977//glycogen metabolic process	gi|504091981|ref|WP_014325975.1|/0.0e+00/4-alpha-glucanotransferase [Pasteurella multocida]
chr_orf01196	399	273.989	730.479	1.41472	2.66608	Up	4.84e-16	4.03e-17	known_mRNA	K00246|1|1.1e-68|264.2|pmp:Pmu_11140|fumarate reductase subunit C	GO:0016021//integral component of membrane;GO:0005886//plasma membrane	-	-	gi|492020888|ref|WP_005720692.1|/7.4e-68/fumarate reductase subunit C [Pasteurella multocida]
chr_orf01911	1287	4072.69	10908.2	1.42135	2.67837	Up	4.21e-22	2.5e-23	known_mRNA	K00112|1|4.0e-165|586.3|hap:HAPS_1315|glycerol-3-phosphate dehydrogenase subunit B [EC:1.1.5.3]	-	GO:0052591//sn-glycerol-3-phosphate:ubiquinone-8 oxidoreductase activity	GO:0019563//glycerol catabolic process;GO:0006072//glycerol-3-phosphate metabolic process;GO:0055114//oxidation-reduction process	gi|12721819|gb|AAK03525.1|/1.7e-246/GlpB [Pasteurella multocida subsp. multocida str. Pm70]
chr_orf01281	672	108.247	291.82	1.43075	2.69587	Up	6.49e-10	1.01e-10	known_mRNA	K09999|1|3.6e-101|372.9|msu:MS0221|arginine transport system permease protein	GO:0016021//integral component of membrane;GO:0005886//plasma membrane	GO:0005215//transporter activity	GO:0006810//transport	gi|504092275|ref|WP_014326269.1|/1.4e-119/arginine transporter permease subunit ArtQ [Pasteurella multocida]
chr_orf02365	960	346.859	935.6	1.43154	2.69735	Up	4.17e-16	3.41e-17	known_mRNA	K07795|1|1.9e-15|88.6|fpn:ABE65_009900|putative tricarboxylic transport membrane protein	GO:0030288//outer membrane-bounded periplasmic space	-	-	gi|492028800|ref|WP_005724546.1|/1.4e-176/tricarboxylate transporter [Pasteurella multocida]
chr_orf02143	1836	449.433	1226.55	1.44843	2.7291	Up	7.37e-20	4.86e-21	known_mRNA	K01687|1|0.0e+00|1138.6|hpaz:K756_02825|dihydroxy-acid dehydratase [EC:4.2.1.9]	-	GO:0046872//metal ion binding;GO:0004160//dihydroxy-acid dehydratase activity;GO:0051539//4 iron, 4 sulfur cluster binding	GO:0009097//isoleucine biosynthetic process;GO:0009099//valine biosynthetic process	gi|896211069|ref|WP_049215346.1|/0.0e+00/dihydroxy-acid dehydratase [Pasteurella multocida]
chr_orf02161	987	3916.81	11012.1	1.49133	2.81149	Up	8.95e-29	3.48e-30	known_mRNA	K21395|1|1.6e-158|563.9|hpak:JT17_07770|TRAP-type transport system periplasmic protein	-	-	-	gi|514208930|ref|WP_016534612.1|/2.7e-180/TRAP ABC transporter substrate-binding protein [Pasteurella multocida]
chr_orf01785	1494	917.18	2624.96	1.51702	2.86199	Up	1.59e-17	1.2e-18	known_mRNA	K02778|1|8.4e-260|901.0|aat:D11S_1163|PTS system, glucose-specific IIB component [EC:2.7.1.199];K02779|1|8.4e-260|901.0|aat:D11S_1163|PTS system, glucose-specific IIC component	GO:0005886//plasma membrane;GO:0016021//integral component of membrane	GO:0016301//kinase activity;GO:0008982//protein-N(PI)-phosphohistidine-sugar phosphotransferase activity	GO:0034219//carbohydrate transmembrane transport;GO:0016310//phosphorylation;GO:0009401//phosphoenolpyruvate-dependent sugar phosphotransferase system	gi|492116473|ref|WP_005752258.1|/2.0e-283/PTS glucose transporter subunit IIBC [Pasteurella multocida]
chr_orf00725	501	64.9127	186.535	1.52287	2.87362	Up	5.2e-09	8.97e-10	known_mRNA	K01588|1|2.2e-87|326.6|pmp:Pmu_06860|5-(carboxyamino)imidazole ribonucleotide mutase [EC:5.4.99.18]	-	GO:0034023//5-(carboxyamino)imidazole ribonucleotide mutase activity	GO:0006189//'de novo' IMP biosynthetic process	gi|504092024|ref|WP_014326018.1|/1.5e-86/N5-carboxyaminoimidazole ribonucleotide mutase [Pasteurella multocida]
chr_orf00091	771	557.058	1617.7	1.53805	2.90401	Up	7.76e-16	6.54e-17	known_mRNA	-	-	-	-	gi|505729016|ref|WP_015691073.1|/2.8e-140/hypothetical protein [Pasteurella multocida]
chr_orf02073	453	555.579	1615.2	1.53965	2.90724	Up	7.25e-14	7.66e-15	known_mRNA	K03718|1|9.9e-79|297.7|pul:NT08PM_1907|Lrp/AsnC family transcriptional regulator, regulator for asnA, asnC and gidA	GO:0005622//intracellular	GO:0043565//sequence-specific DNA binding;GO:0003700//transcription factor activity, sequence-specific DNA binding	GO:0006355//regulation of transcription, DNA-templated	gi|492016510|ref|WP_005718316.1|/6.8e-78/transcriptional regulator [Pasteurella multocida]
chr_orf01809	747	1371.16	3998.44	1.54404	2.91611	Up	1.37e-10	1.97e-11	known_mRNA	K13637|1|1.4e-138|497.3|pmul:DR93_204|GntR family transcriptional regulator, uxu operon transcriptional repressor	-	GO:0003700//transcription factor activity, sequence-specific DNA binding;GO:0003677//DNA binding	GO:0006355//regulation of transcription, DNA-templated	gi|492117047|ref|WP_005752716.1|/9.7e-138/GntR family transcriptional regulator [Pasteurella multocida]
BGI_novel_C07	260	90.9532	266.447	1.55065	2.9295	Up	1.55e-09	2.53e-10	novel_mRNA	-	-	-	-	gi|545609562|ref|WP_021734266.1|/4.7e-15/lipoprotein [Pasteurella multocida]
chr_orf02072	759	14411.5	42819.9	1.57106	2.97123	Up	1.24e-13	1.33e-14	known_mRNA	K00757|1|2.1e-137|493.4|pmp:Pmu_18400|uridine phosphorylase [EC:2.4.2.3]	GO:0005737//cytoplasm	GO:0004850//uridine phosphorylase activity	GO:0009166//nucleotide catabolic process;GO:0044206//UMP salvage	gi|492016509|ref|WP_005718315.1|/1.4e-136/uridine phosphorylase [Pasteurella multocida]
chr_orf01489	372	45.2171	135.267	1.58087	2.9915	Up	3.1e-08	6.04e-09	known_mRNA	K02781|1|2.1e-66|256.5|pmp:Pmu_13750|PTS system, glucitol/sorbitol-specific IIA component [EC:2.7.1.198]	GO:0005737//cytoplasm	GO:0008982//protein-N(PI)-phosphohistidine-sugar phosphotransferase activity	GO:0009401//phosphoenolpyruvate-dependent sugar phosphotransferase system;GO:0034219//carbohydrate transmembrane transport	gi|492133655|ref|WP_005758153.1|/1.4e-65/PTS sorbitol transporter subunit IIA [Pasteurella multocida]
chr_orf02198	882	23.6248	70.7151	1.58172	2.99326	Up	8.68e-06	2.37e-06	known_mRNA	K02521|1|2.7e-165|586.3|pul:NT08PM_2182|LysR family transcriptional regulator, positive regulator for ilvC	-	GO:0003700//transcription factor activity, sequence-specific DNA binding;GO:0003677//DNA binding	GO:0006355//regulation of transcription, DNA-templated	gi|385202420|gb|AFI47275.1|/1.9e-164/IlvY [Pasteurella multocida subsp. multocida str. 3480]
chr_orf00047	600	55.088	165.848	1.59005	3.0106	Up	7.61e-11	1.07e-11	known_mRNA	K06952|1|3.7e-113|412.5|pmv:PMCN06_1384|uncharacterized protein	-	-	-	gi|504204345|ref|WP_014391447.1|/2.5e-112/hypothetical protein [Pasteurella multocida]
chr_orf00249	2100	682.778	2065.49	1.59699	3.02512	Up	7.15e-26	3.41e-27	known_mRNA	K16692|1|0.0e+00|1350.5|pmul:DR93_951|tyrosine-protein kinase Etk/Wzc [EC:2.7.10.-]	GO:0016021//integral component of membrane	-	GO:0009103//lipopolysaccharide biosynthetic process;GO:0045226//extracellular polysaccharide biosynthetic process	gi|504091763|ref|WP_014325757.1|/0.0e+00/tyrosine protein kinase [Pasteurella multocida]
chr_orf02142	1542	284.659	862.024	1.59849	3.02827	Up	1.81e-25	9.06e-27	known_mRNA	K01754|1|1.9e-246|856.7|msu:MS2218|threonine dehydratase [EC:4.3.1.19]	-	GO:0030170//pyridoxal phosphate binding;GO:0004794//L-threonine ammonia-lyase activity	GO:0006566//threonine metabolic process;GO:0008652//cellular amino acid biosynthetic process;GO:0009097//isoleucine biosynthetic process	gi|492016655|ref|WP_005718461.1|/9.8e-294/PLP-dependent threonine dehydratase [Pasteurella multocida]
chr_orf01195	771	1244.74	3782.5	1.6035	3.03879	Up	3.27e-26	1.53e-27	known_mRNA	K00245|1|3.7e-150|535.8|pmp:Pmu_11130|fumarate reductase iron-sulfur subunit [EC:1.3.5.4]	-	GO:0051538//3 iron, 4 sulfur cluster binding;GO:0046872//metal ion binding;GO:0051539//4 iron, 4 sulfur cluster binding;GO:0009055//electron carrier activity;GO:0008177//succinate dehydrogenase (ubiquinone) activity;GO:0051537//2 iron, 2 sulfur cluster binding	GO:0006099//tricarboxylic acid cycle	gi|12720423|gb|AAK02284.1|/2.5e-149/FrdB [Pasteurella multocida subsp. multocida str. Pm70]
chr_orf00035	1374	1039.53	3170.98	1.609	3.0504	Up	1.33e-25	6.53e-27	known_mRNA	K01755|1|8.4e-230|801.2|hia:H733_1636|argininosuccinate lyase [EC:4.3.2.1]	GO:0005737//cytoplasm	GO:0004056//argininosuccinate lyase activity	GO:0042450//arginine biosynthetic process via ornithine	gi|810418753|ref|WP_046339526.1|/5.2e-238/argininosuccinate lyase [Pasteurella multocida]
BGI_novel_C05	293	57.2342	175.991	1.62056	3.07494	Up	3.26e-10	4.88e-11	novel_mRNA	-	-	-	-	gi|514429478|ref|WP_016569978.1|/1.3e-45/hypothetical protein [Pasteurella multocida]
chr_orf01822	999	383.823	1182.67	1.62353	3.08129	Up	2.7e-22	1.59e-23	known_mRNA	K10543|1|4.0e-181|639.0|pmp:Pmu_16160|D-xylose transport system substrate-binding protein	-	GO:0015407//monosaccharide-transporting ATPase activity;GO:0048029//monosaccharide binding	GO:0015753//D-xylose transport	gi|511369720|gb|EPC09916.1|/2.8e-180/D-xylose transporter subunit XylF, partial [Pasteurella multocida 1500E]
chr_orf01578	825	448.902	1385.46	1.62589	3.08632	Up	5.35e-18	3.85e-19	known_mRNA	K07741|1|1.2e-18|99.0|hiw:NTHI477_01482|anti-repressor protein	-	-	-	gi|504203652|ref|WP_014390754.1|/6.7e-156/antirepressor [Pasteurella multocida]
chr_orf02466	900	90.671	280.576	1.62968	3.09444	Up	1.85e-15	1.61e-16	known_mRNA	K00765|1|3.9e-135|486.1|aap:NT05HA_1777|ATP phosphoribosyltransferase [EC:2.4.2.17]	GO:0005737//cytoplasm	GO:0003879//ATP phosphoribosyltransferase activity;GO:0005524//ATP binding;GO:0000287//magnesium ion binding	GO:0000105//histidine biosynthetic process	gi|736603660|ref|WP_034612345.1|/1.4e-138/ATP phosphoribosyltransferase [Chelonobacter oris]
chr_orf01194	1800	3386.13	10478.2	1.62968	3.09444	Up	2.55e-25	1.3e-26	known_mRNA	K00244|1|0.0e+00|1139.0|hpr:PARA_09580|fumarate reductase flavoprotein subunit [EC:1.3.5.4]	-	GO:0050660//flavin adenine dinucleotide binding;GO:0016627//oxidoreductase activity, acting on the CH-CH group of donors	GO:0009061//anaerobic respiration;GO:0022900//electron transport chain	gi|935492105|ref|WP_054419163.1|/0.0e+00/fumarate reductase flavoprotein subunit [Haemophilus parainfluenzae]
chr_orf00309	648	236.141	731.79	1.63178	3.09895	Up	1.8e-11	2.37e-12	known_mRNA	-	GO:0016021//integral component of membrane	-	-	gi|504091797|ref|WP_014325791.1|/1.4e-121/membrane protein [Pasteurella multocida]
chr_orf02201	426	4638.66	14449	1.63919	3.11491	Up	5.02e-21	3.12e-22	known_mRNA	K06149|1|1.4e-71|273.9|pmu:PM1286|universal stress protein A	GO:0005737//cytoplasm	-	GO:0006950//response to stress	gi|492014604|ref|WP_005717764.1|/1.0e-70/Universal stress protein A homolog [Pasteurella multocida]
chr_orf00524	969	121.232	378.625	1.643	3.12315	Up	1.09e-09	1.75e-10	known_mRNA	K07301|1|2.1e-171|606.7|pmul:DR93_1199|cation:H+ antiporter	GO:0016021//integral component of membrane	-	GO:0055085//transmembrane transport	gi|499209099|ref|WP_010906639.1|/1.5e-170/sodium:calcium antiporter [Pasteurella multocida]
chr_orf01548	537	39.2547	122.837	1.64581	3.12923	Up	6.11e-09	1.07e-09	known_mRNA	K00558|1|1.5e-17|94.7|kco:BWI95_17210|DNA (cytosine-5)-methyltransferase 1 [EC:2.1.1.37];K00571|3|1.6e-06|58.2|sac:SACOL0346|site-specific DNA-methyltransferase (adenine-specific) [EC:2.1.1.72]	-	GO:0009007//site-specific DNA-methyltransferase (adenine-specific) activity;GO:0003677//DNA binding	GO:0032775//DNA methylation on adenine	gi|380872273|gb|AFF24640.1|/3.4e-100/phage N-6-adenine-methyltransferase [Pasteurella multocida subsp. multocida str. HN06]
chr_orf00322	1038	3269.31	10369.6	1.6653	3.1718	Up	4.81e-26	2.27e-27	known_mRNA	K02012|1|5.8e-199|698.4|pmul:DR93_1026|iron(III) transport system substrate-binding protein	-	-	-	gi|12721277|gb|AAK03037.1|/4.0e-198/AfuA [Pasteurella multocida subsp. multocida str. Pm70]
chr_orf00281	555	19.1572	61.3197	1.67846	3.20086	Up	8.19e-06	2.22e-06	known_mRNA	K04067|1|1.8e-98|363.6|pmul:DR93_984|primosomal replication protein N''	-	-	-	gi|492026307|ref|WP_005722991.1|/1.2e-97/primosomal replication protein N [Pasteurella multocida]
chr_orf00827	477	77.609	248.82	1.68081	3.20608	Up	1.59e-14	1.58e-15	known_mRNA	K03624|1|2.0e-82|310.1|pmv:PMCN06_0775|transcription elongation factor GreA	-	GO:0003746//translation elongation factor activity;GO:0070063//RNA polymerase binding;GO:0003677//DNA binding	GO:0006414//translational elongation;GO:0032784//regulation of DNA-templated transcription, elongation	gi|492011296|ref|WP_005716336.1|/1.4e-81/transcription elongation factor GreA [Pasteurella multocida]
chr_orf01932	1152	99.3042	320.688	1.69124	3.22935	Up	3.67e-13	4.11e-14	known_mRNA	K08478|1|6.0e-221|771.5|pmp:Pmu_17120|phosphoglycerate transport regulatory protein PgtC	-	-	-	gi|696275302|ref|WP_032851699.1|/4.1e-220/pesticidal protein Cry1Aa [Pasteurella multocida]
chr_orf01197	351	456.885	1477.32	1.69307	3.23345	Up	1.53e-23	8.55e-25	known_mRNA	K00247|1|4.2e-61|238.8|pmul:DR93_1868|fumarate reductase subunit D	GO:0016021//integral component of membrane;GO:0005886//plasma membrane	-	GO:0006106//fumarate metabolic process	gi|492020885|ref|WP_005720690.1|/2.9e-60/fumarate reductase subunit D [Pasteurella multocida]
chr_orf00250	444	56.1014	181.527	1.69408	3.2357	Up	4.22e-10	6.38e-11	known_mRNA	K01104|1|3.9e-80|302.4|pmv:PMCN06_0213|protein-tyrosine phosphatase [EC:3.1.3.48]	-	GO:0004725//protein tyrosine phosphatase activity	GO:0035335//peptidyl-tyrosine dephosphorylation	gi|504091764|ref|WP_014325758.1|/2.7e-79/protein-tyrosine-phosphatase [Pasteurella multocida]
chr_orf00800	414	657.325	2148.44	1.70861	3.26847	Up	1.64e-22	9.53e-24	known_mRNA	K09908|1|2.2e-72|276.6|pmp:Pmu_07580|uncharacterized protein	GO:0016021//integral component of membrane	-	-	gi|504092056|ref|WP_014326050.1|/1.5e-71/membrane protein [Pasteurella multocida]
chr_orf00909	660	338.314	1114.75	1.72028	3.29501	Up	1.48e-15	1.26e-16	known_mRNA	K09689|1|7.3e-123|444.9|pmul:DR93_1617|capsular polysaccharide transport system ATP-binding protein [EC:3.6.3.38]	-	GO:0016887//ATPase activity;GO:0005524//ATP binding	-	gi|492011980|ref|WP_005716581.1|/5.1e-122/ATP-binding protein [Pasteurella multocida]
chr_orf00036	774	185.377	615.257	1.73072	3.31894	Up	2.05e-19	1.39e-20	known_mRNA	K00930|1|7.7e-140|501.5|pmul:DR93_839|acetylglutamate kinase [EC:2.7.2.8]	GO:0005737//cytoplasm	GO:0003991//acetylglutamate kinase activity;GO:0005524//ATP binding	GO:0006526//arginine biosynthetic process;GO:0016310//phosphorylation	gi|492121824|ref|WP_005754630.1|/5.3e-139/acetylglutamate kinase [Pasteurella multocida]
chr_orf00688	588	26.8945	90.9551	1.75784	3.38191	Up	6.9e-06	1.82e-06	known_mRNA	K01658|1|1.8e-109|400.2|pmul:DR93_1362|anthranilate synthase component II [EC:4.1.3.27]	-	-	GO:0008152//metabolic process	gi|504092005|ref|WP_014325999.1|/1.3e-108/glutamine amidotransferase [Pasteurella multocida]
chr_orf01552	213	2.26936	7.69019	1.76074	3.38871	Up	0.0144165	0.00734655	known_mRNA	-	-	-	-	gi|514170187|ref|WP_016533468.1|/2.0e-35/hypothetical protein [Pasteurella multocida]
chr_orf00752	2358	177.334	616.724	1.79816	3.47776	Up	5.32e-22	3.19e-23	known_mRNA	K05367|1|0.0e+00|1590.5|pmp:Pmu_07110|penicillin-binding protein 1C [EC:2.4.1.129]	-	GO:0008658//penicillin binding;GO:0008955//peptidoglycan glycosyltransferase activity	GO:0009252//peptidoglycan biosynthetic process	gi|504092037|ref|WP_014326031.1|/0.0e+00/penicillin-binding protein 1C [Pasteurella multocida]
chr_orf02080	906	638.554	2224.18	1.80039	3.48315	Up	2.16e-22	1.26e-23	known_mRNA	K07106|1|3.0e-111|406.8|psta:BGK56_11770|N-acetylmuramic acid 6-phosphate etherase [EC:4.2.1.126]	-	-	-	gi|505740952|ref|WP_015702585.1|/1.6e-163/N-acetylmuramic acid 6-phosphate etherase [Pasteurella multocida]
chr_orf00544	390	18.4623	64.7626	1.81058	3.50783	Up	2.02e-06	4.94e-07	known_mRNA	K01161|1|3.2e-70|269.2|pmp:Pmu_05060|deoxyribonuclease (pyrimidine dimer) [EC:3.1.25.1]	-	-	-	gi|504091923|ref|WP_014325917.1|/2.2e-69/deoxyribonuclease [Pasteurella multocida]
chr_orf01909	1278	3521.13	12358.7	1.81142	3.50986	Up	6.25e-37	1.55e-38	known_mRNA	K00113|1|6.9e-210|734.9|hpak:JT17_08605|glycerol-3-phosphate dehydrogenase subunit C [EC:1.1.5.3]	GO:0016020//membrane	GO:0051536//iron-sulfur cluster binding	GO:0006810//transport	gi|492027930|ref|WP_005724102.1|/4.1e-253/sn-glycerol-3-phosphate dehydrogenase subunit C [Pasteurella multocida]
chr_orf00139	1419	11887.5	41951.3	1.81927	3.52904	Up	6.65e-37	1.68e-38	known_mRNA	K01744|1|3.4e-242|842.4|hia:H733_0417|aspartate ammonia-lyase [EC:4.3.1.1]	-	GO:0008797//aspartate ammonia-lyase activity	GO:0006531//aspartate metabolic process;GO:0006099//tricarboxylic acid cycle	gi|145275098|gb|EDK14960.1|/4.7e-250/aspartate ammonia-lyase [Haemophilus influenzae 22.4-21]
chr_orf00078	366	93.5864	332.836	1.83044	3.55645	Up	1.16e-18	8.24e-20	known_mRNA	-	-	-	-	gi|514170189|ref|WP_016533470.1|/1.1e-62/hypothetical protein [Pasteurella multocida]
chr_orf00804	1962	1017.7	3624.02	1.83228	3.561	Up	3.8e-33	1.13e-34	known_mRNA	K01895|1|0.0e+00|1349.0|pmp:Pmu_07620|acetyl-CoA synthetase [EC:6.2.1.1]	GO:0016021//integral component of membrane	GO:0046872//metal ion binding;GO:0008236//serine-type peptidase activity;GO:0005524//ATP binding;GO:0016208//AMP binding;GO:0003987//acetate-CoA ligase activity	GO:0019427//acetyl-CoA biosynthetic process from acetate;GO:0006508//proteolysis	gi|504092058|ref|WP_014326052.1|/0.0e+00/acetyl-coenzyme A synthetase [Pasteurella multocida]
chr_orf01488	990	491.041	1753.11	1.836	3.5702	Up	1e-30	3.42e-32	known_mRNA	K02782|1|1.7e-184|650.2|pmul:DR93_2129|PTS system, glucitol/sorbitol-specific IIB component [EC:2.7.1.198];K02783|1|1.7e-184|650.2|pmul:DR93_2129|PTS system, glucitol/sorbitol-specific IIC component	GO:0016021//integral component of membrane	GO:0008982//protein-N(PI)-phosphohistidine-sugar phosphotransferase activity	GO:0009401//phosphoenolpyruvate-dependent sugar phosphotransferase system;GO:0034219//carbohydrate transmembrane transport	gi|492125783|ref|WP_005755661.1|/1.2e-183/PTS sorbitol transporter subunit IIB [Pasteurella multocida]
chr_orf00230	1047	1911.84	6844.74	1.84003	3.58018	Up	2.61e-50	3.91e-52	known_mRNA	K00965|1|3.8e-182|642.5|hin:HI0820|UDPglucose--hexose-1-phosphate uridylyltransferase [EC:2.7.7.12]	-	GO:0008270//zinc ion binding;GO:0008108//UDP-glucose:hexose-1-phosphate uridylyltransferase activity	GO:0006012//galactose metabolic process	gi|810414930|ref|WP_046338868.1|/1.3e-188/galactose-1-phosphate uridylyltransferase [Pasteurella multocida]
chr_orf01815	942	513.103	1840.18	1.84252	3.58637	Up	3.8e-33	1.14e-34	known_mRNA	K00874|1|3.5e-179|632.5|pul:NT08PM_1671|2-dehydro-3-deoxygluconokinase [EC:2.7.1.45]	-	GO:0016301//kinase activity;GO:0016773//phosphotransferase activity, alcohol group as acceptor	GO:0016310//phosphorylation	gi|504092492|ref|WP_014326486.1|/2.4e-178/2-dehydro-3-deoxygluconokinase [Pasteurella multocida]
chr_orf00031	1065	461.194	1655.52	1.84384	3.58963	Up	1.3e-26	5.82e-28	known_mRNA	K03548|1|2.3e-158|563.5|aact:ACT75_03840|putative permease	GO:0016021//integral component of membrane	-	-	gi|492130191|ref|WP_005757254.1|/6.5e-196/AI-2E family transporter [Pasteurella multocida]
chr_orf00222	1632	272.365	980.817	1.84844	3.60112	Up	2.45e-15	2.17e-16	known_mRNA	K03760|1|0.0e+00|1100.5|pmul:DR93_927|lipid A ethanolaminephosphotransferase [EC:2.7.8.43]	GO:0016021//integral component of membrane	GO:0008484//sulfuric ester hydrolase activity	GO:0008152//metabolic process	gi|504091747|ref|WP_014325741.1|/0.0e+00/sulfatase [Pasteurella multocida]
chr_orf01436	2277	3187.35	11486.3	1.84949	3.60373	Up	1.14e-42	2.03e-44	known_mRNA	K00029|1|0.0e+00|1266.9|aat:D11S_2005|malate dehydrogenase (oxaloacetate-decarboxylating)(NADP+) [EC:1.1.1.40]	GO:0005829//cytosol	GO:0008948//oxaloacetate decarboxylase activity;GO:0004471//malate dehydrogenase (decarboxylating) (NAD+) activity;GO:0030145//manganese ion binding;GO:0004473//malate dehydrogenase (decarboxylating) (NADP+) activity;GO:0051287//NAD binding;GO:0016746//transferase activity, transferring acyl groups	GO:0006108//malate metabolic process;GO:0055114//oxidation-reduction process	gi|692226735|ref|WP_032108572.1|/0.0e+00/malic enzyme [Haemophilus sp. FF7]
chr_orf00651	936	2588.14	9376.49	1.85713	3.62286	Up	2.09e-30	7.42e-32	known_mRNA	K00024|1|1.9e-169|600.1|pmul:DR93_1327|malate dehydrogenase [EC:1.1.1.37]	-	GO:0030060//L-malate dehydrogenase activity	GO:0005975//carbohydrate metabolic process;GO:0006108//malate metabolic process;GO:0006099//tricarboxylic acid cycle	gi|492114178|ref|WP_005751419.1|/1.3e-168/malate dehydrogenase [Pasteurella multocida]
chr_orf01808	1185	1842.63	6715.02	1.86563	3.64426	Up	1.05e-17	7.8e-19	known_mRNA	K01686|1|7.3e-206|721.5|msu:MS0537|mannonate dehydratase [EC:4.2.1.8]	-	GO:0008927//mannonate dehydratase activity	GO:0006064	gi|737717916|ref|WP_035686762.1|/1.4e-210/mannonate dehydratase [Avibacterium paragallinarum]
chr_orf02079	1305	1171.76	4314.69	1.88058	3.68224	Up	3.76e-29	1.44e-30	known_mRNA	K11191|1|2.2e-240|836.3|pmul:DR93_424|PTS system, N-acetylmuramic acid-specific IIB component [EC:2.7.1.192];K11192|1|2.2e-240|836.3|pmul:DR93_424|PTS system, N-acetylmuramic acid-specific IIC component	GO:0005886//plasma membrane;GO:0016021//integral component of membrane	GO:0016301//kinase activity;GO:0008982//protein-N(PI)-phosphohistidine-sugar phosphotransferase activity	GO:0034219//carbohydrate transmembrane transport;GO:0016310//phosphorylation;GO:0009401//phosphoenolpyruvate-dependent sugar phosphotransferase system	gi|492028385|ref|WP_005724420.1|/1.5e-239/PTS N-acetylmuramic acid EIIBC component [Pasteurella multocida]
chr_orf01169	267	13.9354	52.0675	1.90163	3.73635	Up	2.56e-06	6.37e-07	known_mRNA	K02909|1|2.2e-46|189.5|pmu:PM0220|large subunit ribosomal protein L31	GO:0005840//ribosome	GO:0003735//structural constituent of ribosome	GO:0006412//translation	gi|492021521|ref|WP_005720999.1|/1.5e-45/50S ribosomal protein L31 type B [Pasteurella multocida]
chr_orf02244	945	11086.1	41859.5	1.9168	3.77585	Up	2.46e-34	6.79e-36	known_mRNA	K10439|1|2.3e-170|603.2|pmu:PM1325|ribose transport system substrate-binding protein	-	-	-	gi|404381987|gb|EJZ78451.1|/1.6e-169/Ribose ABC transport system, periplasmic ribose-binding protein RbsB [Pasteurella multocida subsp. gallicida X73]
chr_orf00264	1239	438.281	1688.93	1.94618	3.85353	Up	3.05e-17	2.35e-18	known_mRNA	-	GO:0016021//integral component of membrane	-	-	gi|504091774|ref|WP_014325768.1|/6.6e-224/hypothetical protein [Pasteurella multocida]
chr_orf00965	1395	1195.64	4768.06	1.99562	3.98786	Up	1.18e-23	6.5e-25	known_mRNA	K01679|1|6.5e-254|881.3|hpak:JT17_06880|fumarate hydratase, class II [EC:4.2.1.2]	GO:0045239//tricarboxylic acid cycle enzyme complex	GO:0004333//fumarate hydratase activity	GO:0006106//fumarate metabolic process;GO:0006099//tricarboxylic acid cycle	gi|544681152|ref|WP_021113234.1|/1.2e-253/class II fumarate hydratase [[Haemophilus] parasuis]
chr_orf00255	1044	213.021	854.251	2.00366	4.01016	Up	1.01e-24	5.34e-26	known_mRNA	-	-	-	-	gi|504091769|ref|WP_014325763.1|/5.2e-206/methicillin resistance protein [Pasteurella multocida]
chr_orf02498	1392	397.522	1602.81	2.0115	4.032	Up	6.03e-40	1.24e-41	known_mRNA	K14445|1|6.5e-214|748.4|hsm:HSM_0083|solute carrier family 13 (sodium-dependent dicarboxylate transporter), member 2/3/5	GO:0016021//integral component of membrane	GO:0005215//transporter activity	GO:0006814//sodium ion transport;GO:0055085//transmembrane transport	gi|492115391|ref|WP_005751863.1|/3.3e-256/transporter [Pasteurella multocida]
chr_orf01474	966	763.882	3128.54	2.03407	4.09558	Up	7.6e-39	1.71e-40	known_mRNA	K01993|1|1.7e-176|623.6|pmul:DR93_2117|HlyD family secretion protein	-	-	-	gi|557250900|gb|ESQ72967.1|/1.2e-175/hemolysin D [Pasteurella multocida subsp. multocida P1062]
chr_orf02166	999	3092.95	12699.4	2.0377	4.10592	Up	1.48e-25	7.33e-27	known_mRNA	K08092|1|1.2e-172|610.9|bto:WQG_22320|3-dehydro-L-gulonate 2-dehydrogenase [EC:1.1.1.130]	GO:0005737//cytoplasm	GO:0070403//NAD+ binding;GO:0047559	GO:0055114//oxidation-reduction process	gi|492014525|ref|WP_005717718.1|/1.7e-190/2,3-diketo-L-gulonate reductase [Pasteurella multocida]
chr_orf01582	405	7.97135	32.7623	2.03914	4.11001	Up	3.13e-05	9.33e-06	known_mRNA	-	GO:0016021//integral component of membrane	-	-	gi|380871003|gb|AFF23370.1|/9.2e-66/hypothetical protein PMCN06_0108 [Pasteurella multocida subsp. multocida str. HN06]
chr_orf01098	999	2229.91	9181.34	2.04172	4.11736	Up	2.6e-30	9.38e-32	known_mRNA	K11688|1|1.3e-184|650.6|pmu:PM0275|C4-dicarboxylate-binding protein DctP	GO:0030288//outer membrane-bounded periplasmic space	-	GO:0006810//transport	gi|643485218|ref|WP_025216493.1|/8.4e-161/C4-dicarboxylate ABC transporter [Mannheimia varigena]
chr_orf02398	627	266.341	1097.84	2.04332	4.12192	Up	3.46e-20	2.22e-21	known_mRNA	K05879|1|5.2e-110|402.1|pmp:Pmu_21320|dihydroxyacetone kinase, C-terminal domain [EC:2.7.1.-]	-	GO:0004371//glycerone kinase activity	GO:0006071//glycerol metabolic process;GO:0016310//phosphorylation	gi|12722052|gb|AAK03732.1|/3.6e-109/unknown [Pasteurella multocida subsp. multocida str. Pm70]
chr_orf02328	984	10156.5	41988.6	2.0476	4.13418	Up	4.82e-33	1.47e-34	known_mRNA	K21395|1|9.7e-79|298.9|tbe:Trebr_2164|TRAP-type transport system periplasmic protein;K11688|3|1.5e-42|178.7|gfe:Gferi_21555|C4-dicarboxylate-binding protein DctP	GO:0030288//outer membrane-bounded periplasmic space	-	GO:0006810//transport	gi|338218518|gb|EGP04284.1|/6.1e-180/hypothetical protein GEW_10316 [Pasteurella multocida subsp. gallicida str. Anand1_poultry]
chr_orf00254	588	101.02	422.676	2.06492	4.1841	Up	1.76e-26	8e-28	known_mRNA	K03790|1|2.4e-16|90.9|nvn:NVIE_016300|ribosomal-protein-alanine N-acetyltransferase [EC:2.3.1.128];K01744|2|1.9e-13|81.3|nev:NTE_00759|aspartate ammonia-lyase [EC:4.3.1.1];K00657|4|8.8e-11|72.4|sje:AAV35_000985|diamine N-acetyltransferase [EC:2.3.1.57]	-	GO:0008080//N-acetyltransferase activity	-	gi|504091768|ref|WP_014325762.1|/5.7e-109/alanine acetyltransferase [Pasteurella multocida]
chr_orf01580	714	146.962	615.667	2.06671	4.1893	Up	4.48e-25	2.31e-26	known_mRNA	-	-	-	-	gi|504204390|ref|WP_014391492.1|/3.8e-131/tail protein [Pasteurella multocida]
chr_orf00260	654	207.958	872.765	2.0693	4.19683	Up	2.02e-27	8.42e-29	known_mRNA	K17716|1|1.1e-118|431.0|pmu:PM1007|UDP-glucose 4-epimerase [EC:5.1.3.2]	-	GO:0003978//UDP-glucose 4-epimerase activity	GO:0009103//lipopolysaccharide biosynthetic process	gi|914297464|ref|WP_050567077.1|/7.5e-118/UDP-glucose 4-epimerase [Pasteurella multocida]
chr_orf00225	1011	1406.22	5937.62	2.07806	4.22239	Up	2.59e-34	7.26e-36	known_mRNA	K10541|1|9.0e-173|611.3|hpr:PARA_11150|methyl-galactoside transport system permease protein	GO:0016021//integral component of membrane;GO:0005886//plasma membrane	GO:0005215//transporter activity	GO:0008643//carbohydrate transport	gi|504091749|ref|WP_014325743.1|/1.4e-184/beta-methylgalactoside transporter [Pasteurella multocida]
chr_orf01097	1287	2443.17	10394.8	2.08903	4.25463	Up	5.48e-42	1.03e-43	known_mRNA	K01647|1|8.4e-224|781.2|gan:UMN179_00397|citrate synthase [EC:2.3.3.1]	GO:0016021//integral component of membrane;GO:0005737//cytoplasm	GO:0004108//citrate (Si)-synthase activity	GO:0006099//tricarboxylic acid cycle	gi|737718374|ref|WP_035687220.1|/6.2e-225/citrate (Si)-synthase [Avibacterium paragallinarum]
chr_orf02402	978	551.194	2389.12	2.11585	4.33445	Up	8.65e-24	4.73e-25	known_mRNA	K21395|1|3.0e-72|277.3|cmai:BFX80_06490|TRAP-type transport system periplasmic protein	GO:0030288//outer membrane-bounded periplasmic space	-	GO:0006810//transport	gi|492016714|ref|WP_005718520.1|/1.2e-183/C4-dicarboxylate ABC transporter substrate-binding protein [Pasteurella multocida]
chr_orf00908	798	228.111	1060.51	2.21696	4.64911	Up	2.54e-17	1.94e-18	known_mRNA	K09688|1|1.0e-150|537.7|pul:NT08PM_0483|capsular polysaccharide transport system permease protein	GO:0016021//integral component of membrane;GO:0005886//plasma membrane	-	GO:0006810//transport	gi|492121216|ref|WP_005754209.1|/6.9e-150/sugar ABC transporter permease [Pasteurella multocida]
chr_orf02394	561	28.9548	135.946	2.23116	4.6951	Up	6.71e-10	1.05e-10	known_mRNA	K21394|1|1.6e-09|68.2|ctes:O987_20340|TRAP-type transport system small permease protein;K11689|4|5.6e-07|59.7|cfm:BJL90_00295|C4-dicarboxylate transporter, DctQ subunit	GO:0016021//integral component of membrane	-	-	gi|492028771|ref|WP_005724517.1|/2.4e-96/ABC transporter substrate-binding protein [Pasteurella multocida]
chr_orf01247	888	601.072	2829.87	2.23513	4.70804	Up	4.59e-37	1.12e-38	known_mRNA	K10439|1|1.0e-156|557.8|pmul:DR93_1913|ribose transport system substrate-binding protein	-	-	-	gi|492026376|ref|WP_005723060.1|/7.2e-156/D-ribose ABC transporter substrate-binding protein [Pasteurella multocida]
chr_orf01885	1416	109.158	519.37	2.25035	4.75797	Up	4.82e-27	2.1e-28	known_mRNA	K01667|1|2.6e-274|949.1|pmu:PM1420|tryptophanase [EC:4.1.99.1]	-	GO:0009034//tryptophanase activity	GO:0006569//tryptophan catabolic process;GO:0006520//cellular amino acid metabolic process	gi|492122403|ref|WP_005754976.1|/1.8e-273/tryptophanase [Pasteurella multocida]
chr_orf00259	1122	323.419	1550.03	2.26081	4.79262	Up	3.96e-27	1.71e-28	known_mRNA	K19068|1|3.8e-220|768.8|pmp:Pmu_01530|UDP-2-acetamido-2,6-beta-L-arabino-hexul-4-ose reductase [EC:1.1.1.367]	-	GO:0050662//coenzyme binding;GO:0003824//catalytic activity	-	gi|504091771|ref|WP_014325765.1|/2.6e-219/UDP-2-acetamido-2,6-dideoxy-beta-L-talose 4-dehydrogenase [Pasteurella multocida]
chr_orf00252	1749	322.239	1548.66	2.26482	4.80594	Up	6.82e-32	2.17e-33	known_mRNA	K19421|1|1.4e-104|385.6|gtk:GT3570_16260|polysaccharide biosynthesis protein EpsC	-	-	-	gi|12721346|gb|AAK03099.1|/0.0e+00/Rfb [Pasteurella multocida subsp. multocida str. Pm70]
chr_orf01246	969	121.114	583.614	2.26865	4.81873	Up	3.07e-31	1e-32	known_mRNA	K10440|1|8.1e-171|604.7|pmu:PM0154|ribose transport system permease protein	GO:0016021//integral component of membrane;GO:0005886//plasma membrane	GO:0005215//transporter activity	GO:0006810//transport	gi|499208967|ref|WP_010906507.1|/5.6e-170/ribose ABC transporter permease [Pasteurella multocida]
chr_orf02146	1650	251.188	1221.04	2.28127	4.86106	Up	6.31e-40	1.35e-41	known_mRNA	K01652|1|2.0e-246|856.7|aaz:ADJ80_01385|acetolactate synthase I/II/III large subunit [EC:2.2.1.6]	-	GO:0050660//flavin adenine dinucleotide binding;GO:0030976//thiamine pyrophosphate binding;GO:0000287//magnesium ion binding;GO:0003984//acetolactate synthase activity	GO:0009097//isoleucine biosynthetic process;GO:0009099//valine biosynthetic process	gi|505740980|ref|WP_015702612.1|/0.0e+00/acetolactate synthase 2 catalytic subunit [Pasteurella multocida]
chr_orf00349	1002	1190.41	5803.21	2.28539	4.87496	Up	9.17e-51	1.33e-52	known_mRNA	K03841|1|8.1e-190|667.9|pmp:Pmu_02450|fructose-1,6-bisphosphatase I [EC:3.1.3.11]	GO:0005737//cytoplasm	GO:0042132//fructose 1,6-bisphosphate 1-phosphatase activity;GO:0000287//magnesium ion binding	GO:0006094//gluconeogenesis;GO:0016311//dephosphorylation	gi|492012894|ref|WP_005717048.1|/5.6e-189/fructose-bisphosphatase [Pasteurella multocida]
chr_orf01816	639	289.575	1445.3	2.31936	4.99112	Up	4.25e-46	6.97e-48	known_mRNA	K01625|1|6.9e-94|348.6|apa:APP7_1075|2-dehydro-3-deoxyphosphogluconate aldolase / (4S)-4-hydroxy-2-oxoglutarate aldolase [EC:4.1.2.14 4.1.3.42]	-	GO:0016829//lyase activity	GO:0008152//metabolic process	gi|492122287|ref|WP_005754908.1|/2.7e-112/ketohydroxyglutarate aldolase [Pasteurella multocida]
chr_orf00310	291	11.9363	60.1907	2.33419	5.04267	Up	4.51e-07	9.84e-08	known_mRNA	K02681|1|4.9e-47|191.8|pmu:PM0962|prepilin peptidase dependent protein C	-	-	-	gi|356596432|gb|AET15158.1|/3.4e-46/membrane protein [Pasteurella multocida 36950]
chr_orf01888	1266	2494.89	12866.7	2.36659	5.15722	Up	4.71e-64	4.19e-66	known_mRNA	K01572|1|1.0e-229|800.8|pmu:PM1423|oxaloacetate decarboxylase, beta subunit [EC:4.1.1.3]	GO:0016021//integral component of membrane;GO:0005886//plasma membrane	GO:0008948//oxaloacetate decarboxylase activity	GO:0006814//sodium ion transport	gi|492122407|ref|WP_005754979.1|/7.0e-229/oxaloacetate decarboxylase subunit beta [Pasteurella multocida]
chr_orf00253	1170	288.397	1500.54	2.37935	5.20303	Up	1.05e-38	2.46e-40	known_mRNA	K13010|1|1.6e-56|225.3|tlt:OCC_01394|perosamine synthetase [EC:2.6.1.102]	-	GO:0008483//transaminase activity	-	gi|504091767|ref|WP_014325761.1|/1.2e-230/aminotransferase [Pasteurella multocida]
chr_orf01101	1284	615.047	3203.56	2.3809	5.20863	Up	2.03e-42	3.71e-44	known_mRNA	K11690|1|2.2e-232|809.7|pmul:DR93_1787|C4-dicarboxylate transporter, DctM subunit	GO:0016021//integral component of membrane	-	-	gi|810418196|ref|WP_046339305.1|/1.6e-225/C4-dicarboxylate ABC transporter permease [Pasteurella multocida]
chr_orf01487	555	102.026	532.061	2.38265	5.21494	Up	1.53e-35	4.09e-37	known_mRNA	K02783|1|8.6e-101|371.3|pmu:PM1971|PTS system, glucitol/sorbitol-specific IIC component	GO:0016021//integral component of membrane	-	GO:0009401//phosphoenolpyruvate-dependent sugar phosphotransferase system	gi|492030131|ref|WP_005725059.1|/6.0e-100/PTS sorbitol transporter subunit IIC [Pasteurella multocida]
chr_orf02032	1617	6126.89	32056.1	2.38737	5.23203	Up	1.85e-40	3.72e-42	known_mRNA	K01610|1|2.1e-288|996.1|aaz:ADJ80_00740|phosphoenolpyruvate carboxykinase (ATP) [EC:4.1.1.49]	GO:0005737//cytoplasm	GO:0046872//metal ion binding;GO:0016301//kinase activity;GO:0004612//phosphoenolpyruvate carboxykinase (ATP) activity;GO:0005524//ATP binding	GO:0006094//gluconeogenesis;GO:0016310//phosphorylation	gi|492028234|ref|WP_005724363.1|/0.0e+00/phosphoenolpyruvate carboxykinase (ATP) [Pasteurella multocida]
chr_orf01886	252	57.3829	301.915	2.39545	5.26142	Up	1.31e-27	5.39e-29	known_mRNA	K01573|1|1.5e-39|166.8|pul:NT08PM_1734|oxaloacetate decarboxylase, gamma subunit [EC:4.1.1.3]	GO:0005886//plasma membrane;GO:0016021//integral component of membrane	GO:0015081//sodium ion transmembrane transporter activity;GO:0008948//oxaloacetate decarboxylase activity	GO:0071436//sodium ion export	gi|492015482|ref|WP_005717937.1|/1.0e-38/oxaloacetate decarboxylase subunit gamma [Pasteurella multocida]
chr_orf01245	1497	191.653	1008.37	2.39546	5.26145	Up	1.09e-29	4.08e-31	known_mRNA	K10441|1|6.7e-241|838.2|asu:Asuc_0195|ribose transport system ATP-binding protein [EC:3.6.3.17]	GO:0043190//ATP-binding cassette (ABC) transporter complex	GO:0005524//ATP binding;GO:0015407//monosaccharide-transporting ATPase activity;GO:0015591//D-ribose transmembrane transporter activity	GO:0034219//carbohydrate transmembrane transport;GO:0015752//D-ribose transport	gi|896211942|ref|WP_049216154.1|/4.6e-256/ribose ABC transporter ATP-binding protein RbsA [Pasteurella multocida]
chr_orf01010	498	29.4586	157.927	2.42249	5.36097	Up	5.68e-12	7.21e-13	known_mRNA	K00950|1|8.9e-89|331.3|pmul:DR93_1707|2-amino-4-hydroxy-6-hydroxymethyldihydropteridine diphosphokinase [EC:2.7.6.3]	-	-	-	gi|492012539|ref|WP_005716864.1|/6.1e-88/2-amino-4-hydroxy-6-hydroxymethyldihydropteridine pyrophosphokinase [Pasteurella multocida]
chr_orf00907	972	214.003	1150.95	2.42712	5.3782	Up	5.99e-20	3.9e-21	known_mRNA	K10107|1|1.3e-173|614.0|pmu:PM0779|capsular polysaccharide transport system permease protein	GO:0016021//integral component of membrane;GO:0009276//Gram-negative-bacterium-type cell wall;GO:0005576//extracellular region	GO:0015542//sugar efflux transmembrane transporter activity	GO:0009103//lipopolysaccharide biosynthetic process;GO:0006859;GO:0015992//proton transport	gi|499209309|ref|WP_010906849.1|/9.3e-173/capsule polysaccharide transporter [Pasteurella multocida]
chr_orf01561	231	13.1861	71.2522	2.43392	5.4036	Up	7.53e-10	1.18e-10	known_mRNA	-	-	-	-	gi|915824998|ref|WP_050899297.1|/2.1e-35/hypothetical protein [Pasteurella multocida]
chr_orf01099	627	157.252	885.483	2.49339	5.63098	Up	2.78e-33	7.94e-35	known_mRNA	K11689|1|2.4e-115|419.9|pmv:PMCN06_1018|C4-dicarboxylate transporter, DctQ subunit	GO:0016021//integral component of membrane	-	-	gi|492029003|ref|WP_005724665.1|/1.7e-114/C4-dicarboxylate ABC transporter [Pasteurella multocida]
chr_orf01581	744	74.5044	423.956	2.50852	5.69036	Up	3.86e-27	1.65e-28	known_mRNA	-	-	-	-	gi|514429480|ref|WP_016569980.1|/1.9e-146/phage tail protein [Pasteurella multocida]
chr_orf01547	690	43.7092	250.789	2.52047	5.73768	Up	7.67e-26	3.7e-27	known_mRNA	-	-	-	GO:0006270//DNA replication initiation	gi|514170141|ref|WP_016533441.1|/3.5e-126/replication protein P [Pasteurella multocida]
chr_orf00256	603	73.8195	423.805	2.52133	5.7411	Up	6.4e-30	2.37e-31	known_mRNA	K19428|1|1.3e-65|254.6|gwc:GWCH70_3256|sugar transferase EpsL [EC:2.-.-.-]	-	GO:0016740//transferase activity	-	gi|492115098|ref|WP_005751751.1|/3.1e-110/sugar transferase [Pasteurella multocida]
chr_orf01887	1797	3189.24	18907.9	2.56771	5.92867	Up	1.57e-68	9.55e-71	known_mRNA	K01571|1|1.0e-280|970.7|hso:HS_0202|oxaloacetate decarboxylase, alpha subunit [EC:4.1.1.3]	-	GO:0008948//oxaloacetate decarboxylase activity	GO:0006814//sodium ion transport	gi|810420877|ref|WP_046339837.1|/0.0e+00/oxaloacetate decarboxylase [Pasteurella multocida]
chr_orf02067	213	41.3843	254.066	2.61805	6.13919	Up	2.94e-24	1.57e-25	known_mRNA	K09794|1|1.1e-32|143.7|pmu:PM1568|uncharacterized protein	-	-	-	gi|492016483|ref|WP_005718289.1|/7.8e-32/hypothetical protein [Pasteurella multocida]
chr_orf00258	1131	181.321	1119.42	2.62614	6.17373	Up	2.71e-43	4.69e-45	known_mRNA	K01791|1|9.8e-176|621.3|pali:A3K91_0728|UDP-N-acetylglucosamine 2-epimerase (non-hydrolysing) [EC:5.1.3.14]	-	GO:0008761//UDP-N-acetylglucosamine 2-epimerase activity	-	gi|492155887|ref|WP_005765522.1|/1.9e-185/UDP-N-acetyl glucosamine 2-epimerase [Pasteurella dagmatis]
chr_orf00257	1221	185.024	1177.33	2.66974	6.36316	Up	3.42e-36	8.96e-38	known_mRNA	K03208|1|3.5e-46|191.0|mic:Mic7113_3526|colanic acid biosynthesis glycosyl transferase WcaI;K00786|3|3.9e-45|187.6|cvi:CV_4021|glycosyltransferase [EC:2.4.-.-]	-	GO:0016740//transferase activity	-	gi|499209429|ref|WP_010906969.1|/1.1e-234/glycosyltransferase WbuB [Pasteurella multocida]
chr_orf01550	459	18.551	119.772	2.69072	6.45637	Up	1.68e-15	1.45e-16	known_mRNA	-	-	-	-	gi|557250169|gb|ESQ72236.1|/2.5e-80/NinB protein [Pasteurella multocida subsp. multocida P1062]
chr_orf01546	903	60.4232	402.39	2.73542	6.65953	Up	4.4e-30	1.61e-31	known_mRNA	-	-	-	-	gi|514170142|ref|WP_016533442.1|/1.1e-175/phage protein [Pasteurella multocida]
chr_orf00265	1275	728.765	4878.59	2.74294	6.69433	Up	3.06e-47	4.87e-49	known_mRNA	K02474|1|9.9e-193|677.9|abaa:IX88_02590|UDP-N-acetyl-D-galactosamine dehydrogenase [EC:1.1.1.-]	-	GO:0016628//oxidoreductase activity, acting on the CH-CH group of donors, NAD or NADP as acceptor;GO:0051287//NAD binding;GO:0016616//oxidoreductase activity, acting on the CH-OH group of donors, NAD or NADP as acceptor	GO:0000271//polysaccharide biosynthetic process;GO:0055114//oxidation-reduction process	gi|949791756|ref|WP_057104670.1|/1.1e-192/Vi polysaccharide biosynthesis protein VipA/TviB [Acinetobacter pittii]
chr_orf01928	1059	651.784	4374.3	2.74659	6.71128	Up	4.28e-51	5.6e-53	known_mRNA	K02010|1|8.2e-201|704.5|pmu:PM1454|iron(III) transport system ATP-binding protein [EC:3.6.3.30]	GO:0043190//ATP-binding cassette (ABC) transporter complex	GO:0016887//ATPase activity;GO:0005524//ATP binding;GO:0016820//hydrolase activity, acting on acid anhydrides, catalyzing transmembrane movement of substances	GO:0055085//transmembrane transport	gi|492015847|ref|WP_005717992.1|/5.7e-200/iron ABC transporter ATP-binding protein [Pasteurella multocida]
chr_orf02397	1005	346.299	2336.85	2.75447	6.74806	Up	6.03e-51	8.19e-53	known_mRNA	K05878|1|1.1e-189|667.5|pmul:DR93_713|dihydroxyacetone kinase, N-terminal domain [EC:2.7.1.-]	-	GO:0004371//glycerone kinase activity	GO:0006071//glycerol metabolic process;GO:0016310//phosphorylation	gi|505741068|ref|WP_015702700.1|/7.3e-189/dihydroxyacetone kinase subunit DhaK [Pasteurella multocida]
chr_orf00689	1551	56.1834	386.541	2.78241	6.88	Up	3.51e-24	1.89e-25	known_mRNA	K01657|1|2.7e-301|1038.9|pmp:Pmu_06510|anthranilate synthase component I [EC:4.1.3.27]	-	GO:0046872//metal ion binding;GO:0004049//anthranilate synthase activity	GO:0008652//cellular amino acid biosynthetic process;GO:0000162//tryptophan biosynthetic process	gi|504092006|ref|WP_014326000.1|/1.9e-300/anthranilate synthase component I [Pasteurella multocida]
chr_orf00226	1521	995.545	7075.44	2.82926	7.1071	Up	5.54e-80	2.59e-82	known_mRNA	K10542|1|3.4e-256|889.0|msu:MS0642|methyl-galactoside transport system ATP-binding protein [EC:3.6.3.17]	GO:0043190//ATP-binding cassette (ABC) transporter complex	GO:0005354//galactose transmembrane transporter activity;GO:0005524//ATP binding;GO:0015407//monosaccharide-transporting ATPase activity	GO:0034219//carbohydrate transmembrane transport;GO:0015757//galactose transport	gi|492013639|ref|WP_005717348.1|/1.7e-285/galactose/methyl galactoside import ATP-binding protein MglA [Pasteurella multocida]
chr_orf00905	1434	366.785	2631.07	2.84264	7.17332	Up	6.31e-40	1.36e-41	known_mRNA	K16698|1|3.3e-19|101.7|bhk:B4U37_19320|teichuronic acid biosynthesis glycosyltransferase TuaG [EC:2.4.-.-]	-	GO:0016740//transferase activity	-	gi|356597032|gb|AET15758.1|/1.3e-279/glycosyl transferase Hyab [Pasteurella multocida 36950]
chr_orf01554	603	41.6344	301.111	2.85445	7.23226	Up	2.52e-32	7.79e-34	known_mRNA	-	-	-	-	gi|514170188|ref|WP_016533469.1|/1.9e-112/bacteriophage Lambda NinG protein [Pasteurella multocida]
chr_orf00037	1008	87.066	671.193	2.94655	7.70902	Up	3.55e-31	1.18e-32	known_mRNA	K00145|1|4.2e-154|549.3|msu:MS0235|N-acetyl-gamma-glutamyl-phosphate reductase [EC:1.2.1.38]	GO:0005737//cytoplasm	GO:0051287//NAD binding;GO:0003942//N-acetyl-gamma-glutamyl-phosphate reductase activity;GO:0046983//protein dimerization activity	GO:0006526//arginine biosynthetic process;GO:0055114//oxidation-reduction process	gi|512748192|ref|WP_016504369.1|/8.6e-190/N-acetyl-gamma-glutamyl-phosphate reductase [Pasteurella multocida]
chr_orf01913	1446	3672.31	29332.8	2.99775	7.98756	Up	1.38e-65	1.1e-67	known_mRNA	K02445|1|1.5e-277|959.9|hie:R2846_1651|MFS transporter, OPA family, glycerol-3-phosphate transporter	GO:0016021//integral component of membrane	GO:0015169//glycerol-3-phosphate transmembrane transporter activity	GO:0015794//glycerol-3-phosphate transport;GO:0055085//transmembrane transport	gi|505740895|ref|WP_015702528.1|/4.4e-288/glycerol-3-phosphate transporter [Pasteurella multocida]
chr_orf01244	420	33.6943	269.909	3.0019	8.01053	Up	3.73e-23	2.09e-24	known_mRNA	K06726|1|4.1e-71|272.3|pmp:Pmu_11570|D-ribose pyranase [EC:5.4.99.62]	GO:0005737//cytoplasm	GO:0048029//monosaccharide binding;GO:0016872//intramolecular lyase activity	GO:0019303//D-ribose catabolic process	gi|504092258|ref|WP_014326252.1|/2.9e-70/D-ribose pyranase [Pasteurella multocida]
chr_orf01814	1404	637.206	5173.42	3.02129	8.11891	Up	1.51e-58	1.63e-60	known_mRNA	K01812|1|5.2e-227|792.0|hiq:CGSHiGG_02740|glucuronate isomerase [EC:5.3.1.12]	-	GO:0008880//glucuronate isomerase activity	GO:0006064	gi|338217040|gb|EGP02960.1|/1.3e-281/glucuronate isomerase [Pasteurella multocida subsp. multocida str. Anand1_goat]
chr_orf01024	1458	1453.79	12007.1	3.04599	8.25915	Up	1.57e-85	5.14e-88	known_mRNA	K02803|1|4.0e-222|775.8|mvg:X874_10590|PTS system, N-acetylglucosamine-specific IIB component [EC:2.7.1.193];K02804|1|4.0e-222|775.8|mvg:X874_10590|PTS system, N-acetylglucosamine-specific IIC component	-	-	-	gi|692173191|ref|WP_032091908.1|/4.4e-227/PTS glucose transporter subunit IIBC [Necropsobacter rosorum]
chr_orf01929	1695	571.007	4721.97	3.04781	8.26954	Up	4.13e-55	5.03e-57	known_mRNA	K02011|1|0.0e+00|1090.5|pmul:DR93_297|iron(III) transport system permease protein	GO:0016021//integral component of membrane;GO:0005886//plasma membrane	-	GO:0006810//transport	gi|492115847|ref|WP_005752033.1|/0.0e+00/iron ABC transporter permease [Pasteurella multocida]
chr_orf01813	846	340.854	2825.92	3.05149	8.29069	Up	8.18e-59	8.42e-61	known_mRNA	K01686|1|1.7e-63|248.1|agl:PYTT_1124|mannonate dehydratase [EC:4.2.1.8];K00076|2|1.1e-25|122.5|bmw:BMNI_I1556|7-alpha-hydroxysteroid dehydrogenase [EC:1.1.1.159];K00046|4|2.4e-25|121.3|scc:Spico_1845|gluconate 5-dehydrogenase [EC:1.1.1.69]	-	GO:0051213//dioxygenase activity;GO:0050090	GO:0055114//oxidation-reduction process	gi|504092490|ref|WP_014326484.1|/2.5e-158/dioxygenase [Pasteurella multocida]
chr_orf02396	1014	602.099	5051.5	3.06864	8.38981	Up	1.68e-64	1.41e-66	known_mRNA	K00097|1|1.0e-192|677.6|pmul:DR93_712|4-hydroxythreonine-4-phosphate dehydrogenase [EC:1.1.1.262]	GO:0005737//cytoplasm	GO:0051287//NAD binding;GO:0008270//zinc ion binding;GO:0050897//cobalt ion binding;GO:0050570//4-hydroxythreonine-4-phosphate dehydrogenase activity;GO:0000287//magnesium ion binding	GO:0055114//oxidation-reduction process;GO:0042823//pyridoxal phosphate biosynthetic process;GO:0008615//pyridoxine biosynthetic process	gi|492016727|ref|WP_005718533.1|/7.1e-192/4-hydroxythreonine-4-phosphate dehydrogenase [Pasteurella multocida]
chr_orf00906	1182	265.204	2455.06	3.21059	9.25726	Up	5.32e-38	1.27e-39	known_mRNA	K01991|1|1.4e-220|770.4|pmp:Pmu_08560|polysaccharide biosynthesis/export protein	GO:0016020//membrane	GO:0015159//polysaccharide transmembrane transporter activity	GO:0015774//polysaccharide transport	gi|504092106|ref|WP_014326100.1|/9.4e-220/sugar ABC transporter substrate-binding protein [Pasteurella multocida]
chr_orf01930	1089	370.836	3509.04	3.24222	9.46251	Up	2.69e-68	1.77e-70	known_mRNA	K02010|1|6.7e-206|721.5|pmul:DR93_298|iron(III) transport system ATP-binding protein [EC:3.6.3.30]	GO:0043190//ATP-binding cassette (ABC) transporter complex	GO:0016887//ATPase activity;GO:0005524//ATP binding;GO:0016820//hydrolase activity, acting on acid anhydrides, catalyzing transmembrane movement of substances	GO:0055085//transmembrane transport	gi|492122496|ref|WP_005755022.1|/4.6e-205/ABC transporter [Pasteurella multocida]
chr_orf01810	1053	983.571	10409.8	3.40376	10.5836	Up	1.17e-40	2.3e-42	known_mRNA	K21395|1|3.9e-62|243.8|rsp:RSP_0487|TRAP-type transport system periplasmic protein	-	-	-	gi|557250619|gb|ESQ72686.1|/7.1e-195/C4-dicarboxylate ABC transporter substrate-binding protein [Pasteurella multocida subsp. multocida P1062]
chr_orf00904	1098	692.652	7985.05	3.5271	11.5282	Up	3.07e-90	7.18e-93	known_mRNA	K00012|1|7.3e-136|488.8|abl:A7H1H_0654|UDPglucose 6-dehydrogenase [EC:1.1.1.22]	-	GO:0051287//NAD binding;GO:0003979//UDP-glucose 6-dehydrogenase activity	GO:0000271//polysaccharide biosynthetic process;GO:0055114//oxidation-reduction process	gi|262092171|gb|ACY25504.1|/1.0e-135/AcbC [Avibacterium paragallinarum]
chr_orf00227	993	6915.2	80852.4	3.54745	11.692	Up	7.64e-107	1.07e-109	known_mRNA	K10540|1|1.0e-160|571.2|aaz:ADJ80_10255|methyl-galactoside transport system substrate-binding protein	-	-	-	gi|338219039|gb|EGP04753.1|/7.7e-183/methyl-galactoside ABC transporter galactose-binding periplasmic protein MglB [Pasteurella multocida subsp. multocida str. Anand1_goat]
chr_orf02395	990	24.759	308.408	3.63881	12.4564	Up	2.29e-36	5.91e-38	known_mRNA	K21395|1|1.5e-116|424.5|vsh:BSZ05_16695|TRAP-type transport system periplasmic protein	GO:0030288//outer membrane-bounded periplasmic space	-	GO:0006810//transport	gi|512748219|ref|WP_016504390.1|/2.6e-183/2,3-diketo-L-gulonate ABC transporter substrate-binding protein [Pasteurella multocida]
chr_orf01931	990	380.666	4786.01	3.65223	12.5727	Up	1.48e-81	6.25e-84	known_mRNA	K02012|1|3.2e-183|646.0|pmu:PM1457|iron(III) transport system substrate-binding protein	-	GO:0046872//metal ion binding	-	gi|492027951|ref|WP_005724123.1|/2.2e-182/iron ABC transporter substrate-binding protein [Pasteurella multocida]
chr_orf00308	714	79.8635	1086.82	3.76643	13.6085	Up	1.13e-55	1.32e-57	known_mRNA	K02680|1|7.6e-134|481.5|pmp:Pmu_02060|prepilin peptidase dependent protein B	GO:0016021//integral component of membrane	-	-	gi|356596430|gb|AET15156.1|/5.3e-133/membrane protein [Pasteurella multocida 36950]
chr_orf00634	1116	17.3068	248.874	3.846	14.3801	Up	5.78e-28	2.33e-29	known_mRNA	K07821|1|3.0e-217|759.2|pmul:DR93_1311|trimethylamine-N-oxide reductase (cytochrome c), cytochrome c-type subunit TorY	-	-	-	gi|557249468|gb|ESQ71549.1|/2.0e-216/cytochrome C [Pasteurella multocida subsp. multocida P1062]
chr_orf01812	1311	428.335	6598.43	3.94531	15.4048	Up	2.08e-66	1.56e-68	known_mRNA	K21393|1|4.7e-97|360.1|cfm:BJL90_09400|TRAP-type transport system large permease protein	GO:0016021//integral component of membrane	-	-	gi|505278099|ref|WP_015465201.1|/4.4e-186/membrane protein [Psychromonas sp. CNPT3]
chr_orf01811	489	74.3744	1984.47	4.7378	26.6821	Up	2.49e-71	1.4e-73	known_mRNA	K11689|1|2.1e-13|80.9|ppla:BBI15_06625|C4-dicarboxylate transporter, DctQ subunit	GO:0016021//integral component of membrane	-	-	gi|504092488|ref|WP_014326482.1|/6.9e-84/C4-dicarboxylate ABC transporter permease [Pasteurella multocida]
chr_orf01410	303	43.2241	1647.43	5.25224	38.1137	Up	6.57e-150	3.07e-153	known_mRNA	-	-	-	-	gi|492023169|ref|WP_005721346.1|/7.6e-49/hypothetical protein [Pasteurella multocida]
chr_orf00307	528	18.3459	854.642	5.54179	46.5848	Up	6.77e-68	4.75e-70	known_mRNA	K02679|1|2.5e-97|359.8|pmul:DR93_1014|prepilin peptidase dependent protein A	-	-	-	gi|504091795|ref|WP_014325789.1|/1.7e-96/prepilin-type N-terminal cleavage/methylation domain-containing protein [Pasteurella multocida]

## Sheet: PMCQ2-VS-PMCQ2_m
GeneID	Length	PMCQ2-Expression	PMCQ2_m-Expression	log2FoldChange(PMCQ2_m/PMCQ2)	FoldChange(PMCQ2_m/PMCQ2)	Up-Down-Regulation(PMCQ2_m/PMCQ2)	Padj	Pvalue	type	KEGG Orthology	GO Component	GO Function	GO Process	Blast nr
CQ2GL001375	909	128.669	523.823	2.02541	4.07108	Up	5.46796e-09	1.25366e-09	known_mRNA	-	-	-	-	gi|380872911|gb|AFF25278.1|/1.3e-171/Phage protein [Pasteurella multocida subsp. multocida str. HN06]
CQ2GL000856	795	133.772	815.247	2.60747	6.09432	Up	2.72277e-19	3.11498e-20	known_mRNA	K02016|1|1.8e-144|516.9|pmp:Pmu_00770|iron complex transport system substrate-binding protein	-	-	-	gi|356596316|gb|AET15042.1|/1.3e-143/hemin-binding periplasmic protein HmuT [Pasteurella multocida 36950]
CQ2GL001307	957	97.1657	362.458	1.89929	3.73031	Up	2.6454e-14	3.88417e-15	known_mRNA	K15539|1|1.4e-178|630.6|pmp:Pmu_13360|cytoskeleton protein RodZ	GO:0016021//integral component of membrane	GO:0003677//DNA binding	-	gi|356597496|gb|AET16222.1|/9.4e-178/transmembrane protein [Pasteurella multocida 36950]
CQ2GL000030	282	0.111776	1.82714	4.03091	16.3465	Up	0.00425934	0.00204977	known_mRNA	K09890|1|1.6e-47|193.4|pmul:DR93_836|alternative ribosome-rescue factor	-	-	-	gi|570281314|gb|AHE63502.1|/1.1e-46/alternative ribosome-rescue factor [Pasteurella multocida subsp. multocida str. HB03]
CQ2GL000199	1791	22.4597	7.69528	-1.54529	0.342626	Down	0.0127692	0.00670101	known_mRNA	K02822|1|5.0e-291|1005.0|msu:MS0022|PTS system, ascorbate-specific IIB component [EC:2.7.1.194];K03475|1|5.0e-291|1005.0|msu:MS0022|PTS system, ascorbate-specific IIC component	GO:0016021//integral component of membrane	GO:0008982//protein-N(PI)-phosphohistidine-sugar phosphotransferase activity	GO:0009401//phosphoenolpyruvate-dependent sugar phosphotransferase system;GO:0034219//carbohydrate transmembrane transport	gi|984391644|gb|KWW10530.1|/0.0e+00/PTS ascorbate-specific subunit IIBC [Pasteurella multocida]
CQ2GL001679	603	443.157	3853.27	3.1202	8.69506	Up	5.15106e-62	9.54343e-64	known_mRNA	K02926|1|1.2e-103|380.9|pul:NT08PM_1726|large subunit ribosomal protein L4	GO:0005840//ribosome	GO:0003735//structural constituent of ribosome;GO:0019843//rRNA binding	GO:0006412//translation	gi|492015468|ref|WP_005717930.1|/8.2e-103/50S ribosomal protein L4 [Pasteurella multocida]
CQ2GL001839	426	24.5342	105.006	2.09761	4.27999	Up	1.44938e-13	2.24892e-14	known_mRNA	K09893|1|2.7e-78|296.2|pmul:DR93_413|regulator of ribonuclease activity B	GO:0005737//cytoplasm	GO:0060698//endoribonuclease inhibitor activity;GO:0019899//enzyme binding	GO:0060702//negative regulation of endoribonuclease activity	gi|401688397|gb|EJS84002.1|/1.9e-77/RNase E inhibitor protein [Pasteurella multocida subsp. multocida str. P52VAC]
CQ2GL000067	369	10.3684	3.11177	-1.73638	0.300121	Down	0.0464322	0.0279368	known_mRNA	-	-	-	-	gi|514170142|ref|WP_016533442.1|/5.4e-65/phage protein [Pasteurella multocida]
CQ2GL001677	822	1088.77	4888.42	2.16667	4.48987	Up	6.19468e-62	1.17639e-63	known_mRNA	K02886|1|8.2e-148|528.1|gan:UMN179_01155|large subunit ribosomal protein L2	GO:0015934//large ribosomal subunit	GO:0003735//structural constituent of ribosome;GO:0016740//transferase activity;GO:0019843//rRNA binding	GO:0006412//translation	gi|492027856|ref|WP_005724028.1|/1.3e-156/50S ribosomal protein L2 [Pasteurella multocida]
CQ2GL000990	1167	186.481	46.2734	-2.01077	0.24814	Down	5.87816e-09	1.36404e-09	known_mRNA	K01903|1|8.2e-186|654.8|hap:HAPS_0656|succinyl-CoA synthetase beta subunit [EC:6.2.1.5]	-	-	-	gi|849035161|ref|WP_047977842.1|/1.1e-196/succinate--CoA ligase subunit beta [[Actinobacillus] muris]
CQ2GL001802	903	31.6918	14.3489	-1.14317	0.452762	Down	0.0294008	0.0168316	known_mRNA	K02508|1|8.6e-175|617.8|pmp:Pmu_17910|AraC family transcriptional regulator, 4-hydroxyphenylacetate 3-monooxygenase operon regulatory protein	-	-	-	gi|557250449|gb|ESQ72516.1|/6.0e-174/cupin [Pasteurella multocida subsp. multocida P1062]
CQ2GL001178	762	72.6639	32.6137	-1.15576	0.448829	Down	0.0159582	0.00852976	known_mRNA	K02342|1|2.5e-143|513.1|pmp:Pmu_12100|DNA polymerase III subunit epsilon [EC:2.7.7.7]	-	GO:0003887//DNA-directed DNA polymerase activity;GO:0004527//exonuclease activity;GO:0046872//metal ion binding;GO:0003677//DNA binding	GO:0006260//DNA replication;GO:0090305//nucleic acid phosphodiester bond hydrolysis;GO:0071897//DNA biosynthetic process	gi|504092292|ref|WP_014326286.1|/1.7e-142/DNA polymerase III subunit epsilon [Pasteurella multocida]
CQ2GL001813	807	506.613	89.7632	-2.49669	0.177183	Down	8.44007e-25	7.38848e-26	known_mRNA	K02510|1|1.9e-149|533.5|pmul:DR93_384|4-hydroxy-2-oxoheptanedioate aldolase [EC:4.1.2.52]	-	GO:0046872//metal ion binding;GO:0018802//2,4-dihydroxyhept-2-ene-1,7-dioate aldolase activity	GO:0010124//phenylacetate catabolic process	gi|505740936|ref|WP_015702569.1|/1.3e-148/2,4-dihydroxyhept-2-ene-1,7-dioic acid aldolase [Pasteurella multocida]
CQ2GL002092	948	14193	1867.79	-2.92577	0.1316	Down	4.12593e-09	9.26854e-10	known_mRNA	K01738|1|6.5e-157|558.5|mvg:X874_14230|cysteine synthase A [EC:2.5.1.47]	-	GO:0004124//cysteine synthase activity;GO:0016740//transferase activity	GO:0008652//cellular amino acid biosynthetic process;GO:0006535//cysteine biosynthetic process from serine	gi|493294167|ref|WP_006251840.1|/4.5e-156/cysteine synthase A [Mannheimia haemolytica]
CQ2GL000643	558	128.458	60.5157	-1.08591	0.471094	Down	0.000354652	0.000142091	known_mRNA	K04044|1|2.3e-93|346.7|pmu:PM0322|molecular chaperone HscA	-	GO:0016887//ATPase activity;GO:0005524//ATP binding;GO:0051082//unfolded protein binding	GO:0006457//protein folding;GO:0016226//iron-sulfur cluster assembly	gi|499209047|ref|WP_010906587.1|/1.6e-92/molecular chaperone HscA [Pasteurella multocida]
CQ2GL000995	999	1695.74	338.457	-2.32487	0.199593	Down	9.17708e-21	9.60639e-22	known_mRNA	K11688|1|1.3e-184|650.6|pmu:PM0275|C4-dicarboxylate-binding protein DctP	GO:0030288//outer membrane-bounded periplasmic space	-	GO:0006810//transport	gi|643485218|ref|WP_025216493.1|/8.4e-161/C4-dicarboxylate ABC transporter [Mannheimia varigena]
CQ2GL001785	936	47.6945	1470.93	4.94676	30.8407	Up	2.973e-85	2.47865e-87	known_mRNA	K16087|1|1.2e-174|617.5|pmul:DR93_358|hemoglobin/transferrin/lactoferrin receptor protein	-	-	-	gi|752776278|ref|WP_041423264.1|/8.1e-174/heme utilization protein [Pasteurella multocida]
CQ2GL000213	723	18.9357	121.83	2.68569	6.43388	Up	1.19341e-18	1.41507e-19	known_mRNA	K06206|1|1.2e-137|494.2|pmp:Pmu_08260|sugar fermentation stimulation protein A	-	-	-	gi|504092088|ref|WP_014326082.1|/8.0e-137/sugar fermentation stimulation protein SfsA [Pasteurella multocida]
CQ2GL001867	960	83.1507	37.4292	-1.15156	0.450137	Down	0.00642209	0.00317684	known_mRNA	K03304|1|4.7e-179|632.1|pmp:Pmu_18550|tellurite resistance protein	GO:0016021//integral component of membrane	-	GO:0055085//transmembrane transport	gi|505740959|ref|WP_015702592.1|/3.2e-178/tellurite resistance protein TehA [Pasteurella multocida]
CQ2GL001371	855	135.016	378.718	1.48799	2.80498	Up	1.20796e-11	2.20443e-12	known_mRNA	K01491|1|2.2e-135|486.9|hpr:PARA_09320|methylenetetrahydrofolate dehydrogenase (NADP+) / methenyltetrahydrofolate cyclohydrolase [EC:1.5.1.5 3.5.4.9]	-	GO:0004488//methylenetetrahydrofolate dehydrogenase (NADP+) activity;GO:0004477//methenyltetrahydrofolate cyclohydrolase activity	GO:0009086//methionine biosynthetic process;GO:0055114//oxidation-reduction process;GO:0006164//purine nucleotide biosynthetic process;GO:0000105//histidine biosynthetic process;GO:0009396//folic acid-containing compound biosynthetic process;GO:0035999//tetrahydrofolate interconversion	gi|492116684|ref|WP_005752391.1|/6.9e-156/bifunctional 5,10-methylene-tetrahydrofolate dehydrogenase/5,10-methylene-tetrahydrofolate cyclohydrolase [Pasteurella multocida]
CQ2GL000183	798	199.739	852.636	2.09382	4.26876	Up	5.59678e-09	1.29097e-09	known_mRNA	K09688|1|1.0e-150|537.7|pul:NT08PM_0483|capsular polysaccharide transport system permease protein	GO:0016021//integral component of membrane;GO:0005886//plasma membrane	-	GO:0006810//transport	gi|492121216|ref|WP_005754209.1|/6.9e-150/sugar ABC transporter permease [Pasteurella multocida]
CQ2GL001526	705	630.267	304.072	-1.05155	0.48245	Down	2.0636e-05	6.92966e-06	known_mRNA	K03811|1|8.6e-130|468.0|pmv:PMCN06_1532|nicotinamide mononucleotide transporter	GO:0016021//integral component of membrane	GO:0034257//nicotinamide riboside transmembrane transporter activity	GO:0034258//nicotinamide riboside transport	gi|492029787|ref|WP_005724867.1|/6.0e-129/nicotinamide riboside transporter PnuC [Pasteurella multocida]
CQ2GL000672	270	42.1235	149.271	1.82523	3.54364	Up	4.69234e-11	8.80221e-12	known_mRNA	K03060|1|1.7e-41|173.3|pmul:DR93_1062|DNA-directed RNA polymerase subunit omega [EC:2.7.7.6]	-	GO:0003899//DNA-directed 5'-3' RNA polymerase activity;GO:0003677//DNA binding	GO:0006351//transcription, DNA-templated	gi|492012841|ref|WP_005717016.1|/1.2e-40/DNA-directed RNA polymerase subunit omega [Pasteurella multocida]
CQ2GL002125	936	235.183	507.846	1.11061	2.15937	Up	0.000533871	0.000220324	known_mRNA	K11753|1|1.8e-135|487.3|hpr:PARA_03380|riboflavin kinase / FMN adenylyltransferase [EC:2.7.1.26 2.7.7.2]	-	-	-	gi|896210298|ref|WP_049214667.1|/3.8e-147/bifunctional riboflavin kinase/FMN adenylyltransferase [Pasteurella multocida]
CQ2GL001105	795	39.5078	106.643	1.43258	2.69929	Up	0.000282045	0.000111825	known_mRNA	K02065|1|7.2e-125|451.8|hpr:PARA_11250|phospholipid/cholesterol/gamma-HCH transport system ATP-binding protein	-	GO:0016887//ATPase activity;GO:0005524//ATP binding	-	gi|504092251|ref|WP_014326245.1|/6.3e-143/ABC transporter ATP-binding protein [Pasteurella multocida]
CQ2GL001043	1092	39.7077	100.882	1.34518	2.54061	Up	2.37622e-05	8.07848e-06	known_mRNA	K07568|1|2.7e-207|726.1|pmul:DR93_1831|S-adenosylmethionine:tRNA ribosyltransferase-isomerase [EC:2.4.99.17]	GO:0005737//cytoplasm	GO:0016740//transferase activity;GO:0016853//isomerase activity	GO:0008616//queuosine biosynthetic process	gi|504092221|ref|WP_014326215.1|/1.9e-206/S-adenosylmethionine:tRNA ribosyltransferase-isomerase [Pasteurella multocida]
CQ2GL001350	171	1.45967	4.98926	1.77318	3.41807	Up	0.0489463	0.0295854	known_mRNA	K19270|1|8.5e-07|57.4|dsl:Dacsa_1888|sugar-phosphatase [EC:3.1.3.23]	-	GO:0016787//hydrolase activity	-	gi|504092374|ref|WP_014326368.1|/1.8e-23/hydrolase [Pasteurella multocida]
CQ2GL001081	351	269.735	54.0001	-2.32051	0.200196	Down	4.23317e-13	6.86248e-14	known_mRNA	K00247|1|4.2e-61|238.8|pmul:DR93_1868|fumarate reductase subunit D	GO:0016021//integral component of membrane;GO:0005886//plasma membrane	-	GO:0006106//fumarate metabolic process	gi|492020885|ref|WP_005720690.1|/2.9e-60/fumarate reductase subunit D [Pasteurella multocida]
CQ2GL000351	501	35.3727	550.076	3.95892	15.5509	Up	6.41764e-47	2.1402e-48	known_mRNA	K01588|1|2.2e-87|326.6|pmp:Pmu_06860|5-(carboxyamino)imidazole ribonucleotide mutase [EC:5.4.99.18]	-	GO:0034023//5-(carboxyamino)imidazole ribonucleotide mutase activity	GO:0006189//'de novo' IMP biosynthetic process	gi|504092024|ref|WP_014326018.1|/1.5e-86/N5-carboxyaminoimidazole ribonucleotide mutase [Pasteurella multocida]
CQ2GL001271	1479	43.9213	16.9734	-1.37165	0.38645	Down	0.00373293	0.00176878	known_mRNA	K03385|1|8.5e-212|741.5|hit:NTHI1230|nitrite reductase (cytochrome c-552) [EC:1.7.2.2]	GO:0016021//integral component of membrane;GO:0030288//outer membrane-bounded periplasmic space	GO:0005506//iron ion binding;GO:0020037//heme binding;GO:0042279//nitrite reductase (cytochrome, ammonia-forming) activity;GO:0005509//calcium ion binding	GO:0042128//nitrate assimilation;GO:0019645//anaerobic electron transport chain	gi|81335944|sp|Q4QLL8.1|NRFA_HAEI8/5.9e-211/RecName: Full=Cytochrome c-552; AltName: Full=Ammonia-forming cytochrome c nitrite reductase; Short=Cytochrome c nitrite reductase; Flags: Precursor
CQ2GL000733	648	145.834	28.8433	-2.33802	0.197781	Down	1.76004e-06	5.23367e-07	known_mRNA	-	GO:0016021//integral component of membrane	-	-	gi|504091797|ref|WP_014325791.1|/1.4e-121/membrane protein [Pasteurella multocida]
CQ2GL001606	948	202.651	20.9089	-3.27681	0.103177	Down	7.92858e-11	1.50566e-11	known_mRNA	K22025|1|6.5e-141|505.4|hik:HifGL_001002|D-erythronate 2-dehydrogenase [EC:1.1.1.410]	-	GO:0050662//coenzyme binding;GO:0003824//catalytic activity	-	gi|356597738|gb|AET16464.1|/1.0e-179/NAD-dependent epimerase/dehydratase family protein [Pasteurella multocida 36950]
CQ2GL000754	519	37.5097	320.958	3.09705	8.55667	Up	2.80347e-19	3.22028e-20	known_mRNA	K16168|1|4.0e-15|86.7|gst:HW35_03010|methyltransferase	GO:0016021//integral component of membrane	GO:0004671//protein C-terminal S-isoprenylcysteine carboxyl O-methyltransferase activity	GO:0006481//C-terminal protein methylation	gi|492026289|ref|WP_005722973.1|/6.8e-90/membrane protein [Pasteurella multocida]
CQ2GL001658	390	416.646	1087.57	1.38422	2.61031	Up	1.33218e-14	1.91898e-15	known_mRNA	K02948|1|8.8e-68|261.2|hsm:HSM_1976|small subunit ribosomal protein S11	GO:0005840//ribosome	GO:0003735//structural constituent of ribosome;GO:0019843//rRNA binding	GO:0006412//translation	gi|491976946|ref|WP_005701868.1|/6.1e-67/MULTISPECIES: 30S ribosomal protein S11 [Pasteurellaceae]
CQ2GL002206	984	33.0434	80.3066	1.28116	2.43034	Up	5.53794e-05	1.98278e-05	known_mRNA	K11751|1|1.0e-152|544.7|hpas:JL26_03460|5'-nucleotidase / UDP-sugar diphosphatase [EC:3.1.3.5 3.6.1.45]	-	-	-	gi|984391361|gb|KWW10247.1|/1.1e-189/5'-nucleotidase [Pasteurella multocida]
CQ2GL001028	792	50.8675	189.714	1.89901	3.72958	Up	1.75833e-09	3.83591e-10	known_mRNA	K09817|1|4.2e-149|532.3|pmul:DR93_1818|zinc transport system ATP-binding protein [EC:3.6.3.-]	GO:0043190//ATP-binding cassette (ABC) transporter complex	GO:0015633//zinc-transporting ATPase activity;GO:0005524//ATP binding;GO:0016887//ATPase activity	GO:0071577//zinc II ion transmembrane transport	gi|499209000|ref|WP_010906540.1|/2.9e-148/Mn2+/Zn2+ABC transporter ATP-binding protein [Pasteurella multocida]
CQ2GL000629	2976	126.809	428.646	1.75713	3.38024	Up	6.52202e-08	1.69168e-08	known_mRNA	K16087|1|0.0e+00|2031.5|pmp:Pmu_04000|hemoglobin/transferrin/lactoferrin receptor protein	GO:0016021//integral component of membrane;GO:0009279//cell outer membrane	GO:0004872//receptor activity;GO:0005215//transporter activity	GO:0006810//transport	gi|512748031|ref|WP_016504246.1|/0.0e+00/TonB-dependent receptor [Pasteurella multocida]
CQ2GL000178	582	69.9672	165.426	1.24143	2.36433	Up	1.26136e-07	3.37102e-08	known_mRNA	K03744|1|1.1e-101|374.4|pmul:DR93_1621|LemA protein	-	-	-	gi|504092110|ref|WP_014326104.1|/7.4e-101/protein LemA [Pasteurella multocida]
CQ2GL001513	726	435.193	148.964	-1.54669	0.342295	Down	7.74628e-13	1.2737e-13	known_mRNA	K18928|1|1.4e-106|391.0|gan:UMN179_00558|L-lactate dehydrogenase complex protein LldE	-	-	-	gi|401691356|gb|EJS86310.1|/6.3e-134/hypothetical protein AAUPMB_18611, partial [Pasteurella multocida subsp. multocida str. Anand1_buffalo]
CQ2GL000158	684	70.4593	180.085	1.35382	2.55588	Up	7.3446e-08	1.92245e-08	known_mRNA	K00945|1|3.2e-97|359.8|aao:ANH9381_1999|CMP/dCMP kinase [EC:2.7.4.25]	GO:0005737//cytoplasm	GO:0005524//ATP binding;GO:0004127//cytidylate kinase activity	GO:0006220//pyrimidine nucleotide metabolic process;GO:0046939//nucleotide phosphorylation	gi|492025298|ref|WP_005722464.1|/2.3e-117/cytidylate kinase [Pasteurella multocida]
CQ2GL000343	480	219.371	97.9882	-1.16269	0.446678	Down	1.04733e-06	3.04643e-07	known_mRNA	K13695|1|8.6e-89|331.3|pmu:PM0627|probable lipoprotein NlpC	-	-	-	gi|356596883|gb|AET15609.1|/5.9e-88/NLP/P60 family protein [Pasteurella multocida 36950]
CQ2GL000785	1044	158.538	15.2082	-3.3819	0.0959283	Down	2.13779e-13	3.4062e-14	known_mRNA	-	-	-	-	gi|504091769|ref|WP_014325763.1|/5.2e-206/methicillin resistance protein [Pasteurella multocida]
CQ2GL001809	846	33.0903	5.04578	-2.71326	0.152485	Down	6.44635e-05	2.3349e-05	known_mRNA	K00455|1|1.2e-130|471.1|sfe:SFxv_4776|3,4-dihydroxyphenylacetate 2,3-dioxygenase [EC:1.13.11.15]	-	GO:0008687//3,4-dihydroxyphenylacetate 2,3-dioxygenase activity;GO:0008198//ferrous iron binding	GO:0006725//cellular aromatic compound metabolic process;GO:0055114//oxidation-reduction process	gi|919897417|ref|WP_052904166.1|/4.9e-130/3,4-dihydroxyphenylacetate 2,3-dioxygenase [Escherichia coli]
CQ2GL001330	729	49.4438	313.952	2.66668	6.34967	Up	5.08786e-24	4.64247e-25	known_mRNA	K09903|1|1.3e-120|437.6|hpr:PARA_10090|uridylate kinase [EC:2.7.4.22]	GO:0005737//cytoplasm	GO:0005524//ATP binding;GO:0033862//UMP kinase activity	GO:0046939//nucleotide phosphorylation;GO:0044210//'de novo' CTP biosynthetic process	gi|492030164|ref|WP_005725080.1|/2.7e-132/UMP kinase [Pasteurella multocida]
CQ2GL000804	219	35.7662	92.771	1.37507	2.59381	Up	0.000128357	4.81563e-05	known_mRNA	K02518|1|8.0e-34|147.5|msu:MS0654|translation initiation factor IF-1	GO:0005737//cytoplasm	GO:0003743//translation initiation factor activity;GO:0019843//rRNA binding;GO:0043022//ribosome binding	GO:0006413//translational initiation	gi|492013630|ref|WP_005717339.1|/5.5e-33/MULTISPECIES: translation initiation factor IF-1 [Pasteurellaceae]
CQ2GL001348	780	101.771	33.8005	-1.59021	0.332124	Down	0.000194281	7.52287e-05	known_mRNA	K00068|1|3.7e-142|509.2|pmp:Pmu_13760|sorbitol-6-phosphate 2-dehydrogenase [EC:1.1.1.140]	-	GO:0009010	GO:0055114//oxidation-reduction process	gi|504092373|ref|WP_014326367.1|/2.6e-141/sorbitol 6-phosphate dehydrogenase [Pasteurella multocida]
CQ2GL001929	477	313.067	19.896	-3.97592	0.0635519	Down	1.52708e-15	2.10071e-16	known_mRNA	K19334|1|1.9e-24|117.5|jab:VN23_08860|biofilm protein TabA	-	-	-	gi|356598047|gb|AET16773.1|/1.6e-85/protein YiaL [Pasteurella multocida 36950]
CQ2GL000465	801	98.4162	39.8436	-1.30455	0.404848	Down	0.000610444	0.000254469	known_mRNA	K16702|1|1.7e-65|254.6|eay:EAM_2167|amylovoran biosynthesis glycosyltransferase AmsE [EC:2.4.-.-]	-	-	-	gi|492120906|ref|WP_005753899.1|/1.3e-148/amylovoran biosynthesis protein AmsE [Pasteurella multocida]
CQ2GL000891	300	143.784	1723.12	3.58305	11.9841	Up	1.3874e-65	2.24594e-67	known_mRNA	K03557|1|3.5e-48|195.7|pmv:PMCN06_0142|Fis family transcriptional regulator, factor for inversion stimulation protein	-	GO:0043565//sequence-specific DNA binding;GO:0003700//transcription factor activity, sequence-specific DNA binding	GO:0006355//regulation of transcription, DNA-templated	gi|492026662|ref|WP_005723276.1|/2.4e-47/MULTISPECIES: Fis family transcriptional regulator [Pasteurella]
CQ2GL001564	1098	46.554	207.332	2.15496	4.45358	Up	4.03323e-12	7.11747e-13	known_mRNA	K00557|1|2.9e-172|609.8|aat:D11S_0040|tRNA (uracil-5-)-methyltransferase [EC:2.1.1.35]	-	-	-	gi|504204458|ref|WP_014391560.1|/1.4e-209/tRNA (uracil-5-)-methyltransferase [Pasteurella multocida]
CQ2GL001670	246	92.6213	442.6	2.25659	4.7786	Up	1.02686e-30	6.80135e-32	known_mRNA	K02874|1|7.9e-38|161.0|asi:ASU2_08525|large subunit ribosomal protein L14	GO:0022625//cytosolic large ribosomal subunit	GO:0003735//structural constituent of ribosome;GO:0070180//large ribosomal subunit rRNA binding	GO:0006412//translation	gi|922059987|ref|WP_053329892.1|/5.4e-37/50S ribosomal protein L14, partial [Aggregatibacter actinomycetemcomitans]
CQ2GL000401	1659	107.248	326.258	1.60506	3.04209	Up	9.34698e-07	2.69283e-07	known_mRNA	K16012|1|6.5e-237|825.1|aaz:ADJ80_09290|ATP-binding cassette, subfamily C, bacterial CydC;K06147|3|1.0e-234|817.8|aao:ANH9381_2059|ATP-binding cassette, subfamily B, bacterial	GO:0016021//integral component of membrane	GO:0042626//ATPase activity, coupled to transmembrane movement of substances;GO:0005524//ATP binding	GO:0055085//transmembrane transport	gi|492033338|ref|WP_005726387.1|/5.8e-308/thiol reductant ABC exporter subunit CydC [Pasteurella multocida]
CQ2GL000192	453	23.7303	59.8683	1.33506	2.52287	Up	2.33973e-05	7.90025e-06	known_mRNA	-	GO:0005887//integral component of plasma membrane	-	-	gi|492011955|ref|WP_005716569.1|/1.6e-74/membrane protein [Pasteurella multocida]
CQ2GL002233	1398	586.586	213.909	-1.45534	0.364668	Down	8.63162e-12	1.56321e-12	known_mRNA	K03650|1|8.5e-222|774.6|hpr:PARA_00530|tRNA modification GTPase [EC:3.6.-.-]	-	-	-	gi|260633143|gb|EEX51308.1|/3.6e-234/tRNA modification GTPase TrmE [Pasteurella dagmatis ATCC 43325]
CQ2GL000499	861	3466.76	1605.78	-1.11031	0.463193	Down	2.47363e-07	6.79417e-08	known_mRNA	K03799|1|6.8e-153|545.0|pmul:DR93_1248|heat shock protein HtpX [EC:3.4.24.-]	GO:0016021//integral component of membrane;GO:0005886//plasma membrane	GO:0004222//metalloendopeptidase activity;GO:0008270//zinc ion binding	GO:0006508//proteolysis	gi|492128673|ref|WP_005756315.1|/4.7e-152/zinc metalloprotease HtpX [Pasteurella multocida]
CQ2GL001724	2625	146.971	24.565	-2.58085	0.167142	Down	8.48732e-12	1.53314e-12	known_mRNA	K04072|1|0.0e+00|1563.1|aacn:AANUM_1370|acetaldehyde dehydrogenase / alcohol dehydrogenase [EC:1.2.1.10 1.1.1.1]	-	GO:0046872//metal ion binding;GO:0008774//acetaldehyde dehydrogenase (acetylating) activity;GO:0004022//alcohol dehydrogenase (NAD) activity	GO:0055114//oxidation-reduction process;GO:0006066//alcohol metabolic process;GO:0015976//carbon utilization	gi|492153843|ref|WP_005763947.1|/0.0e+00/bifunctional acetaldehyde-CoA/alcohol dehydrogenase [Pasteurella dagmatis]
CQ2GL001672	192	24.6557	186.468	2.91893	7.56286	Up	5.28704e-30	3.5753e-31	known_mRNA	K02904|1|9.2e-26|120.6|pmv:PMCN06_1664|large subunit ribosomal protein L29	GO:0005840//ribosome	GO:0003735//structural constituent of ribosome	GO:0006412//translation	gi|492015455|ref|WP_005717924.1|/6.3e-25/MULTISPECIES: 50S ribosomal protein L29 [Pasteurellaceae]
CQ2GL002134	1239	197.667	92.4748	-1.09594	0.46783	Down	0.000363439	0.000145948	known_mRNA	K21393|1|9.6e-92|342.4|cfm:BJL90_09400|TRAP-type transport system large permease protein;K11690|4|8.7e-85|319.3|lao:AOX59_03415|C4-dicarboxylate transporter, DctM subunit	GO:0016021//integral component of membrane	-	-	gi|492116300|ref|WP_005752188.1|/5.2e-221/C4-dicarboxylate ABC transporter permease [Pasteurella multocida]
CQ2GL000331	285	206.476	921.78	2.15844	4.46433	Up	1.33241e-12	2.23405e-13	known_mRNA	K02897|1|1.1e-46|190.7|pmp:Pmu_07060|large subunit ribosomal protein L25	GO:0005840//ribosome	GO:0008097//5S rRNA binding;GO:0003735//structural constituent of ribosome	GO:0006412//translation	gi|492010643|ref|WP_005716009.1|/7.4e-46/50S ribosomal protein L25 [Pasteurella multocida]
CQ2GL000807	1032	387.364	54.0568	-2.84114	0.13955	Down	2.29644e-27	1.77631e-28	known_mRNA	K01785|1|1.0e-203|714.1|pmv:PMCN06_0195|aldose 1-epimerase [EC:5.1.3.3]	-	GO:0030246//carbohydrate binding;GO:0004034//aldose 1-epimerase activity	GO:0006012//galactose metabolic process	gi|492026475|ref|WP_005723159.1|/7.0e-203/galactose mutarotase [Pasteurella multocida]
CQ2GL001035	1599	376.7	1043.84	1.47041	2.77101	Up	0.00151346	0.000671557	known_mRNA	K12368|1|2.8e-261|906.0|hpaz:K756_01995|dipeptide transport system substrate-binding protein	GO:0043190//ATP-binding cassette (ABC) transporter complex	-	GO:0055085//transmembrane transport	gi|492153807|ref|WP_005763925.1|/6.2e-267/peptide transporter [Pasteurella dagmatis]
CQ2GL000256	1509	273.367	3506.53	3.68113	12.8272	Up	1.38908e-20	1.47337e-21	known_mRNA	K03308|1|3.4e-285|985.3|pmp:Pmu_07850|neurotransmitter:Na+ symporter, NSS family	GO:0016021//integral component of membrane	GO:0005328//neurotransmitter:sodium symporter activity	GO:0006836//neurotransmitter transport;GO:0055085//transmembrane transport	gi|504092070|ref|WP_014326064.1|/2.4e-284/transporter [Pasteurella multocida]
CQ2GL002038	411	60.0406	358.014	2.57601	5.96287	Up	1.28086e-15	1.74421e-16	known_mRNA	K03073|1|1.6e-67|260.4|pmul:DR93_609|preprotein translocase subunit SecE	GO:0005622//intracellular;GO:0005886//plasma membrane;GO:0016021//integral component of membrane	GO:0015450//P-P-bond-hydrolysis-driven protein transmembrane transporter activity	GO:0043952//protein transport by the Sec complex;GO:0065002//intracellular protein transmembrane transport;GO:0006605//protein targeting;GO:0009306//protein secretion	gi|492017155|ref|WP_005718827.1|/1.1e-66/preprotein translocase subunit SecE [Pasteurella multocida]
CQ2GL002081	2568	7778.25	226.361	-5.10275	0.0291018	Down	1.79156e-56	3.9831e-58	known_mRNA	K03695|1|0.0e+00|1489.6|aap:NT05HA_1760|ATP-dependent Clp protease ATP-binding subunit ClpB	GO:0005737//cytoplasm	GO:0005524//ATP binding	GO:0016485//protein processing;GO:0009408//response to heat	gi|810419071|ref|WP_046339660.1|/0.0e+00/ATP-dependent chaperone ClpB [Pasteurella multocida]
CQ2GL000097	297	14.005	3.4949	-2.00261	0.249547	Down	0.0228613	0.0126401	known_mRNA	-	-	-	-	gi|514165683|ref|WP_016533102.1|/2.3e-50/phage tail protein [Pasteurella multocida]
CQ2GL000542	1671	641.116	232.466	-1.46357	0.362595	Down	8.78225e-14	1.34235e-14	known_mRNA	K06020|1|2.1e-243|846.7|cgd:CR3_2496|sulfate-transporting ATPase [EC:3.6.3.25]	-	GO:0016887//ATPase activity;GO:0005524//ATP binding	-	gi|746081944|ref|WP_039149297.1|/4.3e-303/energy-dependent translational throttle protein EttA [Gallibacterium anatis]
CQ2GL000947	1242	130.415	390.304	1.58149	2.99279	Up	2.00861e-16	2.64217e-17	known_mRNA	K07862|1|1.3e-192|677.6|hix:NTHI723_00030|serine/threonine transporter	GO:0005886//plasma membrane;GO:0016021//integral component of membrane	GO:0015171//amino acid transmembrane transporter activity;GO:0015293//symporter activity	GO:0003333//amino acid transmembrane transport;GO:0032329//serine transport;GO:0015826//threonine transport	gi|493769273|ref|WP_006717820.1|/2.0e-196/serine/threonine transporter SstT [Aggregatibacter segnis]
CQ2GL000594	1116	64.2851	344.957	2.42386	5.36605	Up	4.5097e-33	2.65277e-34	known_mRNA	K13747|1|2.1e-215|753.1|pmul:DR93_1146|carboxynorspermidine decarboxylase [EC:4.1.1.96]	GO:0005737//cytoplasm	GO:0016831//carboxy-lyase activity	GO:0008295//spermidine biosynthetic process	gi|504091880|ref|WP_014325874.1|/1.5e-214/carboxynorspermidine decarboxylase [Pasteurella multocida]
CQ2GL000329	735	7.44724	1.22302	-2.60626	0.164224	Down	0.0249543	0.0139971	known_mRNA	K01935|1|1.2e-137|494.2|pmul:DR93_1471|dethiobiotin synthetase [EC:6.3.3.3]	GO:0005737//cytoplasm	GO:0005524//ATP binding;GO:0000287//magnesium ion binding;GO:0004141//dethiobiotin synthase activity	GO:0009102//biotin biosynthetic process	gi|504092035|ref|WP_014326029.1|/8.1e-137/dethiobiotin synthase [Pasteurella multocida]
CQ2GL000165	603	1644.29	4045.85	1.29897	2.46054	Up	1.04134e-08	2.4888e-09	known_mRNA	K03386|1|4.1e-112|409.1|pmul:DR93_1635|peroxiredoxin (alkyl hydroperoxide reductase subunit C) [EC:1.11.1.15]	-	GO:0051920//peroxiredoxin activity;GO:0004601//peroxidase activity	GO:0098869//cellular oxidant detoxification;GO:0055114//oxidation-reduction process	gi|492012034|ref|WP_005716614.1|/2.8e-111/peroxiredoxin [Pasteurella multocida]
CQ2GL000207	495	68.4172	237.707	1.79675	3.47438	Up	3.12219e-07	8.63339e-08	known_mRNA	K02834|1|2.9e-84|316.2|pmp:Pmu_08320|ribosome-binding factor A	GO:0005737//cytoplasm	-	GO:0006364//rRNA processing	gi|356597010|gb|AET15736.1|/2.0e-83/ribosome-binding factor A [Pasteurella multocida 36950]
CQ2GL001093	687	67.9324	162.082	1.25455	2.38593	Up	1.42281e-06	4.18473e-07	known_mRNA	K06920|1|3.2e-129|466.1|pmp:Pmu_11270|7-cyano-7-deazaguanine synthase [EC:6.3.4.20]	-	GO:0016879//ligase activity, forming carbon-nitrogen bonds;GO:0005524//ATP binding;GO:0008270//zinc ion binding	GO:0008616//queuosine biosynthetic process	gi|504092246|ref|WP_014326240.1|/2.2e-128/7-cyano-7-deazaguanine synthase [Pasteurella multocida]
CQ2GL001403	459	4.23933	0.527533	-3.0065	0.124438	Down	0.0335478	0.0195475	known_mRNA	-	-	-	-	gi|557250169|gb|ESQ72236.1|/2.5e-80/NinB protein [Pasteurella multocida subsp. multocida P1062]
CQ2GL000906	330	26.178	4.76859	-2.45672	0.182161	Down	0.00391022	0.00185822	known_mRNA	K02278|1|9.5e-55|217.6|pul:NT08PM_0406|prepilin peptidase CpaA [EC:3.4.23.43]	-	-	-	gi|757461374|ref|WP_042743294.1|/6.6e-54/flp operon protein B [Pasteurella multocida]
CQ2GL000144	1338	360.286	1391.63	1.94956	3.86257	Up	2.64313e-19	3.01162e-20	known_mRNA	K01940|1|3.1e-237|825.9|hso:HS_1362|argininosuccinate synthase [EC:6.3.4.5]	GO:0005737//cytoplasm	GO:0005524//ATP binding;GO:0004055//argininosuccinate synthase activity;GO:0042803//protein homodimerization activity	GO:0006526//arginine biosynthetic process	gi|810414534|ref|WP_046338709.1|/4.3e-245/argininosuccinate synthase [Pasteurella multocida]
CQ2GL002000	831	62.6015	218.588	1.80394	3.49174	Up	3.50563e-12	6.15392e-13	known_mRNA	K15971|1|1.0e-25|122.5|sgu:SGLAU_26330|O-methyltransferase [EC:2.1.1.-];K01945|2|8.6e-20|102.8|mtw:CQW49_04980|phosphoribosylamine---glycine ligase [EC:6.3.4.13]	-	GO:0008168//methyltransferase activity	GO:0017000//antibiotic biosynthetic process;GO:1901106;GO:0032259//methylation	gi|505741021|ref|WP_015702653.1|/6.1e-157/polyketide synthesis methyltransferase [Pasteurella multocida]
CQ2GL000940	807	210.052	67.9876	-1.6274	0.32367	Down	6.64275e-08	1.72607e-08	known_mRNA	K02517|1|1.1e-149|534.3|pmu:PM0885|Kdo2-lipid IVA lauroyltransferase [EC:2.3.1.241]	GO:0005887//integral component of plasma membrane	GO:0008913	GO:0036104//Kdo2-lipid A biosynthetic process;GO:0009103//lipopolysaccharide biosynthetic process;GO:0009245//lipid A biosynthetic process	gi|492114810|ref|WP_005751651.1|/7.7e-149/lipid A biosynthesis lauroyl acyltransferase [Pasteurella multocida]
CQ2GL000016	669	189.041	781.019	2.04666	4.13148	Up	4.60435e-14	6.9737e-15	known_mRNA	K07270|1|4.3e-123|445.7|pmp:Pmu_00150|glycosyl transferase, family 25	-	GO:0016740//transferase activity	-	gi|492130216|ref|WP_005757279.1|/3.0e-122/beta-1,4-galactosyltransferase [Pasteurella multocida]
CQ2GL001756	444	56.3601	344.282	2.61085	6.10862	Up	1.20749e-09	2.60066e-10	known_mRNA	K06205|1|1.0e-80|304.3|pmp:Pmu_17380|MioC protein	-	GO:0010181//FMN binding	GO:0055114//oxidation-reduction process	gi|492124570|ref|WP_005755058.1|/7.2e-80/FMN-binding protein MioC [Pasteurella multocida]
CQ2GL000617	258	126.267	891.535	2.81981	7.0607	Up	8.20175e-73	1.06368e-74	known_mRNA	K02899|1|2.3e-40|169.5|pmul:DR93_1122|large subunit ribosomal protein L27	GO:0005840//ribosome	GO:0003735//structural constituent of ribosome	GO:0006412//translation	gi|492023475|ref|WP_005721506.1|/1.6e-39/50S ribosomal protein L27 [Pasteurella multocida]
CQ2GL000187	1173	1684.49	4268.99	1.34159	2.5343	Up	6.0437e-07	1.70758e-07	known_mRNA	K00012|1|1.4e-145|521.2|abl:A7H1H_0654|UDPglucose 6-dehydrogenase [EC:1.1.1.22]	-	GO:0051287//NAD binding;GO:0003979//UDP-glucose 6-dehydrogenase activity	GO:0000271//polysaccharide biosynthetic process;GO:0055114//oxidation-reduction process	gi|262092171|gb|ACY25504.1|/2.3e-146/AcbC [Avibacterium paragallinarum]
CQ2GL001047	297	42.3452	573.196	3.75876	13.5363	Up	9.67675e-56	2.19621e-57	known_mRNA	K03210|1|8.6e-47|191.0|pmv:PMCN06_1068|preprotein translocase subunit YajC	GO:0016021//integral component of membrane	-	-	gi|492021641|ref|WP_005721053.1|/5.9e-46/preprotein translocase subunit YajC [Pasteurella multocida]
CQ2GL001644	1212	27.1959	67.3863	1.30907	2.47781	Up	0.00981873	0.00503443	known_mRNA	K05916|1|1.0e-223|780.8|pmul:DR93_232|nitric oxide dioxygenase [EC:1.14.12.17]	-	GO:0020037//heme binding;GO:0046872//metal ion binding;GO:0005344//oxygen transporter activity;GO:0016491//oxidoreductase activity;GO:0019825//oxygen binding	GO:0015671//oxygen transport;GO:0055114//oxidation-reduction process	gi|504092503|ref|WP_014326497.1|/7.1e-223/flavohemoprotein [Pasteurella multocida]
CQ2GL001823	1491	364.391	850.288	1.22246	2.33345	Up	3.50459e-10	7.15852e-11	known_mRNA	K00036|1|1.8e-294|1016.1|pmu:PM1549|glucose-6-phosphate 1-dehydrogenase [EC:1.1.1.49 1.1.1.363]	-	GO:0050661//NADP binding;GO:0004345//glucose-6-phosphate dehydrogenase activity	GO:0006006//glucose metabolic process;GO:0006098//pentose-phosphate shunt;GO:0055114//oxidation-reduction process	gi|492016429|ref|WP_005718235.1|/1.2e-293/glucose-6-phosphate dehydrogenase [Pasteurella multocida]
CQ2GL001157	732	66.0895	784.115	3.56857	11.8645	Up	1.47243e-23	1.36399e-24	known_mRNA	K10000|1|2.1e-131|473.4|pmul:DR93_1943|arginine transport system ATP-binding protein [EC:3.6.3.-]	-	GO:0005524//ATP binding;GO:0015424//amino acid-transporting ATPase activity	GO:0003333//amino acid transmembrane transport	gi|492126161|ref|WP_005755926.1|/1.5e-130/arginine ABC transporter ATP-binding protein [Pasteurella multocida]
CQ2GL001970	528	318.931	1532.17	2.26426	4.80407	Up	3.29552e-40	1.45009e-41	known_mRNA	K02860|1|3.8e-98|362.5|pmul:DR93_541|16S rRNA processing protein RimM	GO:0005840//ribosome	GO:0043022//ribosome binding	GO:0006364//rRNA processing;GO:0042274//ribosomal small subunit biogenesis	gi|557250288|gb|ESQ72355.1|/2.6e-97/16S rRNA-processing protein M [Pasteurella multocida subsp. multocida P1062]
CQ2GL001130	1164	162.277	489.617	1.5932	3.01717	Up	5.86478e-19	6.81825e-20	known_mRNA	K14170|1|3.3e-187|659.4|aaz:ADJ80_05590|chorismate mutase / prephenate dehydratase [EC:5.4.99.5 4.2.1.51]	GO:0005737//cytoplasm	GO:0004106//chorismate mutase activity;GO:0016597//amino acid binding;GO:0004664//prephenate dehydratase activity	GO:0046417//chorismate metabolic process;GO:0009094//L-phenylalanine biosynthetic process	gi|499208965|ref|WP_010906505.1|/1.1e-217/bifunctional chorismate mutase/prephenate dehydratase [Pasteurella multocida]
CQ2GL001939	687	4.41859	0.588656	-2.90809	0.133223	Down	0.0428668	0.0255447	known_mRNA	K03707|1|1.7e-122|443.7|pmp:Pmu_19250|thiaminase (transcriptional activator TenA) [EC:3.5.99.2]	-	GO:0050334//thiaminase activity	GO:0006772//thiamine metabolic process	gi|505740991|ref|WP_015702623.1|/1.2e-121/thiaminase II [Pasteurella multocida]
CQ2GL000396	2229	412.627	1883.12	2.19021	4.56373	Up	2.58823e-13	4.15986e-14	known_mRNA	K16087|1|0.0e+00|1532.3|pmul:DR93_1355|hemoglobin/transferrin/lactoferrin receptor protein	GO:0016021//integral component of membrane;GO:0009279//cell outer membrane	GO:0004872//receptor activity;GO:0005215//transporter activity	GO:0006810//transport	gi|643672909|ref|WP_025248456.1|/0.0e+00/TonB-dependent receptor [Pasteurella multocida]
CQ2GL001052	1587	81.9268	446.74	2.44703	5.45292	Up	7.59148e-27	6.08303e-28	known_mRNA	K03760|1|2.6e-17|95.5|shal:SHALO_2569|lipid A ethanolaminephosphotransferase [EC:2.7.8.43];K12975|3|5.8e-17|94.4|raq:Rahaq2_1444|KDO II ethanolaminephosphotransferase [EC:2.7.8.42]	GO:0016021//integral component of membrane	GO:0008484//sulfuric ester hydrolase activity	GO:0008152//metabolic process	gi|504092225|ref|WP_014326219.1|/1.5e-310/protein DcaA [Pasteurella multocida]
CQ2GL001664	354	234.915	640.426	1.44689	2.7262	Up	2.39768e-13	3.8314e-14	known_mRNA	K02881|1|2.2e-57|226.5|pul:NT08PM_1711|large subunit ribosomal protein L18	GO:0005840//ribosome	GO:0003735//structural constituent of ribosome;GO:0019843//rRNA binding	GO:0006412//translation	gi|492015439|ref|WP_005717916.1|/1.5e-56/50S ribosomal protein L18 [Pasteurella multocida]
CQ2GL000905	801	77.4911	21.7821	-1.83089	0.281091	Down	0.000380066	0.000153681	known_mRNA	K02279|1|1.5e-141|507.3|pmp:Pmu_09380|pilus assembly protein CpaB	-	-	-	gi|511371717|gb|EPC11274.1|/1.0e-140/putative tight adherance operon protein [Pasteurella multocida 1500E]
CQ2GL001949	1518	104.488	24.4563	-2.09506	0.234058	Down	0.00370786	0.00175003	known_mRNA	K10558|1|3.6e-234|815.8|aap:NT05HA_0835|AI-2 transport system ATP-binding protein	-	-	-	gi|492122108|ref|WP_005754803.1|/1.1e-281/ABC transporter ATP-binding protein [Pasteurella multocida]
CQ2GL001280	405	433.316	1238.52	1.51512	2.85823	Up	3.73359e-12	6.5714e-13	known_mRNA	K08234|1|1.6e-72|276.9|pmu:PM0014|glyoxylase I family protein	-	-	-	gi|356597469|gb|AET16195.1|/1.1e-71/protein YwkD [Pasteurella multocida 36950]
CQ2GL000434	2094	335.274	13.4066	-4.64433	0.0399869	Down	1.91728e-25	1.62512e-26	known_mRNA	K00705|1|0.0e+00|1424.1|pmp:Pmu_06060|4-alpha-glucanotransferase [EC:2.4.1.25]	-	GO:0004134//4-alpha-glucanotransferase activity	GO:0005977//glycogen metabolic process	gi|504091981|ref|WP_014325975.1|/0.0e+00/4-alpha-glucanotransferase [Pasteurella multocida]
CQ2GL001993	951	167.529	608.151	1.86002	3.63012	Up	9.7067e-09	2.30641e-09	known_mRNA	K03284|1|3.4e-153|546.2|msu:MS0320|magnesium transporter	GO:0005886//plasma membrane;GO:0016021//integral component of membrane	GO:0015087//cobalt ion transmembrane transporter activity;GO:0015095//magnesium ion transmembrane transporter activity	GO:0015693//magnesium ion transport;GO:0006824//cobalt ion transport;GO:1903830//magnesium ion transmembrane transport	gi|492014731|ref|WP_005717802.1|/2.8e-174/magnesium transporter CorA [Pasteurella multocida]
CQ2GL000658	984	58.3636	27.3426	-1.09392	0.468488	Down	0.00371576	0.0017586	known_mRNA	K19128|1|1.4e-189|667.2|pmul:DR93_1082|CRISPR-associated protein Csy2	-	-	-	gi|512748212|ref|WP_016504384.1|/9.3e-189/type I-F CRISPR-associated protein Csy2 [Pasteurella multocida]
CQ2GL000234	1905	8221.72	1396.71	-2.55741	0.169881	Down	1.69751e-14	2.46095e-15	known_mRNA	K04043|1|0.0e+00|1135.6|msu:MS0898|molecular chaperone DnaK	-	GO:0005524//ATP binding;GO:0051082//unfolded protein binding	GO:0006457//protein folding	gi|692174203|ref|WP_032092916.1|/0.0e+00/molecular chaperone DnaK [Necropsobacter rosorum]
CQ2GL001197	204	6.43809	20.0486	1.63879	3.11405	Up	0.00567852	0.00278008	known_mRNA	K09862|1|1.8e-35|152.9|pmul:DR93_1984|uncharacterized protein	-	GO:0008270//zinc ion binding;GO:0008657//DNA topoisomerase (ATP-hydrolyzing) inhibitor activity	GO:2000372//negative regulation of DNA topoisomerase (ATP-hydrolyzing) activity;GO:0006355//regulation of transcription, DNA-templated	gi|492019259|ref|WP_005719879.1|/1.2e-34/DNA gyrase inhibitor YacG [Pasteurella multocida]
CQ2GL001630	999	233.943	31.3344	-2.90033	0.133941	Down	4.22516e-10	8.70865e-11	known_mRNA	K10543|1|4.0e-181|639.0|pmp:Pmu_16160|D-xylose transport system substrate-binding protein	-	GO:0015407//monosaccharide-transporting ATPase activity;GO:0048029//monosaccharide binding	GO:0015753//D-xylose transport	gi|511369720|gb|EPC09916.1|/2.8e-180/D-xylose transporter subunit XylF, partial [Pasteurella multocida 1500E]
CQ2GL000983	1167	45.2898	1438.8	4.98954	31.7688	Up	6.66305e-113	1.8517e-115	known_mRNA	K00101|1|1.9e-222|776.5|pmv:PMCN06_1005|L-lactate dehydrogenase (cytochrome) [EC:1.1.2.3]	-	-	-	gi|490412225|ref|WP_004284909.1|/1.8e-183/alpha-hydroxy-acid oxidizing enzyme [Neisseria weaveri]
CQ2GL001396	690	85.2007	268.269	1.65474	3.14867	Up	1.36689e-11	2.51346e-12	known_mRNA	K01356|1|5.3e-07|60.1|lao:AOX59_03205|repressor LexA [EC:3.4.21.88]	-	-	-	gi|492129019|ref|WP_005756642.1|/2.4e-127/transcriptional regulator [Pasteurella multocida]
CQ2GL001687	213	18.6894	4.04926	-2.20649	0.216661	Down	0.0031443	0.00146365	known_mRNA	K01573|1|2.5e-32|142.5|pmv:PMCN06_1679|oxaloacetate decarboxylase, gamma subunit [EC:4.1.1.3]	GO:0005886//plasma membrane;GO:0016021//integral component of membrane	GO:0015081//sodium ion transmembrane transporter activity;GO:0008948//oxaloacetate decarboxylase activity	GO:0071436//sodium ion export	gi|492015482|ref|WP_005717937.1|/1.7e-31/oxaloacetate decarboxylase subunit gamma [Pasteurella multocida]
CQ2GL000776	1239	325.092	22.823	-3.83229	0.0702048	Down	2.09724e-20	2.25363e-21	known_mRNA	-	GO:0016021//integral component of membrane	-	-	gi|504091774|ref|WP_014325768.1|/6.6e-224/hypothetical protein [Pasteurella multocida]
CQ2GL001717	315	25.7229	68.6745	1.41672	2.66978	Up	0.0049006	0.0023788	known_mRNA	K09900|1|1.9e-52|209.9|pmp:Pmu_16990|uncharacterized protein	-	-	-	gi|505740897|ref|WP_015702530.1|/1.3e-51/ASCH domain-containing protein [Pasteurella multocida]
CQ2GL002142	456	119.813	50.5341	-1.24546	0.421773	Down	0.00211493	0.000959996	known_mRNA	K01808|1|2.1e-81|306.6|pmul:DR93_717|ribose 5-phosphate isomerase B [EC:5.3.1.6]	-	GO:0004751//ribose-5-phosphate isomerase activity	GO:0005975//carbohydrate metabolic process;GO:0006098//pentose-phosphate shunt	gi|492016715|ref|WP_005718521.1|/1.5e-80/ribose 5-phosphate isomerase B [Pasteurella multocida]
CQ2GL001616	1185	1256.85	321.155	-1.96847	0.255525	Down	3.89676e-09	8.68153e-10	known_mRNA	K01686|1|7.3e-206|721.5|msu:MS0537|mannonate dehydratase [EC:4.2.1.8]	-	GO:0008927//mannonate dehydratase activity	GO:0006064	gi|737717916|ref|WP_035686762.1|/1.4e-210/mannonate dehydratase [Avibacterium paragallinarum]
CQ2GL001623	942	349.362	101.037	-1.78985	0.289203	Down	4.88719e-10	1.01411e-10	known_mRNA	K00874|1|3.5e-179|632.5|pul:NT08PM_1671|2-dehydro-3-deoxygluconokinase [EC:2.7.1.45]	-	GO:0016301//kinase activity;GO:0016773//phosphotransferase activity, alcohol group as acceptor	GO:0016310//phosphorylation	gi|504092492|ref|WP_014326486.1|/2.4e-178/2-dehydro-3-deoxygluconokinase [Pasteurella multocida]
CQ2GL001622	1404	969.764	62.1804	-3.9631	0.0641191	Down	5.91963e-29	4.24985e-30	known_mRNA	K01812|1|5.2e-227|792.0|hiq:CGSHiGG_02740|glucuronate isomerase [EC:5.3.1.12]	-	GO:0008880//glucuronate isomerase activity	GO:0006064	gi|338217040|gb|EGP02960.1|/1.3e-281/glucuronate isomerase [Pasteurella multocida subsp. multocida str. Anand1_goat]
CQ2GL001303	441	48.8708	23.1649	-1.07703	0.474003	Down	0.0104536	0.00539868	known_mRNA	-	GO:0016021//integral component of membrane	GO:0008168//methyltransferase activity	GO:0032259//methylation	gi|356597492|gb|AET16218.1|/1.3e-78/isoprenylcysteine carboxyl methyltransferase family protein [Pasteurella multocida 36950]
CQ2GL002095	576	108.475	276.245	1.34859	2.54663	Up	2.30416e-09	5.06937e-10	known_mRNA	K03117|1|6.4e-99|365.2|pmul:DR93_671|sec-independent protein translocase protein TatB	GO:0005887//integral component of plasma membrane;GO:0033281//TAT protein transport complex	GO:0008320//protein transmembrane transporter activity	GO:0043953//protein transport by the Tat complex;GO:0009306//protein secretion	gi|492028820|ref|WP_005724566.1|/4.4e-98/sec-independent translocase [Pasteurella multocida]
CQ2GL001607	1800	557.586	103.638	-2.42763	0.18587	Down	1.16987e-05	3.80925e-06	known_mRNA	K06889|1|0.0e+00|1219.9|pmul:DR93_194|uncharacterized protein	-	-	-	gi|356597739|gb|AET16465.1|/0.0e+00/hydrolase-like protein [Pasteurella multocida 36950]
CQ2GL000618	312	229.926	1276.96	2.47347	5.55378	Up	1.59521e-47	5.17206e-49	known_mRNA	K02888|1|6.0e-51|204.9|pmul:DR93_1121|large subunit ribosomal protein L21	GO:0005840//ribosome	GO:0003735//structural constituent of ribosome;GO:0019843//rRNA binding	GO:0006412//translation	gi|260632966|gb|EEX51132.1|/4.2e-50/ribosomal protein L21 [Pasteurella dagmatis ATCC 43325]
CQ2GL001729	990	895.675	19.464	-5.5241	0.0217311	Down	1.32496e-34	7.18019e-36	known_mRNA	K02012|1|3.2e-183|646.0|pmu:PM1457|iron(III) transport system substrate-binding protein	-	GO:0046872//metal ion binding	-	gi|492027951|ref|WP_005724123.1|/2.2e-182/iron ABC transporter substrate-binding protein [Pasteurella multocida]
CQ2GL000384	1503	137.455	68.4445	-1.00595	0.497941	Down	0.00371576	0.00175721	known_mRNA	K11928|1|6.7e-249|864.8|btre:F542_21040|sodium/proline symporter	-	-	-	gi|492120997|ref|WP_005753990.1|/9.6e-286/sodium:proline symporter [Pasteurella multocida]
CQ2GL001536	2583	723.14	171.225	-2.07838	0.236779	Down	1.05079e-27	8.03055e-29	known_mRNA	K03555|1|0.0e+00|1431.8|aaz:ADJ80_01875|DNA mismatch repair protein MutS	-	GO:0005524//ATP binding;GO:0003684//damaged DNA binding;GO:0030983//mismatched DNA binding	GO:0006298//mismatch repair	gi|492154131|ref|WP_005764123.1|/0.0e+00/DNA mismatch repair protein MutS [Pasteurella dagmatis]
CQ2GL001669	312	322.048	1167.79	1.85844	3.62615	Up	8.08197e-27	6.51349e-28	known_mRNA	K02895|1|1.8e-50|203.4|pmul:DR93_257|large subunit ribosomal protein L24	GO:0005840//ribosome	GO:0003735//structural constituent of ribosome;GO:0019843//rRNA binding	GO:0006412//translation	gi|492015450|ref|WP_005717922.1|/1.2e-49/50S ribosomal protein L24 [Pasteurella multocida]
CQ2GL001738	390	186.866	382.835	1.03472	2.04871	Up	6.71822e-08	1.74879e-08	known_mRNA	K09022|1|1.8e-65|253.4|pmul:DR93_307|2-iminobutanoate/2-iminopropanoate deaminase [EC:3.5.99.10]	-	-	-	gi|492015978|ref|WP_005718022.1|/1.3e-64/reactive intermediate/imine deaminase [Pasteurella multocida]
CQ2GL001101	258	6.08806	35.7511	2.55393	5.87234	Up	8.17741e-07	2.34073e-07	known_mRNA	K05527|1|2.9e-06|56.2|gpb:HDN1F_34320|BolA family transcriptional regulator, general stress-responsive regulator	-	-	-	gi|356597300|gb|AET16026.1|/2.1e-39/BolA family protein [Pasteurella multocida 36950]
CQ2GL000836	1875	217.383	88.6163	-1.2946	0.40765	Down	4.68788e-05	1.65454e-05	known_mRNA	K02798|1|0.0e+00|1211.1|pmp:Pmu_00950|PTS system, mannitol-specific IIA component [EC:2.7.1.197];K02799|1|0.0e+00|1211.1|pmp:Pmu_00950|PTS system, mannitol-specific IIB component [EC:2.7.1.197];K02800|1|0.0e+00|1211.1|pmp:Pmu_00950|PTS system, mannitol-specific IIC component	GO:0005886//plasma membrane;GO:0016021//integral component of membrane	GO:0016301//kinase activity;GO:0022872	GO:0034219//carbohydrate transmembrane transport;GO:0015797//mannitol transport;GO:0016310//phosphorylation;GO:0009401//phosphoenolpyruvate-dependent sugar phosphotransferase system	gi|504091735|ref|WP_014325729.1|/0.0e+00/PTS mannitol transporter subunit IICBA [Pasteurella multocida]
CQ2GL000669	513	61.2983	25.2385	-1.28022	0.411733	Down	0.000681995	0.000286823	known_mRNA	K03181|1|4.0e-92|342.4|pmul:DR93_1065|chorismate--pyruvate lyase [EC:4.1.3.40]	GO:0005737//cytoplasm	GO:0008813//chorismate lyase activity	GO:0042866//pyruvate biosynthetic process;GO:0006744//ubiquinone biosynthetic process	gi|492129940|ref|WP_005757018.1|/2.7e-91/chorismate--pyruvate lyase [Pasteurella multocida]
CQ2GL000682	1002	1081.51	18.2428	-5.88957	0.0168679	Down	4.19021e-52	1.08685e-53	known_mRNA	K03841|1|8.1e-190|667.9|pmp:Pmu_02450|fructose-1,6-bisphosphatase I [EC:3.1.3.11]	GO:0005737//cytoplasm	GO:0042132//fructose 1,6-bisphosphate 1-phosphatase activity;GO:0000287//magnesium ion binding	GO:0006094//gluconeogenesis;GO:0016311//dephosphorylation	gi|492012894|ref|WP_005717048.1|/5.6e-189/fructose-bisphosphatase [Pasteurella multocida]
CQ2GL000663	270	49.7608	473.634	3.25069	9.51822	Up	1.2992e-29	9.02643e-31	known_mRNA	K02956|1|5.8e-42|174.9|pmp:Pmu_03670|small subunit ribosomal protein S15	GO:0005840//ribosome	GO:0003735//structural constituent of ribosome;GO:0019843//rRNA binding	GO:0006412//translation	gi|492022993|ref|WP_005721273.1|/4.0e-41/30S ribosomal protein S15 [Pasteurella multocida]
CQ2GL000285	717	136.174	19.7175	-2.7879	0.144797	Down	2.209e-10	4.36888e-11	known_mRNA	-	-	GO:0008168//methyltransferase activity	GO:0032259//methylation	gi|504092054|ref|WP_014326048.1|/7.6e-140/SAM-dependent methyltransferase [Pasteurella multocida]
CQ2GL000494	2613	385.303	1121.66	1.54156	2.9111	Up	8.82904e-22	8.83313e-23	known_mRNA	K00948|1|3.5e-35|155.6|hco:LOKO_01238|ribose-phosphate pyrophosphokinase [EC:2.7.6.1];K11690|2|1.7e-13|83.6|gsn:YC6258_00925|C4-dicarboxylate transporter, DctM subunit;K21393|3|6.4e-13|81.6|oan:Oant_3764|TRAP-type transport system large permease protein	GO:0016021//integral component of membrane	-	-	gi|504091938|ref|WP_014325932.1|/0.0e+00/C4-dicarboxylate ABC transporter [Pasteurella multocida]
CQ2GL001453	1020	265.092	771.797	1.54173	2.91143	Up	1.74697e-08	4.30067e-09	known_mRNA	K03621|1|5.0e-187|658.7|pmp:Pmu_14200|glycerol-3-phosphate acyltransferase PlsX [EC:2.3.1.15]	GO:0005737//cytoplasm	GO:0016747//transferase activity, transferring acyl groups other than amino-acyl groups;GO:0016616//oxidoreductase activity, acting on the CH-OH group of donors, NAD or NADP as acceptor	GO:0006633//fatty acid biosynthetic process;GO:0008654//phospholipid biosynthetic process;GO:0055114//oxidation-reduction process	gi|504092389|ref|WP_014326383.1|/3.4e-186/phosphate acyltransferase [Pasteurella multocida]
CQ2GL000313	891	194.777	502.742	1.368	2.58112	Up	2.14843e-08	5.33376e-09	known_mRNA	K00674|1|3.5e-152|542.7|pmul:DR93_1488|2,3,4,5-tetrahydropyridine-2,6-dicarboxylate N-succinyltransferase [EC:2.3.1.117]	GO:0005737//cytoplasm	GO:0008666//2,3,4,5-tetrahydropyridine-2,6-dicarboxylate N-succinyltransferase activity	GO:0009089//lysine biosynthetic process via diaminopimelate;GO:0019877//diaminopimelate biosynthetic process	gi|997113343|gb|AMK08197.1|/1.2e-163/dapD protein [Pasteurella multocida]
CQ2GL001943	603	56.2975	18.4376	-1.61042	0.327503	Down	0.000485961	0.000198976	known_mRNA	K06287|1|1.1e-109|401.0|pul:NT08PM_2197|septum formation protein	GO:0005737//cytoplasm	-	-	gi|492027582|ref|WP_005723788.1|/7.6e-109/septum formation inhibitor Maf [Pasteurella multocida]
CQ2GL002129	681	44.4751	101.728	1.19364	2.2873	Up	1.81901e-05	6.05774e-06	known_mRNA	K07186|1|1.6e-120|437.2|pmul:DR93_704|membrane protein	GO:0016021//integral component of membrane;GO:0005886//plasma membrane	-	-	gi|492124770|ref|WP_005755258.1|/1.1e-119/protein AhpA [Pasteurella multocida]
CQ2GL000651	813	287.257	1335.49	2.21696	4.64911	Up	1.69754e-34	9.43514e-36	known_mRNA	K01092|1|7.1e-128|461.8|msu:MS1729|myo-inositol-1(or 4)-monophosphatase [EC:3.1.3.25]	-	-	-	gi|997112453|gb|AMK07752.1|/4.6e-149/suhB protein [Pasteurella multocida]
CQ2GL000704	669	41.6049	2.81024	-3.88799	0.067546	Down	1.20455e-05	3.92777e-06	known_mRNA	-	-	-	-	gi|504480789|ref|WP_014667891.1|/5.5e-108/hypothetical protein [Pasteurella multocida]
CQ2GL001914	1110	180.983	470.835	1.37937	2.60154	Up	0.000183616	7.05485e-05	known_mRNA	K00133|1|8.3e-212|741.1|pmu:PM1632|aspartate-semialdehyde dehydrogenase [EC:1.2.1.11]	GO:0005737//cytoplasm	GO:0051287//NAD binding;GO:0004073//aspartate-semialdehyde dehydrogenase activity;GO:0003942//N-acetyl-gamma-glutamyl-phosphate reductase activity;GO:0046983//protein dimerization activity;GO:0050661//NADP binding	GO:0009088//threonine biosynthetic process;GO:0055114//oxidation-reduction process;GO:0009089//lysine biosynthetic process via diaminopimelate;GO:0009097//isoleucine biosynthetic process;GO:0071266//'de novo' L-methionine biosynthetic process;GO:0019877//diaminopimelate biosynthetic process	gi|492116252|ref|WP_005752172.1|/5.7e-211/aspartate-semialdehyde dehydrogenase [Pasteurella multocida]
CQ2GL001315	657	61.4635	25.3929	-1.27531	0.413137	Down	0.0228613	0.0126431	known_mRNA	K00995|1|1.2e-120|437.6|pmul:DR93_2099|CDP-diacylglycerol---glycerol-3-phosphate 3-phosphatidyltransferase [EC:2.7.8.5]	GO:0016021//integral component of membrane	GO:0016780//phosphotransferase activity, for other substituted phosphate groups	GO:0008654//phospholipid biosynthetic process	gi|504092363|ref|WP_014326357.1|/8.0e-120/CDP-alcohol phosphatidyltransferase [Pasteurella multocida]
CQ2GL001990	441	90.2339	29.4829	-1.61379	0.326739	Down	7.69749e-06	2.44936e-06	known_mRNA	-	-	-	-	gi|356598107|gb|AET16833.1|/1.1e-75/acyl-CoA N-acyltransferase [Pasteurella multocida 36950]
CQ2GL000405	882	182.308	65.5231	-1.4763	0.359409	Down	7.88906e-07	2.25454e-07	known_mRNA	K03566|1|3.2e-166|589.3|pul:NT08PM_0733|LysR family transcriptional regulator, glycine cleavage system transcriptional activator	-	GO:0003700//transcription factor activity, sequence-specific DNA binding;GO:0003677//DNA binding	GO:0006355//regulation of transcription, DNA-templated	gi|492033333|ref|WP_005726382.1|/2.2e-165/transcriptional regulator [Pasteurella multocida]
CQ2GL000170	1023	43.051	12.1205	-1.82859	0.281539	Down	0.000570186	0.000235839	known_mRNA	K00098|1|6.1e-193|678.3|pmp:Pmu_08710|L-idonate 5-dehydrogenase [EC:1.1.1.264]	-	GO:0008270//zinc ion binding;GO:0016491//oxidoreductase activity	GO:0055114//oxidation-reduction process	gi|356597048|gb|AET15774.1|/4.2e-192/L-idonate 5-dehydrogenase [Pasteurella multocida 36950]
CQ2GL000365	525	54.4814	115.602	1.08533	2.12186	Up	0.000595047	0.000246949	known_mRNA	K07304|1|1.7e-98|363.6|pmp:Pmu_06720|peptide-methionine (S)-S-oxide reductase [EC:1.8.4.11]	-	GO:0008113//peptide-methionine (S)-S-oxide reductase activity	GO:0006464//cellular protein modification process;GO:0055114//oxidation-reduction process;GO:0030091//protein repair;GO:0006979//response to oxidative stress	gi|504092015|ref|WP_014326009.1|/1.2e-97/peptide-methionine (S)-S-oxide reductase [Pasteurella multocida]
CQ2GL000924	963	105.699	227.285	1.10454	2.1503	Up	1.34393e-07	3.59792e-08	known_mRNA	K18218|1|3.5e-97|360.1|pds:CAY62_04295|tetracycline resistance efflux pump	GO:0016021//integral component of membrane	-	-	gi|338219373|gb|EGP05046.1|/2.9e-166/Na+/H+ antiporter [Pasteurella multocida subsp. multocida str. Anand1_goat]
CQ2GL000126	264	91.5029	200.737	1.13342	2.19378	Up	4.84719e-05	1.71526e-05	known_mRNA	K03674|1|5.1e-43|178.3|pmul:DR93_1667|glutaredoxin 1	GO:0005623//cell	GO:0009055//electron carrier activity;GO:0015035//protein disulfide oxidoreductase activity	GO:0045454//cell redox homeostasis;GO:0055114//oxidation-reduction process	gi|492012163|ref|WP_005716684.1|/3.5e-42/glutaredoxin, GrxA family [Pasteurella multocida]
BGI_novel_C09	744	138.3	418.887	1.59876	3.02883	Up	4.85149e-09	1.10108e-09	novel_mRNA	K07491|1|3.1e-85|320.1|pmp:Pmu_13570|putative transposase	-	GO:0004803//transposase activity;GO:0003677//DNA binding	GO:0006313//transposition, DNA-mediated	gi|504091732|ref|WP_014325726.1|/2.1e-84/transposase [Pasteurella multocida]
CQ2GL001523	966	223.797	47.409	-2.23896	0.211839	Down	5.10075e-08	1.29704e-08	known_mRNA	K02841|1|5.4e-183|645.2|pmp:Pmu_14910|heptosyltransferase I [EC:2.4.-.-]	-	GO:0008920//lipopolysaccharide heptosyltransferase activity	GO:0009244//lipopolysaccharide core region biosynthetic process	gi|504092420|ref|WP_014326414.1|/3.7e-182/ADP-heptose--LPS heptosyltransferase [Pasteurella multocida]
CQ2GL001676	210	30.3771	197.003	2.69716	6.48524	Up	7.6593e-26	6.31475e-27	known_mRNA	K02965|1|6.5e-33|144.4|hiw:NTHI477_00925|small subunit ribosomal protein S19	GO:0022627//cytosolic small ribosomal subunit	GO:0019843//rRNA binding;GO:0003735//structural constituent of ribosome	GO:0006412//translation;GO:0000028//ribosomal small subunit assembly	gi|575444386|gb|AHG76568.1|/4.5e-32/30S ribosomal protein S19 [Mannheimia varigena USDA-ARS-USMARC-1296]
CQ2GL002199	999	109.971	34.3077	-1.68052	0.311971	Down	2.19323e-06	6.55226e-07	known_mRNA	K01972|1|2.3e-64|251.1|rmc:RMONA_03735|DNA ligase (NAD+) [EC:6.5.1.2];K01153|2|1.5e-18|99.0|proc:Ptc2401_01515|type I restriction enzyme, R subunit [EC:3.1.21.3];K07341|3|2.6e-07|61.6|trm:JO41_07610|death on curing protein	-	-	-	gi|514165511|ref|WP_016532972.1|/4.6e-183/death-on-curing protein [Pasteurella multocida]
CQ2GL000300	1884	653.457	1354.58	1.05169	2.07295	Up	8.83418e-10	1.86995e-10	known_mRNA	K04773|1|1.3e-220|771.2|aap:NT05HA_0646|protease IV [EC:3.4.21.-]	GO:0016021//integral component of membrane;GO:0005886//plasma membrane	GO:0008233//peptidase activity	GO:0006465//signal peptide processing	gi|492129140|ref|WP_005756725.1|/0.0e+00/signal peptide peptidase SppA [Pasteurella multocida]
CQ2GL001875	753	23.0165	2.80259	-3.03784	0.121764	Down	0.00120538	0.000525363	known_mRNA	K02573|1|7.8e-145|518.1|pmp:Pmu_18630|ferredoxin-type protein NapG	-	-	-	gi|505740962|ref|WP_015702595.1|/5.4e-144/quinol dehydrogenase [Pasteurella multocida]
CQ2GL000531	1074	56.1945	474.752	3.07867	8.44837	Up	0.00155481	0.000692067	known_mRNA	K02040|1|4.6e-151|539.3|mham:J450_01105|phosphate transport system substrate-binding protein	GO:0043190//ATP-binding cassette (ABC) transporter complex;GO:0042597//periplasmic space	GO:0042301//phosphate ion binding	GO:0035435//phosphate ion transmembrane transport	gi|356596696|gb|AET15422.1|/2.5e-203/phosphate-binding protein PstS [Pasteurella multocida 36950]
CQ2GL001647	921	215.31	479.898	1.15631	2.22887	Up	5.25917e-09	1.19848e-09	known_mRNA	K01480|1|1.8e-143|513.8|kki:KKKWG1_0633|agmatinase [EC:3.5.3.11]	-	GO:0046872//metal ion binding;GO:0008783//agmatinase activity	-	gi|746005291|ref|WP_039082634.1|/9.1e-146/agmatinase [Gallibacterium anatis]
CQ2GL000139	1581	703.416	279.616	-1.33093	0.397511	Down	1.52831e-10	2.95892e-11	known_mRNA	K02837|1|1.3e-279|966.8|hdu:HD_0351|peptide chain release factor 3	GO:0005737//cytoplasm	GO:0016149//translation release factor activity, codon specific;GO:0003924//GTPase activity;GO:0005525//GTP binding	GO:0006449//regulation of translational termination	gi|737512651|ref|WP_035491871.1|/1.8e-287/peptide chain release factor 3 [[Haemophilus] parasuis]
CQ2GL000153	1374	75.77	14.6993	-2.36588	0.193999	Down	1.99651e-05	6.68584e-06	known_mRNA	K01581|1|4.4e-239|832.0|mvr:X781_14050|ornithine decarboxylase [EC:4.1.1.17]	-	-	-	gi|575441365|gb|AHG73552.1|/3.1e-238/Ornithine decarboxylase [Mannheimia varigena USDA-ARS-USMARC-1261]
CQ2GL001253	2184	190.948	5992.46	4.97189	31.3826	Up	8.30424e-93	5.76951e-95	known_mRNA	K16087|1|9.4e-58|230.3|laq:GLA29479_4555|hemoglobin/transferrin/lactoferrin receptor protein	GO:0009279//cell outer membrane	GO:0004872//receptor activity	GO:0006810//transport	gi|514429612|ref|WP_016570056.1|/0.0e+00/ligand-gated channel [Pasteurella multocida]
CQ2GL001055	267	10.7478	844.667	6.29627	78.5899	Up	2.67171e-95	1.36122e-97	known_mRNA	K02909|1|2.2e-46|189.5|pmu:PM0220|large subunit ribosomal protein L31	GO:0005840//ribosome	GO:0003735//structural constituent of ribosome	GO:0006412//translation	gi|492021521|ref|WP_005720999.1|/1.5e-45/50S ribosomal protein L31 type B [Pasteurella multocida]
CQ2GL001275	627	400.441	138.33	-1.53348	0.345444	Down	4.16652e-07	1.16176e-07	known_mRNA	K00761|1|7.0e-99|365.2|hdu:HD_1178|uracil phosphoribosyltransferase [EC:2.4.2.9]	-	GO:0004845//uracil phosphoribosyltransferase activity;GO:0000287//magnesium ion binding;GO:0005525//GTP binding	GO:0044206//UMP salvage;GO:0006223//uracil salvage	gi|492023175|ref|WP_005721349.1|/2.2e-111/uracil phosphoribosyltransferase [Pasteurella multocida]
CQ2GL000827	849	324.019	96.8764	-1.74186	0.298984	Down	6.68794e-09	1.56124e-09	known_mRNA	K08289|1|6.5e-156|555.1|pmp:Pmu_01060|phosphoribosylglycinamide formyltransferase 2 [EC:2.1.2.2]	-	GO:0005524//ATP binding;GO:0000287//magnesium ion binding;GO:0050662//coenzyme binding;GO:0043815;GO:0004644//phosphoribosylglycinamide formyltransferase activity	GO:0006189//'de novo' IMP biosynthetic process	gi|504091738|ref|WP_014325732.1|/4.5e-155/phosphoribosylglycinamide formyltransferase 2 [Pasteurella multocida]
CQ2GL000031	294	2.72284	10.7694	1.98376	3.95522	Up	0.00269114	0.0012365	known_mRNA	-	-	GO:0016853//isomerase activity	-	gi|512762277|gb|EPE74691.1|/2.2e-48/hypothetical protein I010_09219, partial [Pasteurella multocida 1500C]
CQ2GL000464	1056	199.409	80.0144	-1.3174	0.401257	Down	3.02372e-06	9.1594e-07	known_mRNA	K08305|1|5.7e-202|708.4|pmp:Pmu_05750|membrane-bound lytic murein transglycosylase B [EC:4.2.2.-]	-	-	-	gi|512748004|ref|WP_016504222.1|/3.9e-201/lytic transglycosylase [Pasteurella multocida]
CQ2GL002023	345	330.609	76.7178	-2.10749	0.23205	Down	5.82234e-05	2.0873e-05	known_mRNA	K11534|1|5.6e-58|228.4|pmu:PM1344|DeoR family transcriptional regulator, deoxyribose operon repressor	GO:0005622//intracellular	GO:0003700//transcription factor activity, sequence-specific DNA binding;GO:0003677//DNA binding	GO:0006355//regulation of transcription, DNA-templated	gi|492122226|ref|WP_005754870.1|/3.9e-57/transcriptional regulator [Pasteurella multocida]
CQ2GL001930	999	2370.8	118.034	-4.3281	0.0497867	Down	3.14216e-51	8.58673e-53	known_mRNA	K08092|1|1.2e-172|610.9|bto:WQG_22320|3-dehydro-L-gulonate 2-dehydrogenase [EC:1.1.1.130]	GO:0005737//cytoplasm	GO:0070403//NAD+ binding;GO:0047559	GO:0055114//oxidation-reduction process	gi|492014525|ref|WP_005717718.1|/1.7e-190/2,3-diketo-L-gulonate reductase [Pasteurella multocida]
CQ2GL000448	1353	33.1928	431.486	3.70037	12.9994	Up	6.54212e-40	3.03016e-41	known_mRNA	K03310|1|1.4e-208|730.7|hsm:HSM_1517|alanine or glycine:cation symporter, AGCS family	-	-	-	gi|570281805|gb|AHE63993.1|/1.1e-253/Na+/alanine symporter [Pasteurella multocida subsp. multocida str. HB03]
CQ2GL001720	486	173.199	26.3193	-2.71824	0.15196	Down	7.35327e-11	1.393e-11	known_mRNA	K04760|1|1.8e-86|323.6|pmp:Pmu_17020|transcription elongation factor GreB	-	GO:0003746//translation elongation factor activity;GO:0070063//RNA polymerase binding;GO:0003677//DNA binding	GO:0006414//translational elongation;GO:0032784//regulation of DNA-templated transcription, elongation	gi|492027945|ref|WP_005724117.1|/1.3e-85/transcription elongation factor GreB [Pasteurella multocida]
CQ2GL001121	555	38.9039	108.418	1.47862	2.78683	Up	8.78725e-06	2.81648e-06	known_mRNA	K07109|1|3.4e-97|359.4|pmv:PMCN06_1143|uncharacterized protein	-	-	-	gi|380872018|gb|AFF24385.1|/2.3e-96/transcriptional regulator YtfJ [Pasteurella multocida subsp. multocida str. HN06]
CQ2GL000712	273	11.6727	0.749086	-3.96187	0.0641739	Down	0.00257314	0.00118109	known_mRNA	-	-	-	-	gi|504480782|ref|WP_014667884.1|/3.1e-41/hypothetical protein [Pasteurella multocida]
CQ2GL002139	651	238.135	58.0907	-2.0354	0.24394	Down	1.14434e-06	3.34449e-07	known_mRNA	K05879|1|5.5e-115|418.7|pmu:PM1648|dihydroxyacetone kinase, C-terminal domain [EC:2.7.1.-]	-	GO:0004371//glycerone kinase activity	GO:0006071//glycerol metabolic process;GO:0016310//phosphorylation	gi|12722052|gb|AAK03732.1|/3.8e-114/unknown [Pasteurella multocida subsp. multocida str. Pm70]
CQ2GL000848	1662	355.01	71.5784	-2.31026	0.201623	Down	1.4309e-12	2.41907e-13	known_mRNA	K07085|1|7.7e-312|1073.5|pmul:DR93_893|putative transport protein	GO:0005886//plasma membrane;GO:0016021//integral component of membrane	GO:0015459//potassium channel regulator activity;GO:0008324//cation transmembrane transporter activity	GO:0098655//cation transmembrane transport;GO:0043266//regulation of potassium ion transport	gi|492026596|ref|WP_005723238.1|/5.3e-311/transporter [Pasteurella multocida]
CQ2GL000003	1077	126.764	285.172	1.16969	2.24964	Up	1.68329e-05	5.56678e-06	known_mRNA	K03629|1|2.6e-170|603.2|hpr:PARA_00610|DNA replication and repair protein RecF	GO:0005737//cytoplasm	GO:0003697//single-stranded DNA binding;GO:0005524//ATP binding	GO:0006260//DNA replication;GO:0009432//SOS response;GO:0006281//DNA repair	gi|492121916|ref|WP_005754686.1|/4.1e-206/DNA recombination protein RecF [Pasteurella multocida]
CQ2GL000963	1347	269.017	565.417	1.07162	2.10179	Up	0.00024704	9.70309e-05	known_mRNA	K03665|1|4.0e-184|649.4|msu:MS1519|GTPase	GO:0005737//cytoplasm	GO:0005525//GTP binding;GO:0000287//magnesium ion binding;GO:0003924//GTPase activity	-	gi|984391545|gb|KWW10431.1|/7.6e-250/GTPase HflX [Pasteurella multocida]
CQ2GL000800	1155	184.129	1178.46	2.67812	6.4002	Up	1.28129e-15	1.75072e-16	known_mRNA	K00789|1|1.3e-207|727.2|hif:HIBPF_10990|S-adenosylmethionine synthetase [EC:2.5.1.6]	GO:0005737//cytoplasm	GO:0004478//methionine adenosyltransferase activity;GO:0005524//ATP binding;GO:0000287//magnesium ion binding	GO:0006556//S-adenosylmethionine biosynthetic process;GO:0006730//one-carbon metabolic process	gi|516417526|ref|WP_017806924.1|/1.1e-207/methionine adenosyltransferase [Avibacterium paragallinarum]
CQ2GL000446	492	26.2564	78.1908	1.57433	2.97797	Up	1.59608e-06	4.73131e-07	known_mRNA	-	-	GO:0008080//N-acetyltransferase activity	-	gi|504091973|ref|WP_014325967.1|/1.9e-89/GNAT family acetyltransferase [Pasteurella multocida]
CQ2GL001517	960	137.292	2.73747	-5.64826	0.0199391	Down	9.82668e-12	1.78419e-12	known_mRNA	K00847|1|7.2e-180|634.8|pmp:Pmu_14850|fructokinase [EC:2.7.1.4]	-	GO:0004747//ribokinase activity	GO:0046835//carbohydrate phosphorylation;GO:0006014//D-ribose metabolic process	gi|356597639|gb|AET16365.1|/5.0e-179/fructokinase [Pasteurella multocida 36950]
CQ2GL001589	1383	415.847	190.015	-1.12994	0.456935	Down	5.31654e-08	1.36124e-08	known_mRNA	K01042|1|1.7e-254|883.2|pmu:PM1768|L-seryl-tRNA(Ser) seleniumtransferase [EC:2.9.1.1]	-	-	-	gi|338217585|gb|EGP03442.1|/1.9e-256/selenocysteine synthase [Pasteurella multocida subsp. multocida str. Anand1_goat]
CQ2GL000605	876	199.756	43.1163	-2.21193	0.215845	Down	1.54747e-10	3.0032e-11	known_mRNA	K07261|1|3.0e-172|609.4|pul:NT08PM_0956|penicillin-insensitive murein DD-endopeptidase [EC:3.4.24.-]	GO:0030288//outer membrane-bounded periplasmic space	GO:0046872//metal ion binding;GO:0008237//metallopeptidase activity;GO:0004252//serine-type endopeptidase activity	GO:0006508//proteolysis	gi|404384326|gb|EJZ80766.1|/7.1e-172/Murein endopeptidase [Pasteurella multocida subsp. gallicida P1059]
CQ2GL000195	612	508.155	35.7116	-3.8308	0.0702771	Down	1.64169e-29	1.1558e-30	known_mRNA	-	-	-	-	gi|570282046|gb|AHE64234.1|/1.5e-107/membrane protein [Pasteurella multocida subsp. multocida str. HB03]
CQ2GL000339	1002	641.691	263.923	-1.28176	0.411292	Down	6.24624e-12	1.11674e-12	known_mRNA	K01889|1|2.4e-165|586.6|gan:UMN179_02275|phenylalanyl-tRNA synthetase alpha chain [EC:6.1.1.20]	GO:0005737//cytoplasm	GO:0005524//ATP binding;GO:0004826//phenylalanine-tRNA ligase activity;GO:0000287//magnesium ion binding;GO:0000049//tRNA binding	GO:0006432//phenylalanyl-tRNA aminoacylation	gi|746105402|ref|WP_039171372.1|/9.6e-165/phenylalanine--tRNA ligase subunit alpha [Gallibacterium genomosp. 1]
CQ2GL002120	609	240.544	39.0467	-2.62303	0.162326	Down	6.182e-12	1.10239e-12	known_mRNA	K02428|1|5.0e-110|402.1|pul:NT08PM_2001|XTP/dITP diphosphohydrolase [EC:3.6.1.66]	-	GO:0046872//metal ion binding;GO:0047429//nucleoside-triphosphate diphosphatase activity;GO:0017111//nucleoside-triphosphatase activity;GO:0000166//nucleotide binding	GO:0006163//purine nucleotide metabolic process;GO:0009143//nucleoside triphosphate catabolic process	gi|492028785|ref|WP_005724531.1|/3.5e-109/non-canonical purine NTP pyrophosphatase, RdgB/HAM1 family [Pasteurella multocida]
CQ2GL002169	906	90.1386	215.171	1.25527	2.38711	Up	5.47182e-07	1.53332e-07	known_mRNA	K06223|1|7.3e-174|614.8|pmv:PMCN06_2241|DNA adenine methylase [EC:2.1.1.72]	-	GO:0009007//site-specific DNA-methyltransferase (adenine-specific) activity;GO:0003676//nucleic acid binding	GO:0032775//DNA methylation on adenine	gi|492027421|ref|WP_005723696.1|/5.1e-173/DNA adenine methylase [Pasteurella multocida]
CQ2GL001198	621	35.9329	122.777	1.77266	3.41683	Up	3.2001e-11	5.92886e-12	known_mRNA	K00859|1|2.5e-112|409.8|pmp:Pmu_12310|dephospho-CoA kinase [EC:2.7.1.24]	GO:0005737//cytoplasm	GO:0004140//dephospho-CoA kinase activity;GO:0005524//ATP binding	GO:0015937//coenzyme A biosynthetic process;GO:0016310//phosphorylation	gi|504092304|ref|WP_014326298.1|/1.7e-111/dephospho-CoA kinase [Pasteurella multocida]
CQ2GL001612	906	162.422	6.61146	-4.61863	0.0407055	Down	3.2599e-14	4.83172e-15	known_mRNA	K08319|1|7.7e-139|498.4|mht:D648_1690|L-threonate 2-dehydrogenase [EC:1.1.1.411]	-	GO:0004616//phosphogluconate dehydrogenase (decarboxylating) activity;GO:0051287//NAD binding	GO:0055114//oxidation-reduction process	gi|504092484|ref|WP_014326478.1|/5.8e-161/oxidoreductase [Pasteurella multocida]
CQ2GL000839	819	4630.79	774.577	-2.57978	0.167267	Down	7.64599e-53	1.87697e-54	known_mRNA	-	GO:0009279//cell outer membrane	-	-	gi|492013682|ref|WP_005717385.1|/1.5e-152/5'-nucleotidase, lipoprotein e(P4) family [Pasteurella multocida]
CQ2GL000011	174	8.33469	79.5308	3.25431	9.54214	Up	2.67791e-24	2.39387e-25	known_mRNA	K02902|1|1.2e-24|116.7|pmv:PMCN06_0011|large subunit ribosomal protein L28	GO:0005840//ribosome	GO:0003735//structural constituent of ribosome	GO:0006412//translation	gi|492014103|ref|WP_005717521.1|/8.3e-24/MULTISPECIES: 50S ribosomal protein L28 [Pasteurella]
CQ2GL000232	1269	609.017	150.441	-2.01728	0.247023	Down	1.06066e-09	2.26478e-10	known_mRNA	K01740|1|1.8e-242|843.2|pmp:Pmu_08090|O-acetylhomoserine (thiol)-lyase [EC:2.5.1.49];K01760|5|1.7e-240|836.6|pmu:PM0738|cystathionine beta-lyase [EC:4.4.1.8]	-	GO:0030170//pyridoxal phosphate binding;GO:0016765//transferase activity, transferring alkyl or aryl (other than methyl) groups	GO:0006520//cellular amino acid metabolic process	gi|974661110|ref|WP_059246020.1|/4.7e-241/O-acetylhomoserine aminocarboxypropyltransferase [Pasteurella multocida]
CQ2GL001805	1329	30.9647	2.30256	-3.74932	0.0743606	Down	3.45839e-05	1.19498e-05	known_mRNA	K11690|1|1.1e-69|269.2|gtk:GT3570_03585|C4-dicarboxylate transporter, DctM subunit	-	-	-	gi|557250446|gb|ESQ72513.1|/8.6e-246/C4-dicarboxylate ABC transporter permease [Pasteurella multocida subsp. multocida P1062]
CQ2GL002159	888	2729.18	32.2612	-6.40252	0.0118208	Down	5.16362e-48	1.62634e-49	known_mRNA	K06215|1|1.4e-161|573.9|pmp:Pmu_21520|pyridoxal 5'-phosphate synthase pdxS subunit [EC:4.3.3.6]	-	GO:0036381//pyridoxal 5'-phosphate synthase (glutamine hydrolysing) activity	GO:0042819//vitamin B6 biosynthetic process;GO:0042823//pyridoxal phosphate biosynthetic process	gi|997116984|gb|AMK08709.1|/7.0e-159/PM1232 protein [Pasteurella multocida]
CQ2GL002034	375	267.558	1429.94	2.41803	5.3444	Up	5.27733e-59	1.05107e-60	known_mRNA	K02950|1|8.0e-66|254.6|pmv:PMCN06_2022|small subunit ribosomal protein S12	GO:0015935//small ribosomal subunit	GO:0003735//structural constituent of ribosome;GO:0019843//rRNA binding;GO:0000049//tRNA binding	GO:0006412//translation	gi|492015281|ref|WP_005717858.1|/5.5e-65/MULTISPECIES: 30S ribosomal protein S12 [Pasteurella]
CQ2GL001057	711	49.6026	425.229	3.09975	8.57272	Up	4.04637e-45	1.46187e-46	known_mRNA	K07773|1|8.4e-133|478.0|pmp:Pmu_10910|two-component system, OmpR family, aerobic respiration control protein ArcA	GO:0005622//intracellular	GO:0003677//DNA binding	GO:0006355//regulation of transcription, DNA-templated;GO:0000160//phosphorelay signal transduction system	gi|504092228|ref|WP_014326222.1|/5.8e-132/DNA-binding response regulator [Pasteurella multocida]
CQ2GL000175	420	72.8344	21.9783	-1.72854	0.301757	Down	1.31523e-05	4.30083e-06	known_mRNA	K19222|1|2.4e-39|166.8|amed:B224_2867|1,4-dihydroxy-2-naphthoyl-CoA hydrolase [EC:3.1.2.28]	-	-	-	gi|504092113|ref|WP_014326107.1|/5.6e-74/acyl-CoA esterase [Pasteurella multocida]
CQ2GL002117	1155	223.54	53.0833	-2.0742	0.237466	Down	6.32713e-09	1.47408e-09	known_mRNA	K02495|1|2.2e-42|178.3|sdc:SDSE_1212|oxygen-independent coproporphyrinogen III oxidase;K21936|2|5.3e-28|130.6|gqu:AWC35_18220|anaerobilin synthase [EC:2.1.1.342]	-	-	-	gi|492150534|ref|WP_005763367.1|/1.3e-186/YggW family oxidoreductase [Pasteurella dagmatis]
CQ2GL000867	600	5.06683	0.584073	-3.11686	0.115274	Down	0.0267679	0.0151259	known_mRNA	K02017|1|3.1e-112|409.5|pmul:DR93_853|molybdate transport system ATP-binding protein [EC:3.6.3.29]	-	GO:0016887//ATPase activity;GO:0005524//ATP binding	-	gi|504091708|ref|WP_014325702.1|/2.1e-111/iron ABC transporter ATP-binding protein [Pasteurella multocida]
CQ2GL001901	675	328.966	154.778	-1.08774	0.470499	Down	3.12e-06	9.4944e-07	known_mRNA	K01783|1|1.0e-124|451.1|pmu:PM1619|ribulose-phosphate 3-epimerase [EC:5.1.3.1]	-	GO:0004750//ribulose-phosphate 3-epimerase activity;GO:0046872//metal ion binding	GO:0005975//carbohydrate metabolic process;GO:0006098//pentose-phosphate shunt	gi|12722019|gb|AAK03703.1|/7.2e-124/Dod [Pasteurella multocida subsp. multocida str. Pm70]
CQ2GL000177	1047	20453.3	46043.6	1.17067	2.25116	Up	8.79639e-09	2.08196e-09	known_mRNA	K03286|1|1.2e-196|690.6|pmp:Pmu_08640|OmpA-OmpF porin, OOP family	GO:0016021//integral component of membrane;GO:0009279//cell outer membrane	GO:0005198//structural molecule activity	-	gi|380701840|gb|AFD95748.1|/8.4e-196/outer membrane protein A [Pasteurella multocida]
CQ2GL000282	705	103.767	339.18	1.70871	3.26868	Up	9.1664e-22	9.2131e-23	known_mRNA	-	GO:0016021//integral component of membrane	-	-	gi|492121111|ref|WP_005754104.1|/9.2e-130/membrane protein [Pasteurella multocida]
CQ2GL001078	1800	1963.55	236.402	-3.05415	0.120395	Down	7.45564e-29	5.42166e-30	known_mRNA	K00244|1|0.0e+00|1139.0|hpr:PARA_09580|fumarate reductase flavoprotein subunit [EC:1.3.5.4]	-	GO:0050660//flavin adenine dinucleotide binding;GO:0016627//oxidoreductase activity, acting on the CH-CH group of donors	GO:0009061//anaerobic respiration;GO:0022900//electron transport chain	gi|935492105|ref|WP_054419163.1|/0.0e+00/fumarate reductase flavoprotein subunit [Haemophilus parainfluenzae]
CQ2GL000432	2019	278.05	31.6711	-3.13411	0.113904	Down	1.11718e-13	1.72312e-14	known_mRNA	K02438|1|0.0e+00|1409.8|pmp:Pmu_06080|glycogen debranching enzyme [EC:3.2.1.196]	-	GO:0004553//hydrolase activity, hydrolyzing O-glycosyl compounds;GO:0004133//glycogen debranching enzyme activity	GO:0005980//glycogen catabolic process	gi|504091982|ref|WP_014325976.1|/0.0e+00/glycogen debranching enzyme [Pasteurella multocida]
CQ2GL001843	213	46.4811	1.67325	-4.79592	0.0359985	Down	9.95346e-07	2.886e-07	known_mRNA	K09794|1|1.1e-32|143.7|pmu:PM1568|uncharacterized protein	-	-	-	gi|492016483|ref|WP_005718289.1|/7.8e-32/hypothetical protein [Pasteurella multocida]
CQ2GL001898	951	54.7152	112.252	1.03673	2.05158	Up	0.00247948	0.00113695	known_mRNA	K07058|1|4.5e-174|615.5|pmul:DR93_466|membrane protein	GO:0005887//integral component of plasma membrane	-	-	gi|505740975|ref|WP_015702608.1|/3.1e-173/membrane protein [Pasteurella multocida]
CQ2GL001075	2607	2713.85	373.141	-2.86255	0.137495	Down	9.79127e-22	9.88651e-23	known_mRNA	K01682|1|0.0e+00|1556.6|hso:HS_1270|aconitate hydratase 2 / 2-methylisocitrate dehydratase [EC:4.2.1.3 4.2.1.99]	GO:0005829//cytosol	GO:0047456//2-methylisocitrate dehydratase activity;GO:0046872//metal ion binding;GO:0051539//4 iron, 4 sulfur cluster binding;GO:0003994//aconitate hydratase activity	GO:0006099//tricarboxylic acid cycle	gi|545595293|ref|WP_021723710.1|/0.0e+00/aconitate hydratase B [Avibacterium paragallinarum]
CQ2GL001019	1068	41.3609	113.744	1.45945	2.75003	Up	2.9579e-06	8.94632e-07	known_mRNA	K18446|1|5.6e-40|170.2|vau:VANGNB10_cI2204c|triphosphatase [EC:3.6.1.25]	-	-	-	gi|504092209|ref|WP_014326203.1|/8.8e-201/adenylate cyclase [Pasteurella multocida]
CQ2GL000093	498	45.7645	18.4202	-1.31294	0.4025	Down	0.0231491	0.0128273	known_mRNA	-	-	-	-	gi|505729021|ref|WP_015691078.1|/9.9e-70/hypothetical protein [Pasteurella multocida]
CQ2GL002101	573	86.4897	218.177	1.3349	2.52257	Up	0.000511249	0.000210277	known_mRNA	K06911|1|3.2e-106|389.4|pmp:Pmu_20930|uncharacterized protein	-	GO:0051213//dioxygenase activity	GO:0055114//oxidation-reduction process	gi|505741055|ref|WP_015702687.1|/2.2e-105/quercetin 2,3-dioxygenase [Pasteurella multocida]
CQ2GL001906	1542	171.683	49.9685	-1.78065	0.291052	Down	5.71519e-08	1.47181e-08	known_mRNA	K01754|1|1.9e-246|856.7|msu:MS2218|threonine dehydratase [EC:4.3.1.19]	-	GO:0030170//pyridoxal phosphate binding;GO:0004794//L-threonine ammonia-lyase activity	GO:0006566//threonine metabolic process;GO:0008652//cellular amino acid biosynthetic process;GO:0009097//isoleucine biosynthetic process	gi|492016655|ref|WP_005718461.1|/9.8e-294/PLP-dependent threonine dehydratase [Pasteurella multocida]
CQ2GL001544	1995	260.881	82.4192	-1.66234	0.315927	Down	0.000695284	0.000293056	known_mRNA	K11912|1|1.3e-212|744.6|pst:PSPTO_2874|serine/threonine-protein kinase PpkA [EC:2.7.11.1]	-	GO:0004674//protein serine/threonine kinase activity	GO:0006468//protein phosphorylation	gi|492116596|ref|WP_005752303.1|/0.0e+00/serine/threonine protein kinase [Pasteurella multocida]
CQ2GL000402	879	64.9174	32.184	-1.01226	0.495768	Down	0.0435813	0.0260802	known_mRNA	K10805|1|6.1e-133|478.8|aaz:ADJ80_09295|acyl-CoA thioesterase II [EC:3.1.2.-]	-	GO:0047617//acyl-CoA hydrolase activity	GO:0006637//acyl-CoA metabolic process	gi|338215470|gb|EGP01747.1|/1.4e-167/acyl-CoA thioesterase II [Pasteurella multocida subsp. gallicida str. Anand1_poultry]
CQ2GL001133	1311	4891.68	1358.75	-1.84805	0.277768	Down	7.70588e-17	9.85097e-18	known_mRNA	K03531|1|2.2e-243|846.3|pmv:PMCN06_1155|cell division protein FtsZ	GO:0005737//cytoplasm;GO:0032153//cell division site	GO:0005525//GTP binding;GO:0003924//GTPase activity	GO:0043093//FtsZ-dependent cytokinesis;GO:0051258//protein polymerization	gi|997117334|gb|AMK08884.1|/7.9e-244/ftsZ protein [Pasteurella multocida]
CQ2GL001217	1191	40.1809	19.8754	-1.01553	0.494647	Down	0.0235843	0.0131412	known_mRNA	K03212|1|2.5e-230|802.7|pmp:Pmu_12500|23S rRNA (uracil747-C5)-methyltransferase [EC:2.1.1.189]	-	GO:0070041//rRNA (uridine-C5-)-methyltransferase activity;GO:0005506//iron ion binding;GO:0051539//4 iron, 4 sulfur cluster binding	GO:0031167//rRNA methylation	gi|504092314|ref|WP_014326308.1|/1.7e-229/23S rRNA (uracil(747)-C(5))-methyltransferase [Pasteurella multocida]
CQ2GL002004	1497	1368.76	104.194	-3.71553	0.0761226	Down	1.47958e-35	7.67547e-37	known_mRNA	K10441|1|3.9e-204|716.1|msu:MS1611|ribose transport system ATP-binding protein [EC:3.6.3.17]	-	GO:0016887//ATPase activity;GO:0005524//ATP binding	-	gi|512748042|ref|WP_016504255.1|/9.3e-281/sugar ABC transporter ATP-binding protein [Pasteurella multocida]
CQ2GL000613	441	112.341	653.059	2.53932	5.81316	Up	5.54668e-38	2.69755e-39	known_mRNA	K03711|1|2.8e-78|296.2|pmul:DR93_1126|Fur family transcriptional regulator, ferric uptake regulator	-	GO:0046872//metal ion binding;GO:0003700//transcription factor activity, sequence-specific DNA binding;GO:0003677//DNA binding	GO:0006355//regulation of transcription, DNA-templated	gi|492023484|ref|WP_005721511.1|/1.9e-77/transcriptional repressor [Pasteurella multocida]
CQ2GL001919	645	385.707	51.9099	-2.89342	0.134584	Down	2.76891e-25	2.38544e-26	known_mRNA	K03078|1|2.9e-116|422.9|pmp:Pmu_19060|3-dehydro-L-gulonate-6-phosphate decarboxylase [EC:4.1.1.85]	-	GO:0033982//3-dehydro-L-gulonate-6-phosphate decarboxylase activity;GO:0004590//orotidine-5'-phosphate decarboxylase activity	GO:0006207//'de novo' pyrimidine nucleobase biosynthetic process	gi|505740983|ref|WP_015702615.1|/2.0e-115/3-keto-L-gulonate-6-phosphate decarboxylase [Pasteurella multocida]
BGI_novel_C04	2841	139.574	38.9512	-1.84129	0.279073	Down	9.57773e-06	3.08759e-06	novel_mRNA	K07496|1|1.6e-222|778.1|mhx:MHH_c16400|putative transposase	-	-	-	gi|338217014|gb|EGP02939.1|/1.3e-222/IS605 family transposase OrfB [Pasteurella multocida subsp. gallicida str. Anand1_poultry]
CQ2GL000813	1011	1107.78	84.3619	-3.71494	0.0761539	Down	1.22306e-36	6.2881e-38	known_mRNA	K10541|1|9.0e-173|611.3|hpr:PARA_11150|methyl-galactoside transport system permease protein	GO:0016021//integral component of membrane;GO:0005886//plasma membrane	GO:0005215//transporter activity	GO:0008643//carbohydrate transport	gi|504091749|ref|WP_014325743.1|/1.4e-184/beta-methylgalactoside transporter [Pasteurella multocida]
CQ2GL001512	1407	1336.81	344.352	-1.95684	0.257592	Down	6.93379e-29	5.01006e-30	known_mRNA	K18929|1|9.8e-226|787.7|hap:HAPS_0679|L-lactate dehydrogenase complex protein LldF	-	GO:0051536//iron-sulfur cluster binding	GO:0019516//lactate oxidation	gi|696278699|ref|WP_032854906.1|/9.0e-270/iron-sulfur cluster-binding protein [Pasteurella multocida]
CQ2GL001154	684	109.757	271.908	1.30881	2.47736	Up	2.36122e-05	8.00563e-06	known_mRNA	K09998|1|2.2e-122|443.4|pmu:PM0126|arginine transport system permease protein	GO:0016021//integral component of membrane;GO:0005886//plasma membrane	GO:0005215//transporter activity	GO:0006810//transport	gi|492025706|ref|WP_005722723.1|/1.5e-121/arginine transporter permease subunit ArtM [Pasteurella multocida]
CQ2GL001994	345	292.489	746.404	1.35158	2.55191	Up	0.00124921	0.000547942	known_mRNA	K09923|1|2.9e-62|242.7|pmul:DR93_564|uncharacterized protein	-	-	-	gi|356598111|gb|AET16837.1|/2.0e-61/cytochrome b/b6 family protein [Pasteurella multocida 36950]
CQ2GL001243	963	44.4826	372.802	3.0671	8.38086	Up	2.48831e-25	2.12065e-26	known_mRNA	K02010|1|3.3e-180|636.0|pmul:DR93_2029|iron(III) transport system ATP-binding protein [EC:3.6.3.30]	-	GO:0016887//ATPase activity;GO:0005524//ATP binding	GO:0006810//transport	gi|504092328|ref|WP_014326322.1|/2.3e-179/ABC transporter [Pasteurella multocida]
CQ2GL002118	324	61.218	16.6918	-1.87482	0.272661	Down	1.40402e-05	4.61721e-06	known_mRNA	-	-	-	-	gi|18202812|sp|Q9CKF3.1|Y1668_PASMU/3.3e-50/RecName: Full=UPF0145 protein PM1668
CQ2GL001007	804	71.1115	502.657	2.82142	7.06858	Up	3.27089e-48	9.99901e-50	known_mRNA	K11071|1|4.9e-145|518.8|pmp:Pmu_10430|spermidine/putrescine transport system permease protein	GO:0016021//integral component of membrane;GO:0005886//plasma membrane	-	GO:0006810//transport	gi|504092202|ref|WP_014326196.1|/3.4e-144/putrescine/spermidine ABC transporter permease [Pasteurella multocida]
CQ2GL001812	804	26.6029	7.79956	-1.77012	0.293185	Down	0.00417114	0.0019996	known_mRNA	K02509|1|9.2e-112|408.3|abau:IX87_20465|2-oxo-hept-3-ene-1,7-dioate hydratase [EC:4.2.1.-]	-	GO:0003824//catalytic activity	GO:0019439//aromatic compound catabolic process	gi|505740935|ref|WP_015702568.1|/1.0e-145/2-oxo-hepta-3-ene-1,7-dioic acid hydratase [Pasteurella multocida]
CQ2GL002186	1107	180.648	590.973	1.70991	3.27141	Up	1.23742e-22	1.19787e-23	known_mRNA	-	-	-	-	gi|514429436|ref|WP_016569948.1|/4.5e-216/hypothetical protein [Pasteurella multocida]
BGI_novel_C12	5812	0.667068	16.4829	4.62699	24.7094	Up	7.57441e-06	2.40669e-06	novel_mRNA	K21449|1|3.3e-25|123.6|cpae:CPAST_c40200|trimeric autotransporter adhesin	-	-	-	gi|504480698|ref|WP_014667800.1|/0.0e+00/host specificity protein [Pasteurella multocida]
CQ2GL000787	1170	289.976	32.0043	-3.1796	0.110369	Down	1.77274e-13	2.79172e-14	known_mRNA	K13010|1|1.6e-56|225.3|tlt:OCC_01394|perosamine synthetase [EC:2.6.1.102]	-	GO:0008483//transaminase activity	-	gi|504091767|ref|WP_014325761.1|/1.2e-230/aminotransferase [Pasteurella multocida]
CQ2GL001747	861	40.2932	102.123	1.3417	2.53449	Up	9.26631e-05	3.41639e-05	known_mRNA	K15268|1|4.6e-16|90.5|eta:ETA_14440|O-acetylserine/cysteine efflux transporter;K15269|5|5.0e-15|87.0|srn:A4G23_04732|probable blue pigment (indigoidine) exporter	GO:0016021//integral component of membrane	-	-	gi|505740913|ref|WP_015702546.1|/1.2e-163/transporter [Pasteurella multocida]
CQ2GL001116	585	42.8587	237.161	2.4682	5.53354	Up	6.67574e-20	7.32816e-21	known_mRNA	K01056|1|1.3e-91|340.9|msu:MS0556|peptidyl-tRNA hydrolase, PTH1 family [EC:3.1.1.29]	GO:0005737//cytoplasm	GO:0004045//aminoacyl-tRNA hydrolase activity	GO:0006412//translation	gi|504092254|ref|WP_014326248.1|/4.1e-107/aminoacyl-tRNA hydrolase [Pasteurella multocida]
CQ2GL000355	2607	523.536	1303.28	1.31579	2.48939	Up	6.36828e-06	1.99986e-06	known_mRNA	K03168|1|0.0e+00|1531.2|hpr:PARA_16610|DNA topoisomerase I [EC:5.99.1.2]	GO:0005694//chromosome	GO:0003917//DNA topoisomerase type I activity;GO:0003677//DNA binding;GO:0000287//magnesium ion binding	GO:0006265//DNA topological change	gi|499209214|ref|WP_010906754.1|/0.0e+00/DNA topoisomerase 1 [Pasteurella multocida]
CQ2GL001782	843	137.957	34.0307	-2.01931	0.246676	Down	5.37968e-09	1.22843e-09	known_mRNA	K09798|1|2.9e-156|556.2|pmp:Pmu_17690|uncharacterized protein	-	-	-	gi|512751127|gb|EPE64439.1|/2.0e-155/divergent polysaccharide deacetylase superfamily protein [Pasteurella multocida 2000]
CQ2GL001749	1350	1715.37	608.327	-1.4956	0.354633	Down	1.88053e-12	3.21406e-13	known_mRNA	K17218|1|9.0e-261|904.0|pmp:Pmu_17310|sulfide:quinone oxidoreductase [EC:1.8.5.4]	-	GO:0016491//oxidoreductase activity	GO:0055114//oxidation-reduction process	gi|356597876|gb|AET16602.1|/6.2e-260/transmembrane protein [Pasteurella multocida 36950]
CQ2GL000579	591	47.4498	103.777	1.12901	2.18708	Up	0.00121566	0.000530969	known_mRNA	K03616|1|1.8e-112|410.2|pul:NT08PM_0929|electron transport complex protein RnfB	GO:0016021//integral component of membrane;GO:0005886//plasma membrane	GO:0046872//metal ion binding;GO:0051539//4 iron, 4 sulfur cluster binding;GO:0009055//electron carrier activity;GO:0051537//2 iron, 2 sulfur cluster binding	GO:0022900//electron transport chain	gi|492128532|ref|WP_005756230.1|/1.2e-111/electron transport complex subunit RsxB [Pasteurella multocida]
CQ2GL001980	1047	154.219	61.6634	-1.3225	0.399842	Down	0.00177312	0.000800738	known_mRNA	K12982|1|2.6e-154|550.1|msu:MS1962|heptosyltransferase I [EC:2.4.-.-]	-	GO:0016757//transferase activity, transferring glycosyl groups	GO:0008152//metabolic process	gi|643675006|ref|WP_025248551.1|/6.2e-199/glycosyl transferase [Pasteurella multocida]
CQ2GL000674	393	86.4148	11.1538	-2.95374	0.129073	Down	1.16393e-09	2.50144e-10	known_mRNA	K07305|1|3.2e-73|279.3|pmp:Pmu_02540|peptide-methionine (R)-S-oxide reductase [EC:1.8.4.12]	-	GO:0033743//peptide-methionine (R)-S-oxide reductase activity;GO:0008270//zinc ion binding	GO:0055114//oxidation-reduction process;GO:0030091//protein repair;GO:0006979//response to oxidative stress	gi|504091824|ref|WP_014325818.1|/2.2e-72/peptide-methionine (R)-S-oxide reductase [Pasteurella multocida]
CQ2GL000249	354	339.273	1891.11	2.47871	5.574	Up	3.38655e-65	5.80372e-67	known_mRNA	K03972|1|3.6e-60|235.7|pmp:Pmu_07920|phage shock protein E	-	GO:0016740//transferase activity	-	gi|492018984|ref|WP_005719748.1|/2.5e-59/rhodanese-like domain-containing protein [Pasteurella multocida]
CQ2GL002156	1356	2635.87	878.11	-1.5858	0.333139	Down	4.00666e-09	8.96348e-10	known_mRNA	K00383|1|2.3e-232|809.7|hpak:JT17_05140|glutathione reductase (NADPH) [EC:1.8.1.7]	GO:0005623//cell	GO:0050660//flavin adenine dinucleotide binding;GO:0050661//NADP binding;GO:0004362//glutathione-disulfide reductase activity	GO:0098869//cellular oxidant detoxification;GO:0045454//cell redox homeostasis;GO:0006749//glutathione metabolic process;GO:0055114//oxidation-reduction process	gi|737546382|ref|WP_035519524.1|/1.6e-231/glutathione-disulfide reductase [[Haemophilus] parasuis]
CQ2GL000988	645	233.998	688.372	1.55669	2.94178	Up	2.52161e-12	4.36814e-13	known_mRNA	K00939|1|1.7e-116|423.7|pmp:Pmu_10240|adenylate kinase [EC:2.7.4.3]	-	-	-	gi|504092194|ref|WP_014326188.1|/1.2e-115/adenylate kinase [Pasteurella multocida]
CQ2GL001601	1332	822.785	396.655	-1.05263	0.482088	Down	1.85989e-07	5.06538e-08	known_mRNA	K03667|1|6.7e-224|781.6|hiw:NTHI477_01608|ATP-dependent HslUV protease ATP-binding subunit HslU	GO:0009376//HslUV protease complex	GO:0016887//ATPase activity;GO:0005524//ATP binding;GO:0070011//peptidase activity, acting on L-amino acid peptides	GO:0043335//protein unfolding;GO:0006508//proteolysis	gi|997117078|gb|AMK08756.1|/1.8e-243/hslU protein [Pasteurella multocida]
CQ2GL001128	921	306.589	30.9521	-3.3082	0.100956	Down	2.48713e-18	2.99515e-19	known_mRNA	K00852|1|5.2e-167|592.0|pmp:Pmu_11610|ribokinase [EC:2.7.1.15]	-	GO:0004747//ribokinase activity	GO:0046835//carbohydrate phosphorylation;GO:0006014//D-ribose metabolic process	gi|504092259|ref|WP_014326253.1|/3.6e-166/ribokinase [Pasteurella multocida]
CQ2GL000637	450	43.3228	18.787	-1.20539	0.433652	Down	0.00959291	0.00489643	known_mRNA	K10806|1|1.3e-78|297.4|pmul:DR93_1102|acyl-CoA thioesterase YciA [EC:3.1.2.-]	-	GO:0016787//hydrolase activity	-	gi|997112477|gb|AMK07764.1|/8.0e-79/PM0328 protein [Pasteurella multocida]
CQ2GL001803	1023	16.9199	0.772402	-4.45322	0.0456505	Down	0.000398668	0.000161572	known_mRNA	K21395|1|1.1e-19|102.8|rhc:RGUI_1330|TRAP-type transport system periplasmic protein;K11688|4|1.4e-16|92.4|miu:ABE85_18665|C4-dicarboxylate-binding protein DctP	GO:0030288//outer membrane-bounded periplasmic space	-	GO:0006810//transport	gi|505740929|ref|WP_015702562.1|/3.2e-192/TRAP ABC transporter [Pasteurella multocida]
CQ2GL001099	219	4.10908	12.0637	1.55379	2.93587	Up	0.028447	0.0161801	known_mRNA	K01147|1|3.4e-32|142.1|pmul:DR93_1885|exoribonuclease II [EC:3.1.13.1]	-	-	-	gi|492026900|ref|WP_005723421.1|/2.3e-31/exoribonuclease 2 [Pasteurella multocida]
CQ2GL000795	1185	292.354	55.484	-2.39757	0.189783	Down	6.63547e-11	1.25087e-11	known_mRNA	K01439|1|3.4e-179|632.9|hpr:PARA_12970|succinyl-diaminopimelate desuccinylase [EC:3.5.1.18]	-	GO:0050897//cobalt ion binding;GO:0008270//zinc ion binding;GO:0008237//metallopeptidase activity;GO:0009014//succinyl-diaminopimelate desuccinylase activity	GO:0009089//lysine biosynthetic process via diaminopimelate;GO:0019877//diaminopimelate biosynthetic process;GO:0006508//proteolysis	gi|810414901|ref|WP_046338855.1|/2.4e-191/succinyl-diaminopimelate desuccinylase [Pasteurella multocida]
CQ2GL001904	2547	151.954	1732.63	3.51126	11.4024	Up	8.41539e-153	7.79563e-156	known_mRNA	K16087|1|0.0e+00|1723.0|pmul:DR93_472|hemoglobin/transferrin/lactoferrin receptor protein	GO:0016021//integral component of membrane;GO:0009279//cell outer membrane	GO:0004872//receptor activity	GO:0006810//transport	gi|505740978|ref|WP_015702610.1|/0.0e+00/ligand-gated channel protein [Pasteurella multocida]
CQ2GL001042	462	2.19682	9.183	2.06355	4.18013	Up	0.00575085	0.00282082	known_mRNA	-	GO:0016021//integral component of membrane	-	-	gi|504092220|ref|WP_014326214.1|/1.2e-85/hypothetical protein [Pasteurella multocida]
CQ2GL000889	882	133.205	65.3747	-1.02684	0.490783	Down	0.0202122	0.0110189	known_mRNA	K02687|1|1.0e-148|531.2|hia:H733_1461|ribosomal protein L11 methyltransferase [EC:2.1.1.-]	GO:0005840//ribosome	GO:0008276//protein methyltransferase activity	GO:0006479//protein methylation	gi|810418673|ref|WP_046339498.1|/4.5e-150/ribosomal protein L11 methyltransferase [Pasteurella multocida]
CQ2GL001853	1221	739.904	23.1892	-4.99581	0.0313409	Down	9.96259e-42	4.10686e-43	known_mRNA	K11191|1|1.0e-223|780.8|pmu:PM1575|PTS system, N-acetylmuramic acid-specific IIB component [EC:2.7.1.192];K11192|1|1.0e-223|780.8|pmu:PM1575|PTS system, N-acetylmuramic acid-specific IIC component	GO:0005886//plasma membrane;GO:0016021//integral component of membrane	GO:0016301//kinase activity;GO:0008982//protein-N(PI)-phosphohistidine-sugar phosphotransferase activity	GO:0034219//carbohydrate transmembrane transport;GO:0016310//phosphorylation;GO:0009401//phosphoenolpyruvate-dependent sugar phosphotransferase system	gi|492028385|ref|WP_005724420.1|/7.2e-223/PTS N-acetylmuramic acid EIIBC component [Pasteurella multocida]
CQ2GL001953	873	292.37	82.2932	-1.82895	0.28147	Down	1.40558e-10	2.70178e-11	known_mRNA	K08321|1|4.3e-163|578.9|pmul:DR93_522|3-hydroxy-5-phosphonooxypentane-2,4-dione thiolase [EC:2.3.1.245]	-	GO:0016829//lyase activity	-	gi|492027611|ref|WP_005723806.1|/3.0e-162/aldolase [Pasteurella multocida]
CQ2GL001891	1008	139.839	62.9482	-1.15153	0.450147	Down	0.000374827	0.000151216	known_mRNA	K06176|1|4.8e-190|668.7|pmul:DR93_459|tRNA pseudouridine13 synthase [EC:5.4.99.27]	-	GO:0009982//pseudouridine synthase activity;GO:0003723//RNA binding	GO:0031119//tRNA pseudouridine synthesis	gi|505740971|ref|WP_015702604.1|/3.3e-189/tRNA pseudouridine synthase TruD [Pasteurella multocida]
CQ2GL001580	576	5035.67	1113.28	-2.17736	0.221079	Down	4.41062e-24	4.00409e-25	known_mRNA	K03088|1|2.4e-101|373.2|pmu:PM1789|RNA polymerase sigma-70 factor, ECF subfamily	-	GO:0003700//transcription factor activity, sequence-specific DNA binding;GO:0003677//DNA binding;GO:0016987//sigma factor activity	GO:0006355//regulation of transcription, DNA-templated;GO:0006352//DNA-templated transcription, initiation	gi|492124959|ref|WP_005755383.1|/1.6e-100/RNA polymerase sigma factor RpoE [Pasteurella multocida]
CQ2GL000504	1074	96.9407	283.726	1.54932	2.9268	Up	9.3814e-10	1.99013e-10	known_mRNA	K02851|1|1.9e-176|623.6|hpr:PARA_17320|UDP-GlcNAc:undecaprenyl-phosphate/decaprenyl-phosphate GlcNAc-1-phosphate transferase [EC:2.7.8.33 2.7.8.35]	GO:0009276//Gram-negative-bacterium-type cell wall;GO:0005887//integral component of plasma membrane	GO:0008963//phospho-N-acetylmuramoyl-pentapeptide-transferase activity;GO:0030145//manganese ion binding;GO:0000287//magnesium ion binding;GO:0016757//transferase activity, transferring glycosyl groups;GO:0036380	GO:0071555//cell wall organization;GO:0044038//cell wall macromolecule biosynthetic process;GO:0009243//O antigen biosynthetic process	gi|492114005|ref|WP_005751351.1|/1.5e-200/undecaprenyl-phosphate alpha-N-acetylglucosaminyl 1-phosphate transferase [Pasteurella multocida]
CQ2GL000786	588	74.1761	8.30472	-3.15895	0.11196	Down	8.25554e-09	1.95013e-09	known_mRNA	K03790|1|2.4e-16|90.9|nvn:NVIE_016300|ribosomal-protein-alanine N-acetyltransferase [EC:2.3.1.128];K01744|2|1.9e-13|81.3|nev:NTE_00759|aspartate ammonia-lyase [EC:4.3.1.1];K00657|4|8.8e-11|72.4|sje:AAV35_000985|diamine N-acetyltransferase [EC:2.3.1.57]	-	GO:0008080//N-acetyltransferase activity	-	gi|504091768|ref|WP_014325762.1|/5.7e-109/alanine acetyltransferase [Pasteurella multocida]
CQ2GL000557	2430	1945.62	124.561	-3.9653	0.0640216	Down	1.21358e-77	1.46147e-79	known_mRNA	K00123|1|0.0e+00|1544.6|hpas:JL26_04630|formate dehydrogenase major subunit [EC:1.17.1.9]	-	GO:0043546//molybdopterin cofactor binding;GO:0030151//molybdenum ion binding;GO:0009055//electron carrier activity;GO:0008863//formate dehydrogenase (NAD+) activity;GO:0047111	GO:0045333//cellular respiration	gi|499209089|ref|WP_010906629.1|/0.0e+00/formate dehydrogenase-N subunit alpha [Pasteurella multocida]
CQ2GL001156	723	94.615	932.378	3.30077	9.85444	Up	2.52365e-22	2.45469e-23	known_mRNA	K09997|1|8.0e-131|471.5|pmu:PM0124|arginine transport system substrate-binding protein	GO:0016020//membrane;GO:0030288//outer membrane-bounded periplasmic space	GO:0004970//ionotropic glutamate receptor activity	GO:0006810//transport;GO:0035235//ionotropic glutamate receptor signaling pathway	gi|492025699|ref|WP_005722718.1|/5.5e-130/arginine ABC transporter substrate-binding protein [Pasteurella multocida]
CQ2GL001294	357	16.9714	5.67093	-1.58145	0.334146	Down	0.0330376	0.0191733	known_mRNA	K07043|1|3.7e-12|76.3|rim:ROI_29920|uncharacterized protein	-	-	-	gi|356597483|gb|AET16209.1|/1.5e-64/protein YyaQ [Pasteurella multocida 36950]
CQ2GL001665	534	745.707	1751.6	1.23199	2.34891	Up	1.01142e-08	2.41076e-09	known_mRNA	K02933|1|8.3e-93|344.7|pmu:PM1400|large subunit ribosomal protein L6	GO:0005840//ribosome	GO:0003735//structural constituent of ribosome;GO:0019843//rRNA binding	GO:0006412//translation	gi|492015441|ref|WP_005717917.1|/5.8e-92/50S ribosomal protein L6 [Pasteurella multocida]
CQ2GL001757	1890	350.86	703.089	1.00281	2.00391	Up	0.000477113	0.000194726	known_mRNA	K03495|1|0.0e+00|1153.3|aacn:AANUM_0379|tRNA uridine 5-carboxymethylaminomethyl modification enzyme	GO:0005737//cytoplasm	GO:0050660//flavin adenine dinucleotide binding;GO:0016491//oxidoreductase activity	GO:0002098//tRNA wobble uridine modification;GO:0055114//oxidation-reduction process	gi|922007474|ref|WP_053293779.1|/0.0e+00/tRNA uridine(34) 5-carboxymethylaminomethyl synthesis enzyme MnmG [Aggregatibacter actinomycetemcomitans]
CQ2GL000715	2208	336.798	36.1091	-3.22145	0.107213	Down	2.91721e-10	5.90468e-11	known_mRNA	K06919|1|0.0e+00|1445.3|pul:NT08PM_0285|putative DNA primase/helicase	-	-	-	gi|504480779|ref|WP_014667881.1|/0.0e+00/hypothetical protein [Pasteurella multocida]
CQ2GL001337	1881	513.564	1127.92	1.13504	2.19625	Up	3.54542e-11	6.58505e-12	known_mRNA	K03770|1|1.2e-202|711.4|aaz:ADJ80_04625|peptidyl-prolyl cis-trans isomerase D [EC:5.2.1.8]	-	GO:0003755//peptidyl-prolyl cis-trans isomerase activity	GO:0000413//protein peptidyl-prolyl isomerization	gi|504092370|ref|WP_014326364.1|/0.0e+00/peptidylprolyl isomerase [Pasteurella multocida]
CQ2GL001920	1452	1573.11	105.249	-3.90174	0.066905	Down	1.49694e-65	2.49605e-67	known_mRNA	K00880|1|2.8e-223|779.6|hsm:HSM_1237|L-xylulokinase [EC:2.7.1.53]	-	GO:0005524//ATP binding;GO:0008744//L-xylulokinase activity	GO:0046835//carbohydrate phosphorylation	gi|505740984|ref|WP_015702616.1|/2.1e-282/carbohydrate kinase [Pasteurella multocida]
CQ2GL001245	1377	597.409	150.427	-1.98965	0.2518	Down	5.31055e-16	7.1332e-17	known_mRNA	K03314|1|1.0e-206|724.5|msu:MS0430|Na+:H+ antiporter, NhaB family	GO:0005886//plasma membrane;GO:0016021//integral component of membrane	GO:0015385//sodium:proton antiporter activity	GO:0035725//sodium ion transmembrane transport	gi|974660856|ref|WP_059245766.1|/6.8e-254/Na+/H+ antiporter NhaB [Pasteurella multocida]
CQ2GL001429	327	35.9783	15.4346	-1.22096	0.428997	Down	0.0106553	0.0055127	known_mRNA	-	-	-	-	gi|504203659|ref|WP_014390761.1|/5.9e-55/hypothetical protein [Pasteurella multocida]
CQ2GL001193	291	1250.17	622.5	-1.00597	0.497934	Down	3.12222e-09	6.8973e-10	known_mRNA	K05809|1|1.7e-47|193.4|pmul:DR93_1981|ribosome-associated inhibitor A	-	-	GO:0044238//primary metabolic process	gi|492025407|ref|WP_005722573.1|/1.2e-46/ribosome-associated inhibitor A [Pasteurella multocida]
CQ2GL000305	486	230.402	103.713	-1.15156	0.45014	Down	3.71109e-05	1.29261e-05	known_mRNA	K02217|1|9.6e-88|327.8|pmp:Pmu_07330|ferritin [EC:1.16.3.2]	GO:0005737//cytoplasm	GO:0008199//ferric iron binding	GO:0006879//cellular iron ion homeostasis;GO:0006826//iron ion transport	gi|492033591|ref|WP_005726547.1|/6.6e-87/ferritin [Pasteurella multocida]
CQ2GL002192	630	79.4822	34.2905	-1.21282	0.431423	Down	0.000790122	0.000337055	known_mRNA	-	GO:0016021//integral component of membrane	-	-	gi|514165504|ref|WP_016532965.1|/2.2e-114/hypothetical protein [Pasteurella multocida]
CQ2GL001029	786	72.2703	206.615	1.51547	2.85892	Up	1.52313e-08	3.71082e-09	known_mRNA	K09816|1|1.7e-118|430.6|aaz:ADJ80_06085|zinc transport system permease protein	GO:0005886//plasma membrane;GO:0016021//integral component of membrane	GO:0042626//ATPase activity, coupled to transmembrane movement of substances;GO:0005524//ATP binding	GO:0055085//transmembrane transport	gi|492027894|ref|WP_005724066.1|/1.3e-137/zinc transporter [Pasteurella multocida]
CQ2GL001343	828	187.822	83.9073	-1.16249	0.446739	Down	0.000149968	5.66807e-05	known_mRNA	K07054|1|8.8e-158|561.2|pmul:DR93_2127|uncharacterized protein	GO:0016021//integral component of membrane	-	-	gi|492018340|ref|WP_005719481.1|/6.1e-157/membrane protein [Pasteurella multocida]
CQ2GL000143	861	132.056	675.543	2.3549	5.11558	Up	9.70476e-13	1.60922e-13	known_mRNA	K00311|1|5.6e-06|57.0|bho:D560_2351|electron-transferring-flavoprotein dehydrogenase [EC:1.5.5.1]	-	-	-	gi|492114675|ref|WP_005751603.1|/1.1e-164/NAD(P)-dependent oxidoreductase [Pasteurella multocida]
CQ2GL001671	258	149.642	1006.17	2.74928	6.72384	Up	3.33895e-26	2.73735e-27	known_mRNA	K02961|1|1.4e-40|170.2|pmp:Pmu_16560|small subunit ribosomal protein S17	GO:0005840//ribosome	GO:0003735//structural constituent of ribosome;GO:0019843//rRNA binding	GO:0006412//translation	gi|492015453|ref|WP_005717923.1|/9.4e-40/30S ribosomal protein S17 [Pasteurella multocida]
CQ2GL000058	264	13.8696	49.5058	1.83567	3.56936	Up	1.77486e-07	4.82559e-08	known_mRNA	-	-	-	-	gi|504204354|ref|WP_014391456.1|/3.7e-39/hypothetical protein [Pasteurella multocida]
CQ2GL001285	516	47.7257	20.9993	-1.18443	0.439999	Down	0.0108586	0.00563301	known_mRNA	K02197|1|3.7e-90|335.9|pmu:PM0009|cytochrome c-type biogenesis protein CcmE	GO:0005886//plasma membrane;GO:0016021//integral component of membrane	GO:0046872//metal ion binding	GO:0017003//protein-heme linkage;GO:0017004//cytochrome complex assembly	gi|499208889|ref|WP_010906429.1|/2.6e-89/cytochrome c-type biogenesis protein CcmE [Pasteurella multocida]
CQ2GL000280	843	187.097	407.01	1.12128	2.1754	Up	1.55606e-05	5.13162e-06	known_mRNA	K01142|1|8.7e-137|491.5|hpr:PARA_17950|exodeoxyribonuclease III [EC:3.1.11.2]	GO:0005622//intracellular	GO:0004519//endonuclease activity;GO:0003677//DNA binding	GO:0090305//nucleic acid phosphodiester bond hydrolysis;GO:0006281//DNA repair	gi|896432667|ref|WP_049365824.1|/7.1e-137/exodeoxyribonuclease III [Haemophilus parainfluenzae]
CQ2GL000498	537	41.3264	128.618	1.63795	3.11224	Up	4.2981e-07	1.20044e-07	known_mRNA	K09906|1|1.3e-101|374.0|pmp:Pmu_05380|elongation factor P hydroxylase [EC:1.14.-.-]	-	-	-	gi|973458405|gb|KUM15284.1|/8.9e-101/ATPase [Pasteurella multocida]
CQ2GL001615	462	86.6768	423.044	2.28709	4.8807	Up	6.34885e-15	8.93955e-16	known_mRNA	K00769|1|1.4e-83|313.9|pul:NT08PM_1662|xanthine phosphoribosyltransferase [EC:2.4.2.22]	GO:0005886//plasma membrane	GO:0000310//xanthine phosphoribosyltransferase activity;GO:0000287//magnesium ion binding	GO:0006166//purine ribonucleoside salvage;GO:0032265//XMP salvage	gi|504092485|ref|WP_014326479.1|/9.4e-83/xanthine phosphoribosyltransferase [Pasteurella multocida]
CQ2GL000664	2904	473.296	1873.91	1.98524	3.95928	Up	3.91858e-23	3.72075e-24	known_mRNA	K16087|1|0.0e+00|1974.1|pmp:Pmu_03660|hemoglobin/transferrin/lactoferrin receptor protein	GO:0016021//integral component of membrane;GO:0009279//cell outer membrane	GO:0004872//receptor activity;GO:0005215//transporter activity	GO:0006810//transport	gi|504091846|ref|WP_014325840.1|/0.0e+00/ligand-gated channel protein [Pasteurella multocida]
CQ2GL000074	585	0.114003	11.7711	6.69003	103.252	Up	1.74697e-08	4.30472e-09	known_mRNA	K03791|1|1.3e-67|261.2|hiz:R2866_0993|putative chitinase	-	GO:0004568//chitinase activity	GO:0016998//cell wall macromolecule catabolic process;GO:0006032//chitin catabolic process	gi|514170178|ref|WP_016533462.1|/1.2e-106/phage lysozyme [Pasteurella multocida]
CQ2GL000894	1239	432.654	193.508	-1.16082	0.447258	Down	1.37203e-08	3.32363e-09	known_mRNA	-	-	-	-	gi|504091723|ref|WP_014325717.1|/1.1e-234/hypothetical protein [Pasteurella multocida]
CQ2GL000784	603	74.5213	8.30298	-3.16595	0.111418	Down	1.36086e-08	3.29026e-09	known_mRNA	K19428|1|1.3e-65|254.6|gwc:GWCH70_3256|sugar transferase EpsL [EC:2.-.-.-]	-	GO:0016740//transferase activity	-	gi|492115098|ref|WP_005751751.1|/3.1e-110/sugar transferase [Pasteurella multocida]
CQ2GL001020	681	31.0883	160.546	2.36854	5.16419	Up	2.71187e-21	2.77593e-22	known_mRNA	K07220|1|2.5e-102|376.7|hpr:PARA_14140|uncharacterized protein	-	GO:0020037//heme binding;GO:0016705//oxidoreductase activity, acting on paired donors, with incorporation or reduction of molecular oxygen;GO:0005506//iron ion binding	GO:0055114//oxidation-reduction process	gi|984390777|gb|KWW09663.1|/1.1e-122/phosphate transport regulator [Pasteurella multocida]
CQ2GL001238	1707	1544.87	382.714	-2.01314	0.247733	Down	2.92243e-15	4.06081e-16	known_mRNA	K02551|1|5.8e-273|944.9|aao:ANH9381_0204|2-succinyl-5-enolpyruvyl-6-hydroxy-3-cyclohexene-1-carboxylate synthase [EC:2.2.1.9]	-	GO:0030145//manganese ion binding;GO:0070204//2-succinyl-5-enolpyruvyl-6-hydroxy-3-cyclohexene-1-carboxylic-acid synthase activity;GO:0030976//thiamine pyrophosphate binding;GO:0000287//magnesium ion binding	GO:0009234//menaquinone biosynthetic process	gi|512748134|ref|WP_016504324.1|/0.0e+00/2-succinyl-5-enolpyruvyl-6-hydroxy-3-cyclohexene-1-carboxylic-acid synthase [Pasteurella multocida]
CQ2GL001257	1254	20.4788	143.66	2.81046	7.01507	Up	9.42003e-13	1.55458e-13	known_mRNA	K03837|1|3.0e-186|656.4|aact:ACT75_03395|serine transporter	GO:0016021//integral component of membrane	GO:0005215//transporter activity	GO:0003333//amino acid transmembrane transport	gi|997114841|gb|AMK08371.1|/2.2e-235/sdaC protein [Pasteurella multocida]
CQ2GL000734	714	205.125	36.2112	-2.502	0.176532	Down	1.05729e-08	2.53181e-09	known_mRNA	K02680|1|7.6e-134|481.5|pmp:Pmu_02060|prepilin peptidase dependent protein B	GO:0016021//integral component of membrane	-	-	gi|356596430|gb|AET15156.1|/5.3e-133/membrane protein [Pasteurella multocida 36950]
CQ2GL002093	1026	71.6425	275.388	1.94258	3.84392	Up	5.58425e-15	7.78536e-16	known_mRNA	K01698|1|2.6e-167|593.2|hso:HS_0548|porphobilinogen synthase [EC:4.2.1.24]	-	GO:0046872//metal ion binding;GO:0004655//porphobilinogen synthase activity	GO:0006779//porphyrin-containing compound biosynthetic process	gi|505741053|ref|WP_015702685.1|/1.0e-193/delta-aminolevulinic acid dehydratase [Pasteurella multocida]
CQ2GL000829	507	147.849	44.5267	-1.73139	0.301163	Down	1.59591e-07	4.30207e-08	known_mRNA	K07173|1|2.5e-91|339.7|pmp:Pmu_01050|S-ribosylhomocysteine lyase [EC:4.4.1.21]	-	GO:0005506//iron ion binding;GO:0043768//S-ribosylhomocysteine lyase activity	GO:0009372//quorum sensing	gi|492013659|ref|WP_005717368.1|/1.8e-90/S-ribosylhomocysteine lyase [Pasteurella multocida]
CQ2GL001849	993	75.4769	614.808	3.02603	8.14564	Up	2.67026e-20	2.90649e-21	known_mRNA	K01914|1|1.1e-167|594.3|hso:HS_1440|aspartate--ammonia ligase [EC:6.3.1.1]	GO:0005737//cytoplasm	GO:0004071//aspartate-ammonia ligase activity;GO:0005524//ATP binding;GO:0004812//aminoacyl-tRNA ligase activity	GO:0070981//L-asparagine biosynthetic process;GO:0006418//tRNA aminoacylation for protein translation	gi|984391158|gb|KWW10044.1|/4.0e-187/asparagine synthetase AsnA [Pasteurella multocida]
CQ2GL000855	555	109.298	38.5429	-1.50373	0.352641	Down	0.000204434	7.94442e-05	known_mRNA	K09924|1|4.1e-10|70.1|apl:APL_0332|uncharacterized protein	-	-	-	gi|504091727|ref|WP_014325721.1|/4.4e-95/hypothetical protein [Pasteurella multocida]
CQ2GL001252	1692	82.8262	1473.99	4.15349	17.7961	Up	4.90824e-44	1.86418e-45	known_mRNA	K02471|1|6.8e-189|665.6|bto:WQG_5690|vitamin B12/bleomycin/antimicrobial peptide transport system ATP-binding/permease protein	GO:0016021//integral component of membrane	GO:0042626//ATPase activity, coupled to transmembrane movement of substances;GO:0005524//ATP binding	GO:0055085//transmembrane transport	gi|512748575|ref|WP_016504624.1|/0.0e+00/ABC transporter ATP-binding protein [Pasteurella multocida]
CQ2GL000132	429	59.9868	193.693	1.69105	3.22892	Up	3.26324e-12	5.71331e-13	known_mRNA	K02339|1|2.2e-75|286.6|pmv:PMCN06_0894|DNA polymerase III subunit chi [EC:2.7.7.7]	-	GO:0003887//DNA-directed DNA polymerase activity;GO:0003677//DNA binding	GO:0006260//DNA replication;GO:0071897//DNA biosynthetic process	gi|492012149|ref|WP_005716675.1|/1.5e-74/DNA polymerase III subunit chi [Pasteurella multocida]
CQ2GL000272	444	137.488	52.7878	-1.38103	0.383943	Down	0.000253487	9.99154e-05	known_mRNA	K09899|1|9.7e-79|297.7|pmul:DR93_1533|uncharacterized protein	GO:0016021//integral component of membrane;GO:0005886//plasma membrane	-	-	gi|492121127|ref|WP_005754120.1|/6.7e-78/membrane protein [Pasteurella multocida]
CQ2GL001527	2964	43.2501	188.414	2.12313	4.35639	Up	9.25359e-19	1.08866e-19	known_mRNA	K03580|1|0.0e+00|1475.7|msu:MS0195|ATP-dependent helicase HepA [EC:3.6.4.-]	-	GO:0003677//DNA binding;GO:0005524//ATP binding;GO:0004386//helicase activity	GO:0006355//regulation of transcription, DNA-templated	gi|570282683|gb|AHE64871.1|/0.0e+00/RNA polymerase-associated protein RapA [Pasteurella multocida subsp. multocida str. HB03]
CQ2GL001192	894	39.8244	80.0995	1.00814	2.01132	Up	0.00837244	0.00421143	known_mRNA	K04763|1|7.8e-144|515.0|hik:HifGL_001761|integrase/recombinase XerD	GO:0005737//cytoplasm	GO:0003677//DNA binding;GO:0009037//tyrosine-based site-specific recombinase activity	GO:0007059//chromosome segregation;GO:0006313//transposition, DNA-mediated;GO:0007049//cell cycle;GO:0015074//DNA integration;GO:0051301//cell division	gi|499208937|ref|WP_010906477.1|/1.3e-165/tyrosine recombinase XerD [Pasteurella multocida]
CQ2GL000210	552	69.9888	21.892	-1.67672	0.312793	Down	6.97454e-05	2.53267e-05	known_mRNA	K16087|1|4.6e-70|269.2|aaz:ADJ80_02100|hemoglobin/transferrin/lactoferrin receptor protein	GO:0016021//integral component of membrane;GO:0009279//cell outer membrane	GO:0004872//receptor activity	GO:0006810//transport	gi|492129320|ref|WP_005756831.1|/1.4e-101/Ton-B dependent hemine receptor [Pasteurella multocida]
CQ2GL001126	996	110.122	8.28916	-3.73173	0.0752728	Down	1.41254e-12	2.3815e-13	known_mRNA	K10440|1|8.3e-171|604.7|pmul:DR93_1912|ribose transport system permease protein	GO:0016021//integral component of membrane;GO:0005886//plasma membrane	GO:0005215//transporter activity	GO:0006810//transport	gi|499208967|ref|WP_010906507.1|/5.8e-170/ribose ABC transporter permease [Pasteurella multocida]
CQ2GL002137	1014	938.452	71.9182	-3.70585	0.0766349	Down	3.48445e-32	2.11423e-33	known_mRNA	K00097|1|1.0e-192|677.6|pmul:DR93_712|4-hydroxythreonine-4-phosphate dehydrogenase [EC:1.1.1.262]	GO:0005737//cytoplasm	GO:0051287//NAD binding;GO:0008270//zinc ion binding;GO:0050897//cobalt ion binding;GO:0050570//4-hydroxythreonine-4-phosphate dehydrogenase activity;GO:0000287//magnesium ion binding	GO:0055114//oxidation-reduction process;GO:0042823//pyridoxal phosphate biosynthetic process;GO:0008615//pyridoxine biosynthetic process	gi|492016727|ref|WP_005718533.1|/7.1e-192/4-hydroxythreonine-4-phosphate dehydrogenase [Pasteurella multocida]
CQ2GL000578	495	38.7451	95.6898	1.30435	2.46972	Up	2.39023e-05	8.13721e-06	known_mRNA	K03617|1|8.0e-82|308.1|pmul:DR93_1162|electron transport complex protein RnfA	GO:0016021//integral component of membrane;GO:0005886//plasma membrane	-	GO:0022900//electron transport chain	gi|492023684|ref|WP_005721600.1|/5.5e-81/electron transport complex subunit A [Pasteurella multocida]
CQ2GL001814	1446	763.322	158.769	-2.26536	0.207998	Down	1.24924e-09	2.70216e-10	known_mRNA	K00135|1|3.7e-196|689.5|mhat:B824_24280|succinate-semialdehyde dehydrogenase / glutarate-semialdehyde dehydrogenase [EC:1.2.1.16 1.2.1.79 1.2.1.20]	-	-	-	gi|810421962|ref|WP_046339937.1|/5.3e-249/NAD-dependent succinate-semialdehyde dehydrogenase [Pasteurella multocida]
CQ2GL002057	1035	146.199	1281.77	3.13213	8.76728	Up	4.93455e-17	6.23961e-18	known_mRNA	K02071|1|2.9e-190|669.5|pmul:DR93_626|D-methionine transport system ATP-binding protein	GO:0009276//Gram-negative-bacterium-type cell wall;GO:0043190//ATP-binding cassette (ABC) transporter complex	GO:0048474//D-methionine transmembrane transporter activity;GO:0015424//amino acid-transporting ATPase activity;GO:0005524//ATP binding	GO:0003333//amino acid transmembrane transport;GO:0048473//D-methionine transport	gi|505741038|ref|WP_015702670.1|/2.0e-189/D-methionine ABC transporter, ATP-binding protein [Pasteurella multocida]
CQ2GL001924	915	771.803	27.6824	-4.80119	0.0358672	Down	7.82832e-42	3.19079e-43	known_mRNA	K10441|1|4.3e-166|589.0|pul:NT08PM_2215|ribose transport system ATP-binding protein [EC:3.6.3.17]	-	GO:0016887//ATPase activity;GO:0005524//ATP binding	-	gi|570283099|gb|AHE65287.1|/3.0e-165/ribose import ATP-binding protein RbsA-3 [Pasteurella multocida subsp. multocida str. HB03]
CQ2GL001635	861	121.741	44.3211	-1.45775	0.364061	Down	1.40402e-05	4.61665e-06	known_mRNA	K01624|1|6.3e-159|565.1|pmul:DR93_223|fructose-bisphosphate aldolase, class II [EC:4.1.2.13]	-	-	-	gi|570282803|gb|AHE64991.1|/4.4e-158/Fructose/tagatose bisphosphate aldolase [Pasteurella multocida subsp. multocida str. HB03]
CQ2GL001876	876	41.2646	17.7339	-1.2184	0.42976	Down	0.0286965	0.0163486	known_mRNA	K02574|1|6.5e-135|485.3|aaz:ADJ80_02705|ferredoxin-type protein NapH	GO:0016021//integral component of membrane	GO:0005506//iron ion binding	-	gi|492133032|ref|WP_005757794.1|/1.5e-169/quinol dehydrogenase ferredoxin subunit NapH [Pasteurella multocida]
CQ2GL001080	399	132.679	33.2762	-1.99537	0.250803	Down	7.64772e-09	1.79592e-09	known_mRNA	K00246|1|1.1e-68|264.2|pmp:Pmu_11140|fumarate reductase subunit C	GO:0016021//integral component of membrane;GO:0005886//plasma membrane	-	-	gi|492020888|ref|WP_005720692.1|/7.4e-68/fumarate reductase subunit C [Pasteurella multocida]
CQ2GL001848	453	302.791	119.111	-1.34601	0.393378	Down	1.21379e-05	3.96351e-06	known_mRNA	K03718|1|9.9e-79|297.7|pul:NT08PM_1907|Lrp/AsnC family transcriptional regulator, regulator for asnA, asnC and gidA	GO:0005622//intracellular	GO:0043565//sequence-specific DNA binding;GO:0003700//transcription factor activity, sequence-specific DNA binding	GO:0006355//regulation of transcription, DNA-templated	gi|492016510|ref|WP_005718316.1|/6.8e-78/transcriptional regulator [Pasteurella multocida]
CQ2GL002197	1092	247.891	95.6813	-1.3734	0.385981	Down	0.000664082	0.000278367	known_mRNA	K01089|1|1.5e-210|736.9|pmu:PM1200|imidazoleglycerol-phosphate dehydratase / histidinol-phosphatase [EC:4.2.1.19 3.1.3.15]	GO:0005737//cytoplasm	GO:0004401//histidinol-phosphatase activity;GO:0046872//metal ion binding;GO:0004424//imidazoleglycerol-phosphate dehydratase activity	GO:0016311//dephosphorylation;GO:0000105//histidine biosynthetic process	gi|514165509|ref|WP_016532970.1|/4.3e-211/bifunctional imidazole glycerol-phosphate dehydratase/histidinol phosphatase [Pasteurella multocida]
CQ2GL002026	897	188.598	82.8999	-1.18587	0.43956	Down	0.000766061	0.000325372	known_mRNA	K04761|1|5.8e-139|498.8|aat:D11S_0299|LysR family transcriptional regulator, hydrogen peroxide-inducible genes activator	-	GO:0003700//transcription factor activity, sequence-specific DNA binding;GO:0003677//DNA binding	GO:0006355//regulation of transcription, DNA-templated	gi|810416049|ref|WP_046339169.1|/1.5e-145/DNA-binding transcriptional regulator OxyR [Pasteurella multocida]
CQ2GL000753	1767	1285.43	417.483	-1.62246	0.324781	Down	3.92465e-14	5.8897e-15	known_mRNA	K01876|1|6.4e-299|1031.2|hsm:HSM_0857|aspartyl-tRNA synthetase [EC:6.1.1.12]	GO:0005737//cytoplasm	GO:0003676//nucleic acid binding;GO:0005524//ATP binding;GO:0004812//aminoacyl-tRNA ligase activity	GO:0006418//tRNA aminoacylation for protein translation	gi|515919590|ref|WP_017350173.1|/0.0e+00/aspartate--tRNA ligase [Pasteurella multocida]
CQ2GL001270	696	13.7246	2.65683	-2.36899	0.193581	Down	0.00751914	0.00375435	known_mRNA	K04013|1|7.9e-136|488.0|pmp:Pmu_12990|cytochrome c-type protein NrfB	GO:0042597//periplasmic space	GO:0020037//heme binding;GO:0051213//dioxygenase activity	GO:0006807//nitrogen compound metabolic process;GO:0055114//oxidation-reduction process	gi|12720225|gb|AAK02108.1|/5.5e-135/NrfB [Pasteurella multocida subsp. multocida str. Pm70]
CQ2GL001563	759	15.4031	42.2358	1.45524	2.74203	Up	0.000250073	9.8338e-05	known_mRNA	K15984|1|4.4e-140|502.3|pmul:DR93_132|16S rRNA (guanine1516-N2)-methyltransferase [EC:2.1.1.242]	GO:0005737//cytoplasm	GO:0008990//rRNA (guanine-N2-)-methyltransferase activity	GO:0031167//rRNA methylation	gi|504092443|ref|WP_014326437.1|/3.1e-139/DNA polymerase I [Pasteurella multocida]
CQ2GL000077	357	73.5981	25.3591	-1.53716	0.344562	Down	0.000804123	0.0003434	known_mRNA	-	-	-	-	gi|512750914|gb|EPE64266.1|/7.3e-51/Gp63 [Pasteurella multocida P1933]
CQ2GL001053	1602	60.3652	1306.61	4.43596	21.645	Up	2.96022e-137	4.11332e-140	known_mRNA	K00602|1|1.1e-305|1053.5|pmul:DR93_1841|phosphoribosylaminoimidazolecarboxamide formyltransferase / IMP cyclohydrolase [EC:2.1.2.3 3.5.4.10]	-	GO:0004643//phosphoribosylaminoimidazolecarboxamide formyltransferase activity;GO:0003937//IMP cyclohydrolase activity	GO:0006189//'de novo' IMP biosynthetic process	gi|504092226|ref|WP_014326220.1|/7.5e-305/bifunctional phosphoribosylaminoimidazolecarboxamide formyltransferase/inosine monophosphate cyclohydrolase [Pasteurella multocida]
CQ2GL001321	1029	269.08	587.706	1.12706	2.18414	Up	8.64866e-06	2.76404e-06	known_mRNA	K02536|1|8.9e-168|594.7|aah:CF65_00610|UDP-3-O-[3-hydroxymyristoyl] glucosamine N-acyltransferase [EC:2.3.1.191]	-	GO:0016410//N-acyltransferase activity	GO:0009245//lipid A biosynthetic process	gi|492030188|ref|WP_005725095.1|/3.6e-191/UDP-3-O-(3-hydroxymyristoyl)glucosamine N-acyltransferase [Pasteurella multocida]
CQ2GL001506	1149	997.84	135.273	-2.88293	0.135566	Down	9.72057e-44	3.827e-45	known_mRNA	K00927|1|1.0e-196|691.0|aao:ANH9381_0676|phosphoglycerate kinase [EC:2.7.2.3]	GO:0005737//cytoplasm	GO:0004618//phosphoglycerate kinase activity;GO:0005524//ATP binding	GO:0006096//glycolytic process	gi|980944653|ref|WP_059368358.1|/4.7e-200/phosphoglycerate kinase [[Pasteurella] pneumotropica]
CQ2GL001948	966	481.037	44.9203	-3.42071	0.0933823	Down	6.46851e-19	7.55009e-20	known_mRNA	K11531|1|6.8e-178|628.2|pul:NT08PM_2192|lsr operon transcriptional repressor	-	GO:0030246//carbohydrate binding	-	gi|492027594|ref|WP_005723795.1|/4.7e-177/transcriptional regulator [Pasteurella multocida]
CQ2GL000184	972	220.016	1132.93	2.36438	5.1493	Up	4.19007e-10	8.61692e-11	known_mRNA	K10107|1|1.3e-173|614.0|pmu:PM0779|capsular polysaccharide transport system permease protein	GO:0016021//integral component of membrane;GO:0009276//Gram-negative-bacterium-type cell wall;GO:0005576//extracellular region	GO:0015542//sugar efflux transmembrane transporter activity	GO:0009103//lipopolysaccharide biosynthetic process;GO:0006859;GO:0015992//proton transport	gi|499209309|ref|WP_010906849.1|/9.3e-173/capsule polysaccharide transporter [Pasteurella multocida]
CQ2GL001250	1350	89.4024	930.004	3.37885	10.4025	Up	1.69591e-78	1.96377e-80	known_mRNA	K00262|1|1.1e-231|807.4|hso:HS_1339|glutamate dehydrogenase (NADP+) [EC:1.4.1.4]	-	GO:0016639//oxidoreductase activity, acting on the CH-NH2 group of donors, NAD or NADP as acceptor	GO:0006520//cellular amino acid metabolic process;GO:0055114//oxidation-reduction process	gi|896429968|ref|WP_049363658.1|/2.1e-231/MULTISPECIES: glutamate dehydrogenase [Haemophilus]
CQ2GL000680	1125	30.6458	116.444	1.92587	3.79966	Up	2.28929e-09	5.02604e-10	known_mRNA	K08304|1|4.4e-160|569.3|aaz:ADJ80_10925|membrane-bound lytic murein transglycosylase A [EC:4.2.2.-]	GO:0019867//outer membrane	GO:0004553//hydrolase activity, hydrolyzing O-glycosyl compounds	GO:0009254//peptidoglycan turnover	gi|404383287|gb|EJZ79741.1|/2.1e-216/Membrane-bound lytic murein transglycosylase A precursor [Pasteurella multocida subsp. gallicida P1059]
CQ2GL000387	1062	131.597	382.103	1.53783	2.90358	Up	1.63674e-10	3.18403e-11	known_mRNA	K04774|1|1.5e-194|683.7|pul:NT08PM_0714|serine protease SohB [EC:3.4.21.-]	GO:0016021//integral component of membrane;GO:0005886//plasma membrane	GO:0004252//serine-type endopeptidase activity	GO:0006508//proteolysis	gi|492120993|ref|WP_005753986.1|/1.0e-193/protease SohB [Pasteurella multocida]
CQ2GL000721	315	166.93	5.31079	-4.97417	0.0318145	Down	1.4188e-15	1.94518e-16	known_mRNA	K02012|1|2.8e-32|142.9|pmu:PM0954|iron(III) transport system substrate-binding protein	-	-	-	gi|752776253|ref|WP_041423239.1|/4.1e-45/iron ABC transporter substrate-binding protein [Pasteurella multocida]
CQ2GL001516	612	136.8	297.587	1.12125	2.17535	Up	0.000611133	0.00025504	known_mRNA	K07153|1|5.6e-109|398.7|pmp:Pmu_14840|high frequency lysogenization protein	GO:0005737//cytoplasm;GO:0005886//plasma membrane	-	-	gi|504092413|ref|WP_014326407.1|/3.9e-108/lysogenization protein HflD [Pasteurella multocida]
CQ2GL000433	2193	279.894	16.4975	-4.08456	0.0589419	Down	3.72898e-23	3.52344e-24	known_mRNA	K00700|1|0.0e+00|1348.6|aat:D11S_1309|1,4-alpha-glucan branching enzyme [EC:2.4.1.18]	-	GO:0004553//hydrolase activity, hydrolyzing O-glycosyl compounds;GO:0043169//cation binding;GO:0003844//1,4-alpha-glucan branching enzyme activity	GO:0005978//glycogen biosynthetic process	gi|810411662|ref|WP_046338378.1|/0.0e+00/glycogen-branching enzyme [Pasteurella multocida]
CQ2GL000790	444	30.5043	6.25865	-2.28509	0.205173	Down	0.000645962	0.000269874	known_mRNA	K01104|1|3.9e-80|302.4|pmv:PMCN06_0213|protein-tyrosine phosphatase [EC:3.1.3.48]	-	GO:0004725//protein tyrosine phosphatase activity	GO:0035335//peptidyl-tyrosine dephosphorylation	gi|504091764|ref|WP_014325758.1|/2.7e-79/protein-tyrosine-phosphatase [Pasteurella multocida]
CQ2GL001461	759	1096.88	529.384	-1.05102	0.482627	Down	5.19978e-06	1.61605e-06	known_mRNA	K01674|1|1.9e-146|523.5|pmp:Pmu_14280|carbonic anhydrase [EC:4.2.1.1]	-	GO:0008270//zinc ion binding;GO:0004089//carbonate dehydratase activity	GO:0006730//one-carbon metabolic process	gi|504092390|ref|WP_014326384.1|/1.3e-145/carbonic anhydrase [Pasteurella multocida]
CQ2GL000890	879	860.849	7563.21	3.13517	8.78575	Up	4.84102e-48	1.50231e-49	known_mRNA	K05540|1|4.2e-166|589.0|pul:NT08PM_0133|tRNA-dihydrouridine synthase B [EC:1.-.-.-]	-	-	-	gi|492026665|ref|WP_005723278.1|/2.9e-165/tRNA-dihydrouridine synthase [Pasteurella multocida]
CQ2GL002043	1377	612.685	74.7579	-3.03485	0.122017	Down	1.2281e-19	1.37656e-20	known_mRNA	K03299|1|3.9e-251|872.1|pmu:PM1740|gluconate:H+ symporter, GntP family	GO:0016021//integral component of membrane	GO:0015128//gluconate transmembrane transporter activity	GO:0035429//gluconate transmembrane transport	gi|492029423|ref|WP_005724691.1|/2.7e-250/permease [Pasteurella multocida]
CQ2GL001668	429	542.196	1231.29	1.18329	2.27094	Up	8.9971e-15	1.28351e-15	known_mRNA	K02931|1|4.1e-74|282.3|pmul:DR93_256|large subunit ribosomal protein L5	GO:0005840//ribosome	GO:0003735//structural constituent of ribosome;GO:0019843//rRNA binding;GO:0000049//tRNA binding	GO:0006412//translation	gi|492154397|ref|WP_005764312.1|/2.8e-73/50S ribosomal protein L5 [Pasteurella dagmatis]
CQ2GL001497	561	231.196	53.067	-2.12323	0.229532	Down	7.91497e-09	1.86601e-09	known_mRNA	K07735|1|1.2e-105|387.5|pmul:DR93_66|putative transcriptional regulator	-	-	-	gi|46577542|sp|Q9CJX1.1|Y1869_PASMU/8.1e-105/RecName: Full=UPF0301 protein PM1869
CQ2GL001070	348	163.637	706.605	2.1104	4.31811	Up	4.24544e-31	2.75295e-32	known_mRNA	K03075|1|2.0e-55|219.9|pmu:PM0208|preprotein translocase subunit SecG	GO:0005886//plasma membrane;GO:0016021//integral component of membrane	GO:0015450//P-P-bond-hydrolysis-driven protein transmembrane transporter activity	GO:0009306//protein secretion;GO:0071806//protein transmembrane transport	gi|499208987|ref|WP_010906527.1|/1.4e-54/protein-export membrane protein SecG [Pasteurella multocida]
CQ2GL001712	1446	5484.79	171.143	-5.00216	0.0312033	Down	4.49405e-45	1.64442e-46	known_mRNA	K02445|1|1.5e-277|959.9|hie:R2846_1651|MFS transporter, OPA family, glycerol-3-phosphate transporter	GO:0016021//integral component of membrane	GO:0015169//glycerol-3-phosphate transmembrane transporter activity	GO:0015794//glycerol-3-phosphate transport;GO:0055085//transmembrane transport	gi|505740895|ref|WP_015702528.1|/4.4e-288/glycerol-3-phosphate transporter [Pasteurella multocida]
CQ2GL001829	813	148.747	334.302	1.16829	2.24746	Up	7.19738e-09	1.68683e-09	known_mRNA	K03768|1|4.9e-44|183.3|smb:smi_1520|peptidyl-prolyl cis-trans isomerase B (cyclophilin B) [EC:5.2.1.8]	-	GO:0016787//hydrolase activity	-	gi|557250424|gb|ESQ72491.1|/6.8e-153/COF family hydrolase [Pasteurella multocida subsp. multocida P1062]
CQ2GL001061	1374	143.877	48.3477	-1.57332	0.336034	Down	3.91685e-05	1.36972e-05	known_mRNA	K07645|1|1.2e-175|621.3|aap:NT05HA_0451|two-component system, OmpR family, sensor histidine kinase QseC [EC:2.7.13.3]	GO:0005622//intracellular;GO:0016021//integral component of membrane	GO:0000155//phosphorelay sensor kinase activity	GO:0000160//phosphorelay signal transduction system;GO:0023014//signal transduction by protein phosphorylation	gi|504092231|ref|WP_014326225.1|/4.8e-260/two-component sensor histidine kinase [Pasteurella multocida]
CQ2GL000810	1005	387.888	85.2573	-2.18574	0.219799	Down	3.96925e-16	5.25801e-17	known_mRNA	K02529|1|7.9e-145|518.5|msu:MS0644|LacI family transcriptional regulator	-	GO:0003700//transcription factor activity, sequence-specific DNA binding;GO:0003677//DNA binding	GO:0006355//regulation of transcription, DNA-templated	gi|492026481|ref|WP_005723165.1|/2.9e-185/transcriptional regulator [Pasteurella multocida]
CQ2GL001624	639	263.043	69.6667	-1.91676	0.264848	Down	1.19911e-11	2.18272e-12	known_mRNA	K01625|1|6.9e-94|348.6|apa:APP7_1075|2-dehydro-3-deoxyphosphogluconate aldolase / (4S)-4-hydroxy-2-oxoglutarate aldolase [EC:4.1.2.14 4.1.3.42]	-	GO:0016829//lyase activity	GO:0008152//metabolic process	gi|492122287|ref|WP_005754908.1|/2.7e-112/ketohydroxyglutarate aldolase [Pasteurella multocida]
CQ2GL000268	1689	764.237	295.778	-1.36951	0.387024	Down	1.29694e-12	2.16858e-13	known_mRNA	K01897|1|0.0e+00|1124.8|pmul:DR93_1537|long-chain acyl-CoA synthetase [EC:6.2.1.3]	-	GO:0004467//long-chain fatty acid-CoA ligase activity	GO:0001676//long-chain fatty acid metabolic process	gi|492034106|ref|WP_005726632.1|/0.0e+00/long-chain-fatty-acid--CoA ligase [Pasteurella multocida]
CQ2GL002061	1326	457.767	94.8216	-2.27133	0.207139	Down	1.26068e-19	1.41892e-20	known_mRNA	K01262|1|3.8e-256|888.6|pmu:PM1724|Xaa-Pro aminopeptidase [EC:3.4.11.9]	-	GO:0030145//manganese ion binding;GO:0004177//aminopeptidase activity	GO:0006508//proteolysis	gi|499209764|ref|WP_010907304.1|/2.7e-255/Xaa-Pro aminopeptidase [Pasteurella multocida]
CQ2GL000101	741	54.842	24.8484	-1.14213	0.45309	Down	0.0299607	0.0171799	known_mRNA	-	-	-	-	gi|514429647|ref|WP_016570088.1|/2.8e-145/tail protein [Pasteurella multocida]
CQ2GL002143	936	419.973	94.9506	-2.14505	0.226088	Down	1.98773e-09	4.34557e-10	known_mRNA	K21395|1|1.2e-70|271.9|cmai:BFX80_06490|TRAP-type transport system periplasmic protein	GO:0030288//outer membrane-bounded periplasmic space	-	GO:0006810//transport	gi|492016714|ref|WP_005718520.1|/1.7e-176/C4-dicarboxylate ABC transporter substrate-binding protein [Pasteurella multocida]
CQ2GL002110	525	239.265	95.6705	-1.32246	0.399852	Down	1.76028e-08	4.34567e-09	known_mRNA	-	GO:0016021//integral component of membrane	-	-	gi|505741058|ref|WP_015702690.1|/7.6e-97/hypothetical protein [Pasteurella multocida]
CQ2GL000406	1023	1625.83	717.853	-1.17941	0.441531	Down	2.3485e-10	4.66655e-11	known_mRNA	K00826|1|3.2e-202|709.1|pmu:PM0566|branched-chain amino acid aminotransferase [EC:2.6.1.42]	-	GO:0052654//L-leucine transaminase activity;GO:0052655//L-valine transaminase activity;GO:0052656//L-isoleucine transaminase activity	GO:0009097//isoleucine biosynthetic process;GO:0009099//valine biosynthetic process;GO:0009098//leucine biosynthetic process	gi|499927917|ref|WP_011608651.1|/3.7e-180/branched chain amino acid aminotransferase [Histophilus somni]
CQ2GL000395	807	52.7739	120.97	1.19675	2.29223	Up	0.00214567	0.000974942	known_mRNA	K01695|1|2.8e-148|529.6|pmp:Pmu_06440|tryptophan synthase alpha chain [EC:4.2.1.20]	-	GO:0004834//tryptophan synthase activity	GO:0008652//cellular amino acid biosynthetic process;GO:0000162//tryptophan biosynthetic process	gi|492128865|ref|WP_005756488.1|/1.9e-147/tryptophan synthase subunit alpha [Pasteurella multocida]
CQ2GL000981	831	162.109	497.47	1.61764	3.06874	Up	2.1537e-12	3.72084e-13	known_mRNA	K00868|1|4.5e-154|548.9|pmul:DR93_1772|pyridoxine kinase [EC:2.7.1.35]	-	-	-	gi|492022275|ref|WP_005721193.1|/3.1e-153/pyridoxamine kinase [Pasteurella multocida]
CQ2GL001733	1014	65.4201	274.006	2.0664	4.1884	Up	2.61712e-20	2.83653e-21	known_mRNA	K19239|1|1.3e-118|431.4|hiz:R2866_1182|predicted membrane protein	GO:0016021//integral component of membrane;GO:0005886//plasma membrane	-	-	gi|570282897|gb|AHE65085.1|/2.5e-184/membrane protein [Pasteurella multocida subsp. multocida str. HB03]
CQ2GL000191	1227	145.319	303.879	1.06427	2.09112	Up	2.59662e-05	8.88793e-06	known_mRNA	K07265|1|4.8e-245|851.7|pmp:Pmu_08500|capsular polysaccharide export protein	-	-	GO:0015774//polysaccharide transport;GO:0000271//polysaccharide biosynthetic process	gi|514165598|ref|WP_016533042.1|/3.3e-244/capsule polysaccharide modification protein [Pasteurella multocida]
CQ2GL000330	615	172.975	413.64	1.25781	2.39133	Up	1.434e-06	4.22429e-07	known_mRNA	K03975|1|2.1e-15|87.8|yfr:AW19_1893|membrane-associated protein	GO:0016021//integral component of membrane	-	-	gi|12720915|gb|AAK02724.1|/1.2e-112/unknown [Pasteurella multocida subsp. multocida str. Pm70]
CQ2GL001537	1449	99.7042	43.1535	-1.20818	0.432815	Down	0.00234896	0.00107384	known_mRNA	K15539|1|4.4e-11|74.7|mag:amb1615|cytoskeleton protein RodZ	GO:0016021//integral component of membrane	-	-	gi|684177484|gb|AIN48666.1|/6.2e-282/von Willebrand factor type A domain protein [Pasteurella multocida]
CQ2GL001716	1512	1353.2	138.798	-3.28532	0.10257	Down	5.65158e-09	1.30622e-09	known_mRNA	K00864|1|4.7e-266|921.8|hin:HI0691|glycerol kinase [EC:2.7.1.30]	-	GO:0004370//glycerol kinase activity;GO:0005524//ATP binding	GO:0019563//glycerol catabolic process;GO:0006072//glycerol-3-phosphate metabolic process;GO:0016310//phosphorylation	gi|692227635|ref|WP_032109359.1|/3.1e-276/glycerol kinase [Haemophilus sp. FF7]
CQ2GL000852	1656	3359.72	1219.97	-1.46149	0.363118	Down	8.33089e-20	9.26083e-21	known_mRNA	K01840|1|0.0e+00|1099.7|pmp:Pmu_00800|phosphomannomutase [EC:5.4.2.8]	-	GO:0000287//magnesium ion binding;GO:0016868//intramolecular transferase activity, phosphotransferases	GO:0005975//carbohydrate metabolic process	gi|499209464|ref|WP_010907004.1|/0.0e+00/phosphomannomutase [Pasteurella multocida]
CQ2GL000380	1596	6431.28	714.723	-3.16965	0.111132	Down	7.21866e-05	2.63135e-05	known_mRNA	K12368|1|6.1e-248|861.7|hap:HAPS_1202|dipeptide transport system substrate-binding protein	GO:0043190//ATP-binding cassette (ABC) transporter complex	GO:0008707//4-phytase activity	GO:0016311//dephosphorylation;GO:0055085//transmembrane transport	gi|896209929|ref|WP_049214449.1|/1.2e-291/peptide transporter [Pasteurella multocida]
CQ2GL002037	1185	4870.18	15415.1	1.66229	3.1652	Up	4.70788e-40	2.11517e-41	known_mRNA	K02358|1|1.1e-225|787.3|pmp:Pmu_15880|elongation factor Tu	GO:0005737//cytoplasm	GO:0003746//translation elongation factor activity;GO:0005525//GTP binding;GO:0003924//GTPase activity	GO:0006414//translational elongation	gi|696425201|ref|WP_032994968.1|/4.1e-223/elongation factor Tu, partial [Aggregatibacter aphrophilus]
CQ2GL000535	696	37.6006	155.656	2.04954	4.13973	Up	0.000384742	0.00015575	known_mRNA	K07657|1|5.2e-127|458.8|pmp:Pmu_04930|two-component system, OmpR family, phosphate regulon response regulator PhoB	GO:0005622//intracellular	GO:0000156//phosphorelay response regulator activity;GO:0003677//DNA binding	GO:0000160//phosphorelay signal transduction system;GO:0006355//regulation of transcription, DNA-templated;GO:0006817//phosphate ion transport	gi|492120807|ref|WP_005753800.1|/3.6e-126/DNA-binding response regulator [Pasteurella multocida]
CQ2GL000319	1395	218.925	107.832	-1.02165	0.492554	Down	0.000277801	0.000109885	known_mRNA	K03327|1|1.4e-203|714.1|aacn:AANUM_2089|multidrug resistance protein, MATE family	GO:0016021//integral component of membrane;GO:0005886//plasma membrane	GO:0015297//antiporter activity;GO:0015238//drug transmembrane transporter activity	GO:0006855//drug transmembrane transport;GO:0006811//ion transport	gi|492033516|ref|WP_005726519.1|/2.4e-259/multidrug resistance protein NorM [Pasteurella multocida]
CQ2GL001680	630	392.456	4532.7	3.52977	11.5496	Up	2.37122e-87	1.8671e-89	known_mRNA	K02906|1|3.8e-113|412.5|pmul:DR93_268|large subunit ribosomal protein L3	GO:0005840//ribosome	GO:0003735//structural constituent of ribosome;GO:0019843//rRNA binding	GO:0006412//translation	gi|492027860|ref|WP_005724032.1|/2.7e-112/50S ribosomal protein L3 [Pasteurella multocida]
CQ2GL001129	1005	58.2315	22.7588	-1.35537	0.390834	Down	0.00077522	0.000330339	known_mRNA	K02529|1|1.9e-138|497.3|gan:UMN179_01524|LacI family transcriptional regulator	-	GO:0003700//transcription factor activity, sequence-specific DNA binding;GO:0003677//DNA binding	GO:0006355//regulation of transcription, DNA-templated	gi|492019929|ref|WP_005720235.1|/6.6e-190/ribose operon repressor [Pasteurella multocida]
CQ2GL000600	1326	73.7368	149.112	1.01594	2.02222	Up	0.000230485	8.9995e-05	known_mRNA	K03316|1|9.7e-191|671.4|hpr:PARA_17960|monovalent cation:H+ antiporter, CPA1 family	GO:0016021//integral component of membrane	GO:0015299//solute:proton antiporter activity	GO:1902600//hydrogen ion transmembrane transport	gi|504091877|ref|WP_014325871.1|/3.8e-246/sodium:proton antiporter [Pasteurella multocida]
CQ2GL000263	858	153.371	54.6475	-1.4888	0.35631	Down	6.98893e-06	2.20448e-06	known_mRNA	K07088|1|1.4e-153|547.4|pmp:Pmu_07780|uncharacterized protein	GO:0016021//integral component of membrane	-	GO:0055085//transmembrane transport	gi|504092068|ref|WP_014326062.1|/9.4e-153/malonate transporter [Pasteurella multocida]
CQ2GL001447	909	36.613	114.426	1.64399	3.12529	Up	1.22263e-07	3.26186e-08	known_mRNA	-	GO:0016021//integral component of membrane	-	-	gi|504092386|ref|WP_014326380.1|/1.2e-169/membrane protein [Pasteurella multocida]
CQ2GL001295	1440	457.358	42.651	-3.42267	0.0932552	Down	4.87676e-30	3.25268e-31	known_mRNA	K02818|1|4.1e-235|818.9|ass:ASU1_06965|PTS system, trehalose-specific IIB component [EC:2.7.1.201];K02819|1|4.1e-235|818.9|ass:ASU1_06965|PTS system, trehalose-specific IIC component	GO:0005886//plasma membrane;GO:0016021//integral component of membrane	GO:0016301//kinase activity;GO:0015574//trehalose transmembrane transporter activity;GO:0008982//protein-N(PI)-phosphohistidine-sugar phosphotransferase activity	GO:0034219//carbohydrate transmembrane transport;GO:0016310//phosphorylation;GO:0015771//trehalose transport;GO:0009401//phosphoenolpyruvate-dependent sugar phosphotransferase system	gi|746129887|ref|WP_039195302.1|/2.8e-234/PTS trehalose transporter subunit IIBC [Actinobacillus suis]
CQ2GL001933	1305	56.3524	5.33578	-3.40071	0.094686	Down	6.15484e-08	1.59074e-08	known_mRNA	K08172|1|2.9e-83|314.3|mms:mma_2392|MFS transporter, MHS family, shikimate and dehydroshikimate transport protein	GO:0016021//integral component of membrane	GO:0005215//transporter activity	GO:0055085//transmembrane transport	gi|492132420|ref|WP_005757433.1|/3.0e-243/transporter [Pasteurella multocida]
CQ2GL000457	429	435.655	3040.81	2.8032	6.97987	Up	4.34249e-41	1.83032e-42	known_mRNA	K02871|1|1.5e-76|290.4|pmul:DR93_1295|large subunit ribosomal protein L13	GO:0005840//ribosome	GO:0003735//structural constituent of ribosome	GO:0006412//translation	gi|492033182|ref|WP_005726289.1|/1.0e-75/50S ribosomal protein L13 [Pasteurella multocida]
CQ2GL000015	813	87.765	292.087	1.73468	3.32806	Up	3.50036e-10	7.13366e-11	known_mRNA	K02843|1|1.6e-07|62.0|lis:LIL_11436|heptosyltransferase II [EC:2.4.-.-];K02849|5|5.3e-06|57.0|ant:Arnit_2249|heptosyltransferase III [EC:2.4.-.-]	-	GO:0016757//transferase activity, transferring glycosyl groups	GO:0008152//metabolic process	gi|504091692|ref|WP_014325686.1|/1.4e-134/glycosyl transferase family 9 protein [Pasteurella multocida]
CQ2GL000937	1200	152.632	55.3545	-1.46329	0.362666	Down	1.99554e-07	5.45332e-08	known_mRNA	K01766|1|2.9e-162|576.6|asu:Asuc_1619|cysteine sulfinate desulfinase [EC:4.4.1.-]	-	GO:0031071//cysteine desulfurase activity	-	gi|557249123|gb|ESQ71214.1|/1.4e-226/cysteine desulfurase [Pasteurella multocida subsp. multocida P1062]
CQ2GL000340	450	57.7683	14.4795	-1.99627	0.250647	Down	1.3178e-05	4.31536e-06	known_mRNA	-	-	-	-	gi|512748160|ref|WP_016504344.1|/6.8e-78/hypothetical protein [Pasteurella multocida]
CQ2GL001700	489	228.866	504.976	1.14171	2.20642	Up	1.63796e-10	3.19399e-11	known_mRNA	K02439|1|2.0e-08|64.3|hap:HAPS_1367|thiosulfate sulfurtransferase [EC:2.8.1.1]	GO:0016021//integral component of membrane	-	-	gi|492015581|ref|WP_005717964.1|/9.0e-76/rhodanese-like domain-containing protein [Pasteurella multocida]
CQ2GL001971	738	818.467	3700.75	2.17682	4.52157	Up	1.72835e-34	9.68642e-36	known_mRNA	K00554|1|6.9e-138|495.0|pmul:DR93_542|tRNA (guanine37-N1)-methyltransferase [EC:2.1.1.228]	GO:0005737//cytoplasm	GO:0052906//tRNA (guanine(37)-N(1))-methyltransferase activity	GO:0030488//tRNA methylation	gi|492014653|ref|WP_005717781.1|/4.8e-137/tRNA (guanine-N(1)-)-methyltransferase [Pasteurella multocida]
CQ2GL000678	1089	322.175	6820.21	4.4039	21.1693	Up	1.20026e-96	5.55934e-99	known_mRNA	K09815|1|2.2e-217|759.6|pmul:DR93_1056|zinc transport system substrate-binding protein	-	GO:0046872//metal ion binding	GO:0030001//metal ion transport	gi|504091821|ref|WP_014325815.1|/1.5e-216/zinc ABC transporter substrate-binding protein [Pasteurella multocida]
CQ2GL000208	915	153.529	566.214	1.88283	3.68799	Up	6.69466e-11	1.26513e-11	known_mRNA	K03177|1|1.3e-170|604.0|pmp:Pmu_08310|tRNA pseudouridine55 synthase [EC:5.4.99.25]	-	GO:0009982//pseudouridine synthase activity;GO:0003723//RNA binding	GO:0031119//tRNA pseudouridine synthesis	gi|504092090|ref|WP_014326084.1|/9.0e-170/tRNA pseudouridine(55) synthase [Pasteurella multocida]
CQ2GL001938	948	13.6352	3.26219	-2.06342	0.239249	Down	0.0113662	0.00592788	known_mRNA	K15598|1|2.2e-128|463.8|btrh:F543_12940|putative hydroxymethylpyrimidine transport system substrate-binding protein	-	-	GO:0009228//thiamine biosynthetic process	gi|492027573|ref|WP_005723783.1|/4.1e-173/thiamine biosynthesis protein [Pasteurella multocida]
CQ2GL000336	651	164.685	49.9928	-1.71992	0.303566	Down	7.40227e-07	2.10857e-07	known_mRNA	K02226|1|2.9e-23|114.0|toc:Toce_1419|alpha-ribazole phosphatase [EC:3.1.3.73];K22305|2|6.5e-23|112.8|cth:Cthe_0707|phosphoserine phosphatase [EC:3.1.3.3]	-	-	-	gi|504092032|ref|WP_014326026.1|/6.1e-120/phosphoglycerate mutase [Pasteurella multocida]
CQ2GL001605	1467	314.573	12.5676	-4.64561	0.0399514	Down	9.94012e-26	8.33331e-27	known_mRNA	K03299|1|6.9e-182|642.1|psi:S70_07775|gluconate:H+ symporter, GntP family	GO:0016021//integral component of membrane	GO:0015128//gluconate transmembrane transporter activity	GO:0035429//gluconate transmembrane transport	gi|492115580|ref|WP_005751981.1|/4.7e-269/gluconate permease [Pasteurella multocida]
CQ2GL000735	528	159.333	18.8284	-3.08106	0.11817	Down	1.87026e-08	4.62584e-09	known_mRNA	K02679|1|2.5e-97|359.8|pmul:DR93_1014|prepilin peptidase dependent protein A	-	-	-	gi|504091795|ref|WP_014325789.1|/1.7e-96/prepilin-type N-terminal cleavage/methylation domain-containing protein [Pasteurella multocida]
CQ2GL000277	1221	302.821	100.942	-1.58494	0.333338	Down	8.33389e-10	1.76019e-10	known_mRNA	K03750|1|4.6e-187|659.1|aap:NT05HA_0912|molybdopterin molybdotransferase [EC:2.10.1.1]	-	-	GO:0006777//Mo-molybdopterin cofactor biosynthetic process;GO:0032324//molybdopterin cofactor biosynthetic process	gi|514165590|ref|WP_016533036.1|/1.0e-229/molybdopterin molybdenumtransferase [Pasteurella multocida]
CQ2GL002016	1293	6.92907	1.20428	-2.52449	0.173801	Down	0.0312068	0.0179956	known_mRNA	K07783|1|2.2e-200|703.4|msu:MS2287|MFS transporter, OPA family, sugar phosphate sensor protein UhpC	GO:0016021//integral component of membrane	GO:0005215//transporter activity	GO:0055085//transmembrane transport	gi|52308394|gb|AAU38894.1|/1.5e-199/UhpC protein [Mannheimia succiniciproducens MBEL55E]
CQ2GL000551	1956	186.164	437.155	1.23157	2.34822	Up	9.16634e-08	2.41766e-08	known_mRNA	K16698|1|4.7e-16|91.7|bfg:BF638R_0805|teichuronic acid biosynthesis glycosyltransferase TuaG [EC:2.4.-.-];K07011|2|1.8e-15|89.7|mfs:MFS40622_0603|uncharacterized protein;K12983|5|1.1e-14|87.0|pala:CO695_04900|UDP-glucose:(glucosyl)LPS beta-1,3-glucosyltransferase [EC:2.4.1.-]	-	GO:0016740//transferase activity	-	gi|33867481|gb|AAQ55110.1|/0.0e+00/heparosan synthase B [Pasteurella multocida]
CQ2GL000777	1194	315.36	41.4607	-2.92718	0.131471	Down	2.15563e-10	4.25336e-11	known_mRNA	-	GO:0016021//integral component of membrane	-	-	gi|504091773|ref|WP_014325767.1|/3.0e-226/hypothetical protein [Pasteurella multocida]
CQ2GL001150	933	28.6039	70.3457	1.29825	2.4593	Up	0.000153408	5.80995e-05	known_mRNA	K02015|1|9.2e-172|607.8|pmul:DR93_1936|iron complex transport system permease protein	GO:0016021//integral component of membrane;GO:0005886//plasma membrane	GO:0005215//transporter activity	GO:0006810//transport	gi|504092272|ref|WP_014326266.1|/6.4e-171/iron ABC transporter [Pasteurella multocida]
CQ2GL000445	540	20.6456	64.0568	1.63351	3.10268	Up	1.74688e-07	4.74141e-08	known_mRNA	-	-	-	-	gi|504091974|ref|WP_014325968.1|/3.8e-99/hypothetical protein [Pasteurella multocida]
CQ2GL001333	966	580.725	58.1173	-3.32082	0.100077	Down	9.89525e-26	8.24986e-27	known_mRNA	K01993|1|1.7e-176|623.6|pmul:DR93_2117|HlyD family secretion protein	-	-	-	gi|557250900|gb|ESQ72967.1|/1.2e-175/hemolysin D [Pasteurella multocida subsp. multocida P1062]
CQ2GL000306	1053	51.6826	277.102	2.42267	5.36162	Up	3.67258e-13	5.93668e-14	known_mRNA	K01626|1|6.1e-156|555.4|asu:Asuc_1570|3-deoxy-7-phosphoheptulonate synthase [EC:2.5.1.54]	-	GO:0003849//3-deoxy-7-phosphoheptulonate synthase activity	GO:0008652//cellular amino acid biosynthetic process;GO:0009423//chorismate biosynthetic process;GO:0009073//aromatic amino acid family biosynthetic process	gi|896209779|ref|WP_049214379.1|/1.2e-173/phospho-2-dehydro-3-deoxyheptonate aldolase [Pasteurella multocida]
CQ2GL000012	171	3.75492	15.8428	2.07698	4.21923	Up	0.00169923	0.000762646	known_mRNA	K02913|1|1.5e-24|116.3|pmu:PM1150|large subunit ribosomal protein L33	GO:0005840//ribosome	GO:0003735//structural constituent of ribosome	GO:0006412//translation	gi|492052176|ref|WP_005733905.1|/1.1e-23/MULTISPECIES: 50S ribosomal protein L33 [Pasteurella]
CQ2GL001655	390	370.534	1973.89	2.41336	5.32714	Up	3.11054e-81	3.02554e-83	known_mRNA	K02879|1|2.4e-65|253.1|pmp:Pmu_16400|large subunit ribosomal protein L17	GO:0005840//ribosome	GO:0003735//structural constituent of ribosome	GO:0006412//translation	gi|492015422|ref|WP_005717908.1|/1.7e-64/50S ribosomal protein L17 [Pasteurella multocida]
CQ2GL000231	324	70.7767	14.0484	-2.33287	0.198489	Down	0.000605565	0.000252155	known_mRNA	-	GO:0016021//integral component of membrane	-	-	gi|696274761|ref|WP_032851158.1|/3.4e-55/membrane protein [Pasteurella multocida]
CQ2GL001806	708	21.0319	4.48339	-2.22991	0.213171	Down	0.00880488	0.00446158	known_mRNA	K05921|1|1.6e-123|447.2|pmul:DR93_377|5-oxopent-3-ene-1,2,5-tricarboxylate decarboxylase / 2-hydroxyhepta-2,4-diene-1,7-dioate isomerase [EC:4.1.1.68 5.3.3.-]	-	GO:0008704//5-carboxymethyl-2-hydroxymuconate delta-isomerase activity;GO:0018800//5-oxopent-3-ene-1,2,5-tricarboxylate decarboxylase activity	GO:0008152//metabolic process	gi|505740931|ref|WP_015702564.1|/1.1e-122/4-hydroxyphenylacetate degradation bifunctional isomerase/decarboxylase [Pasteurella multocida]
CQ2GL000526	459	24.7585	50.8609	1.03864	2.05428	Up	0.00841607	0.00424117	known_mRNA	K08296|1|2.2e-81|306.6|pmu:PM0441|phosphohistidine phosphatase [EC:3.1.3.-]	GO:0005737//cytoplasm	GO:0008969//phosphohistidine phosphatase activity	GO:0016311//dephosphorylation;GO:0006464//cellular protein modification process	gi|492032868|ref|WP_005726161.1|/1.5e-80/phosphohistidine phosphatase SixA [Pasteurella multocida]
CQ2GL002115	1233	596.549	1890.7	1.66421	3.16939	Up	4.69103e-14	7.12671e-15	known_mRNA	K00058|1|1.6e-195|687.2|hie:R2846_0114|D-3-phosphoglycerate dehydrogenase / 2-oxoglutarate reductase [EC:1.1.1.95 1.1.1.399]	-	GO:0051287//NAD binding;GO:0004617//phosphoglycerate dehydrogenase activity;GO:0016597//amino acid binding	GO:0006564//L-serine biosynthetic process;GO:0055114//oxidation-reduction process	gi|492150539|ref|WP_005763370.1|/7.5e-212/D-3-phosphoglycerate dehydrogenase [Pasteurella dagmatis]
CQ2GL000847	327	470.525	227.509	-1.04835	0.483522	Down	9.59538e-06	3.09772e-06	known_mRNA	-	-	-	-	gi|12721407|gb|AAK03154.1|/9.4e-53/unknown [Pasteurella multocida subsp. multocida str. Pm70]
CQ2GL002096	231	18.5026	108.118	2.54681	5.8434	Up	1.9624e-19	2.2269e-20	known_mRNA	K03116|1|1.4e-33|146.7|pmul:DR93_672|sec-independent protein translocase protein TatA	GO:0005887//integral component of plasma membrane;GO:0033281//TAT protein transport complex	GO:0008320//protein transmembrane transporter activity	GO:0043953//protein transport by the Tat complex;GO:0009306//protein secretion	gi|492124791|ref|WP_005755277.1|/1.0e-32/protein translocase TatA [Pasteurella multocida]
CQ2GL000502	780	88.8129	35.6927	-1.31514	0.401887	Down	0.000201996	7.84032e-05	known_mRNA	-	GO:0016021//integral component of membrane	-	-	gi|504091934|ref|WP_014325928.1|/1.1e-139/membrane protein [Pasteurella multocida]
CQ2GL001102	639	72.9257	263.684	1.85431	3.61579	Up	1.62892e-11	3.00283e-12	known_mRNA	K07323|1|4.2e-115|419.1|pmp:Pmu_11360|phospholipid transport system substrate-binding protein	-	-	-	gi|356597302|gb|AET16028.1|/2.9e-114/toluene tolerance Ttg2 family protein [Pasteurella multocida 36950]
CQ2GL000976	1272	130.099	331.26	1.34835	2.54621	Up	5.72612e-10	1.20145e-10	known_mRNA	-	-	-	-	gi|504092187|ref|WP_014326181.1|/9.7e-247/hypothetical protein [Pasteurella multocida]
CQ2GL002116	660	153.223	337.117	1.13762	2.20017	Up	4.3677e-06	1.34733e-06	known_mRNA	K01807|1|1.6e-114|417.2|pmul:DR93_692|ribose 5-phosphate isomerase A [EC:5.3.1.6]	-	GO:0004751//ribose-5-phosphate isomerase activity	GO:0009052//pentose-phosphate shunt, non-oxidative branch	gi|492016766|ref|WP_005718572.1|/1.1e-113/ribose-5-phosphate isomerase [Pasteurella multocida]
CQ2GL001567	267	6.23133	57.5912	3.20824	9.2422	Up	9.80884e-11	1.86727e-11	known_mRNA	K09896|1|6.1e-44|181.4|pmp:Pmu_15350|uncharacterized protein	-	-	-	gi|570282721|gb|AHE64909.1|/4.2e-43/YihD [Pasteurella multocida subsp. multocida str. HB03]
CQ2GL002024	264	52.885	3.86201	-3.77543	0.0730266	Down	7.3446e-08	1.92545e-08	known_mRNA	K11534|1|3.3e-42|175.6|pul:NT08PM_2113|DeoR family transcriptional regulator, deoxyribose operon repressor	GO:0005622//intracellular	GO:0003700//transcription factor activity, sequence-specific DNA binding;GO:0003677//DNA binding	GO:0006355//regulation of transcription, DNA-templated	gi|338219565|gb|EGP05206.1|/2.3e-41/hypothetical protein GEW_08242 [Pasteurella multocida subsp. gallicida str. Anand1_poultry]
CQ2GL002201	624	25.0098	10.2469	-1.2873	0.409716	Down	0.0270173	0.0152919	known_mRNA	K18234|1|1.2e-119|434.1|pmul:DR93_770|virginiamycin A acetyltransferase [EC:2.3.1.-]	-	GO:0016740//transferase activity	-	gi|514165512|ref|WP_016532973.1|/6.5e-119/Vat family streptogramin A O-acetyltransferase [Pasteurella multocida]
CQ2GL000554	2181	355.806	176.121	-1.01453	0.49499	Down	0.000143408	5.40023e-05	known_mRNA	K03657|1|0.0e+00|1250.7|msu:MS1368|DNA helicase II / ATP-dependent DNA helicase PcrA [EC:3.6.4.12]	GO:0005737//cytoplasm	GO:0004003//ATP-dependent DNA helicase activity;GO:0003677//DNA binding;GO:0005524//ATP binding	GO:0006268//DNA unwinding involved in DNA replication	gi|492146858|ref|WP_005762274.1|/0.0e+00/DNA-dependent helicase II [Pasteurella dagmatis]
CQ2GL000431	1320	242.735	43.8609	-2.46838	0.180694	Down	5.60287e-10	1.1704e-10	known_mRNA	K00975|1|5.6e-223|778.5|aact:ACT75_00240|glucose-1-phosphate adenylyltransferase [EC:2.7.7.27]	-	GO:0005524//ATP binding;GO:0008878//glucose-1-phosphate adenylyltransferase activity	GO:0005978//glycogen biosynthetic process	gi|29336928|sp|Q9CN92.1|GLGC_PASMU/3.7e-257/RecName: Full=Glucose-1-phosphate adenylyltransferase; AltName: Full=ADP-glucose pyrophosphorylase; Short=ADPGlc PPase; AltName: Full=ADP-glucose synthase
CQ2GL001721	387	37.9796	15.5323	-1.28995	0.408964	Down	0.0134438	0.00710485	known_mRNA	K01070|1|1.8e-20|104.0|pgi:PG_0425|S-formylglutathione hydrolase [EC:3.1.2.12]	-	-	-	gi|499209630|ref|WP_010907170.1|/1.4e-71/XynC protein [Pasteurella multocida]
CQ2GL000871	1635	4027.94	1186.84	-1.76292	0.294652	Down	8.42828e-17	1.08916e-17	known_mRNA	K04077|1|1.2e-283|980.3|gan:UMN179_00828|chaperonin GroEL	GO:0005737//cytoplasm	GO:0005524//ATP binding;GO:0051082//unfolded protein binding	GO:0042026//protein refolding	gi|896209650|ref|WP_049214321.1|/4.7e-294/molecular chaperone GroEL [Pasteurella multocida]
CQ2GL001776	870	9.95801	108.71	3.44848	10.9168	Up	8.82487e-15	1.25486e-15	known_mRNA	K06998|1|6.2e-37|159.8|syp:SYNPCC7002_A0039|trans-2,3-dihydro-3-hydroxyanthranilate isomerase [EC:5.3.3.17]	-	GO:0016853//isomerase activity	GO:0009058//biosynthetic process	gi|505740921|ref|WP_015702554.1|/3.5e-163/isomerase [Pasteurella multocida]
CQ2GL000683	492	20.6189	5.45784	-1.91756	0.264701	Down	0.0183725	0.00988831	known_mRNA	-	-	-	-	gi|512761443|gb|EPE73920.1|/6.7e-87/hypothetical protein I142_03849 [Pasteurella multocida RIIF]
CQ2GL001329	558	241.22	878.423	1.86457	3.64159	Up	4.10973e-14	6.18648e-15	known_mRNA	K02838|1|4.2e-95|352.4|pmu:PM1987|ribosome recycling factor	GO:0005737//cytoplasm	-	GO:0006415//translational termination	gi|492030167|ref|WP_005725082.1|/2.9e-94/ribosome recycling factor [Pasteurella multocida]
CQ2GL001261	1455	4152.96	410.82	-3.33756	0.0989221	Down	1.40289e-34	7.73249e-36	known_mRNA	K03781|1|3.1e-291|1005.4|pmv:PMCN06_1278|catalase [EC:1.11.1.6]	-	GO:0046872//metal ion binding;GO:0020037//heme binding;GO:0004096//catalase activity	GO:0098869//cellular oxidant detoxification;GO:0006979//response to oxidative stress;GO:0042744//hydrogen peroxide catabolic process;GO:0055114//oxidation-reduction process	gi|492025091|ref|WP_005722290.1|/2.1e-290/catalase [Pasteurella multocida]
BGI_novel_C08	1913	18.8694	2.85165	-2.72618	0.151125	Down	0.00323861	0.00150905	novel_mRNA	K07496|1|1.1e-222|778.1|mhao:J451_02885|putative transposase	-	-	-	gi|338217014|gb|EGP02939.1|/8.6e-223/IS605 family transposase OrfB [Pasteurella multocida subsp. gallicida str. Anand1_poultry]
CQ2GL000483	477	25.7197	97.9719	1.92949	3.80922	Up	1.13468e-07	3.0167e-08	known_mRNA	K03976|1|4.1e-83|312.4|pmp:Pmu_05530|Cys-tRNA(Pro)/Cys-tRNA(Cys) deacylase [EC:3.1.1.-]	GO:0005737//cytoplasm	GO:0002161//aminoacyl-tRNA editing activity;GO:0016829//lyase activity	GO:0006450//regulation of translational fidelity	gi|504091941|ref|WP_014325935.1|/2.8e-82/aminoacyl-tRNA deacylase [Pasteurella multocida]
CQ2GL000959	1359	237.967	117.293	-1.02065	0.492895	Down	3.96583e-06	1.21785e-06	known_mRNA	K03572|1|1.6e-249|866.7|pmul:DR93_1746|DNA mismatch repair protein MutL	-	GO:0005524//ATP binding;GO:0030983//mismatched DNA binding	GO:0006298//mismatch repair	gi|504092175|ref|WP_014326169.1|/1.1e-248/DNA mismatch repair protein MutL [Pasteurella multocida]
CQ2GL001477	708	46.1219	526.5	3.51291	11.4154	Up	5.09262e-57	1.10863e-58	known_mRNA	K09125|1|4.6e-107|392.5|aao:ANH9381_1030|uncharacterized protein	GO:0016021//integral component of membrane	-	-	gi|356597599|gb|AET16325.1|/2.3e-128/transmembrane protein [Pasteurella multocida 36950]
CQ2GL000386	819	531.846	1455.68	1.45261	2.73703	Up	1.92039e-11	3.54903e-12	known_mRNA	K03286|1|3.3e-32|144.1|btrh:F543_16680|OmpA-OmpF porin, OOP family	GO:0016021//integral component of membrane;GO:0009279//cell outer membrane	-	-	gi|492033366|ref|WP_005726415.1|/2.5e-155/plastocyanin [Pasteurella multocida]
CQ2GL001520	1434	122.507	20.6315	-2.56994	0.168411	Down	1.13719e-08	2.72842e-09	known_mRNA	K02809|1|2.6e-234|816.2|hpas:JL26_01880|PTS system, sucrose-specific IIB component [EC:2.7.1.211];K02810|1|2.6e-234|816.2|hpas:JL26_01880|PTS system, sucrose-specific IIC component	GO:0005886//plasma membrane;GO:0016021//integral component of membrane	GO:0016301//kinase activity;GO:0103111;GO:0008982//protein-N(PI)-phosphohistidine-sugar phosphotransferase activity	GO:0034219//carbohydrate transmembrane transport;GO:0016310//phosphorylation;GO:0009401//phosphoenolpyruvate-dependent sugar phosphotransferase system	gi|492116620|ref|WP_005752327.1|/2.4e-262/PTS sucrose EIIBC component [Pasteurella multocida]
CQ2GL001662	435	383.284	884.839	1.207	2.30857	Up	6.15327e-12	1.09442e-12	known_mRNA	K02876|1|3.5e-73|279.3|pmp:Pmu_16470|large subunit ribosomal protein L15	GO:0015934//large ribosomal subunit	GO:0003735//structural constituent of ribosome;GO:0019843//rRNA binding	GO:0006412//translation	gi|492015434|ref|WP_005717914.1|/2.4e-72/50S ribosomal protein L15 [Pasteurella multocida]
CQ2GL000699	639	344.897	86.6143	-1.99349	0.251131	Down	2.80452e-10	5.63762e-11	known_mRNA	-	-	-	-	gi|504091809|ref|WP_014325803.1|/9.6e-110/3-hydroxydecanoyl-ACP dehydratase [Pasteurella multocida]
CQ2GL000662	1113	793.342	182.134	-2.12294	0.229578	Down	4.47641e-20	4.89316e-21	known_mRNA	K03593|1|1.9e-208|729.9|pmul:DR93_1078|ATP-binding protein involved in chromosome partitioning	-	GO:0046872//metal ion binding;GO:0016887//ATPase activity;GO:0005524//ATP binding;GO:0051536//iron-sulfur cluster binding	-	gi|504091847|ref|WP_014325841.1|/1.3e-207/Fe-S-binding ATPase [Pasteurella multocida]
CQ2GL002193	774	112.419	42.458	-1.40478	0.377676	Down	0.0127709	0.00670783	known_mRNA	K02500|1|9.7e-143|511.1|pmu:PM1204|cyclase [EC:4.1.3.-]	GO:0005737//cytoplasm	GO:0000107//imidazoleglycerol-phosphate synthase activity;GO:0016829//lyase activity	GO:0000105//histidine biosynthetic process	gi|514165505|ref|WP_016532966.1|/2.1e-143/imidazole glycerol phosphate synthase cyclase subunit [Pasteurella multocida]
CQ2GL001010	1047	41.8369	686.925	4.03731	16.4191	Up	4.06601e-79	4.33155e-81	known_mRNA	K11069|1|8.5e-158|561.6|hsm:HSM_1532|spermidine/putrescine transport system substrate-binding protein	GO:0042597//periplasmic space	GO:0019808//polyamine binding	GO:0015846//polyamine transport	gi|499209009|ref|WP_010906549.1|/3.4e-197/putrescine/spermidine ABC transporter substrate-binding protein [Pasteurella multocida]
CQ2GL001609	783	174.285	23.0144	-2.92084	0.132051	Down	1.28195e-06	3.75856e-07	known_mRNA	K22131|1|7.8e-124|448.4|hso:HS_0015|2-dehydrotetronate isomerase [EC:5.3.1.35]	-	-	-	gi|356597741|gb|AET16467.1|/4.9e-148/xylose isomerase, TIM barrel domain protein [Pasteurella multocida 36950]
CQ2GL001859	1983	115.975	262.457	1.17827	2.26306	Up	2.56618e-06	7.73778e-07	known_mRNA	K00948|1|1.9e-33|149.4|hco:LOKO_01238|ribose-phosphate pyrophosphokinase [EC:2.7.6.1];K21393|2|8.3e-21|107.5|hpak:JT17_07775|TRAP-type transport system large permease protein	GO:0016021//integral component of membrane	-	-	gi|505740955|ref|WP_015702588.1|/0.0e+00/C4-dicarboxylate ABC transporter permease [Pasteurella multocida]
CQ2GL000250	342	259.613	1907.5	2.87724	7.34746	Up	3.04024e-100	1.26735e-102	known_mRNA	K01607|1|4.8e-09|65.9|bte:BTH_I2127|4-carboxymuconolactone decarboxylase [EC:4.1.1.44]	-	GO:0051920//peroxiredoxin activity;GO:0004601//peroxidase activity	GO:0098869//cellular oxidant detoxification;GO:0055114//oxidation-reduction process	gi|356596973|gb|AET15699.1|/6.1e-55/carboxymuconolactone decarboxylase family protein [Pasteurella multocida 36950]
CQ2GL000994	1287	1961.43	283.161	-2.79221	0.144365	Down	2.9775e-27	2.3169e-28	known_mRNA	K01647|1|8.4e-224|781.2|gan:UMN179_00397|citrate synthase [EC:2.3.3.1]	GO:0016021//integral component of membrane;GO:0005737//cytoplasm	GO:0004108//citrate (Si)-synthase activity	GO:0006099//tricarboxylic acid cycle	gi|737718374|ref|WP_035687220.1|/6.2e-225/citrate (Si)-synthase [Avibacterium paragallinarum]
CQ2GL001874	2487	144.486	40.1923	-1.84594	0.278174	Down	0.00122705	0.000537084	known_mRNA	K02567|1|0.0e+00|1530.0|hpas:JL26_10475|periplasmic nitrate reductase NapA [EC:1.7.99.-]	GO:0005576//extracellular region;GO:0042597//periplasmic space	GO:0009055//electron carrier activity;GO:0005506//iron ion binding;GO:0030151//molybdenum ion binding;GO:0051539//4 iron, 4 sulfur cluster binding;GO:0008940//nitrate reductase activity	GO:0042128//nitrate assimilation;GO:0006777//Mo-molybdopterin cofactor biosynthetic process;GO:0055114//oxidation-reduction process	gi|757675150|ref|WP_042906547.1|/0.0e+00/nitrate reductase catalytic subunit [[Haemophilus] parasuis]
CQ2GL001709	1278	2317.03	83.7268	-4.79045	0.0361354	Down	3.56231e-94	1.97998e-96	known_mRNA	K00113|1|6.9e-210|734.9|hpak:JT17_08605|glycerol-3-phosphate dehydrogenase subunit C [EC:1.1.5.3]	GO:0016020//membrane	GO:0051536//iron-sulfur cluster binding	GO:0006810//transport	gi|492027930|ref|WP_005724102.1|/4.1e-253/sn-glycerol-3-phosphate dehydrogenase subunit C [Pasteurella multocida]
CQ2GL000705	990	113.958	27.6549	-2.04289	0.242677	Down	8.31784e-06	2.65447e-06	known_mRNA	-	-	-	-	gi|504480788|ref|WP_014667890.1|/2.6e-178/phage capsid protein [Pasteurella multocida]
CQ2GL001726	1062	833.771	34.7037	-4.58649	0.0416226	Down	6.15378e-30	4.18993e-31	known_mRNA	K02010|1|8.2e-201|704.5|pmv:PMCN06_1718|iron(III) transport system ATP-binding protein [EC:3.6.3.30]	GO:0043190//ATP-binding cassette (ABC) transporter complex	GO:0016887//ATPase activity;GO:0005524//ATP binding;GO:0016820//hydrolase activity, acting on acid anhydrides, catalyzing transmembrane movement of substances	GO:0055085//transmembrane transport	gi|492015847|ref|WP_005717992.1|/5.7e-200/iron ABC transporter ATP-binding protein [Pasteurella multocida]
CQ2GL001493	1305	63.6766	832.163	3.70803	13.0686	Up	1.79248e-45	6.3098e-47	known_mRNA	K03311|1|2.5e-239|832.8|pmul:DR93_62|branched-chain amino acid:cation transporter, LIVCS family	GO:0016021//integral component of membrane;GO:0005886//plasma membrane	GO:0015658//branched-chain amino acid transmembrane transporter activity	GO:0006865//amino acid transport;GO:0015803//branched-chain amino acid transport	gi|504092405|ref|WP_014326399.1|/1.7e-238/branched-chain amino acid ABC transporter substrate-binding protein [Pasteurella multocida]
CQ2GL000188	2919	830.414	6948.58	3.06482	8.36761	Up	1.7136e-28	1.25405e-29	known_mRNA	K13500|1|0.0e+00|1972.2|pmul:DR93_1611|chondroitin synthase [EC:2.4.1.175 2.4.1.226]	GO:0005886//plasma membrane	GO:0050510//N-acetylgalactosaminyl-proteoglycan 3-beta-glucuronosyltransferase activity;GO:0050501//hyaluronan synthase activity	GO:0008152//metabolic process	gi|512748391|ref|WP_016504510.1|/0.0e+00/hyaluronan synthase [Pasteurella multocida]
CQ2GL001276	1254	158.967	368.143	1.21154	2.31585	Up	5.25238e-10	1.09232e-10	known_mRNA	K02824|1|5.0e-205|718.8|hin:HI1227|uracil permease	GO:0016021//integral component of membrane;GO:0005886//plasma membrane	GO:0005215//transporter activity	GO:0055085//transmembrane transport	gi|492025045|ref|WP_005722262.1|/2.3e-232/uracil permease [Pasteurella multocida]
CQ2GL000675	1005	2161.27	5199.42	1.26647	2.40573	Up	1.32659e-06	3.89561e-07	known_mRNA	K00134|1|2.1e-177|626.7|aeu:ACEE_02605|glyceraldehyde 3-phosphate dehydrogenase [EC:1.2.1.12]	-	GO:0051287//NAD binding;GO:0016620//oxidoreductase activity, acting on the aldehyde or oxo group of donors, NAD or NADP as acceptor;GO:0050661//NADP binding	GO:0006006//glucose metabolic process;GO:0055114//oxidation-reduction process	gi|810414715|ref|WP_046338782.1|/7.3e-181/type I glyceraldehyde-3-phosphate dehydrogenase [Pasteurella multocida]
CQ2GL000136	519	43.4307	87.3835	1.00865	2.01202	Up	0.000183616	7.05887e-05	known_mRNA	-	-	-	-	gi|492114684|ref|WP_005751608.1|/1.3e-96/hypothetical protein [Pasteurella multocida]
CQ2GL000927	837	135.842	462.075	1.7662	3.40157	Up	3.3286e-14	4.94896e-15	known_mRNA	K01433|1|1.7e-145|520.4|aap:NT05HA_0883|formyltetrahydrofolate deformylase [EC:3.5.1.10]	-	GO:0008864//formyltetrahydrofolate deformylase activity;GO:0016742//hydroxymethyl-, formyl- and related transferase activity;GO:0016597//amino acid binding	GO:0006730//one-carbon metabolic process;GO:0006189//'de novo' IMP biosynthetic process	gi|492012600|ref|WP_005716894.1|/1.9e-158/formyltetrahydrofolate deformylase [Pasteurella multocida]
CQ2GL001675	333	176.339	1218.17	2.78829	6.9081	Up	4.38522e-57	9.34323e-59	known_mRNA	K02890|1|5.3e-53|211.8|pmul:DR93_263|large subunit ribosomal protein L22	GO:0015934//large ribosomal subunit	GO:0003735//structural constituent of ribosome;GO:0019843//rRNA binding	GO:0006412//translation	gi|492027853|ref|WP_005724025.1|/3.6e-52/50S ribosomal protein L22 [Pasteurella multocida]
CQ2GL000286	702	121.444	53.5465	-1.18143	0.440915	Down	4.42119e-05	1.55223e-05	known_mRNA	K01069|1|1.2e-134|484.2|pmul:DR93_1519|hydroxyacylglutathione hydrolase [EC:3.1.2.6]	-	GO:0046872//metal ion binding;GO:0004416//hydroxyacylglutathione hydrolase activity	GO:0019243//methylglyoxal catabolic process to D-lactate via S-lactoyl-glutathione	gi|492121105|ref|WP_005754098.1|/8.0e-134/hydroxyacylglutathione hydrolase [Pasteurella multocida]
CQ2GL002036	1947	3207.09	9858.35	1.62008	3.07392	Up	1.12591e-36	5.73645e-38	known_mRNA	K02355|1|0.0e+00|1218.8|hso:HS_1645|elongation factor G	GO:0005737//cytoplasm	GO:0003746//translation elongation factor activity;GO:0005525//GTP binding;GO:0003924//GTPase activity	GO:0006414//translational elongation	gi|499929056|ref|WP_011609790.1|/0.0e+00/elongation factor G [Histophilus somni]
CQ2GL000198	468	6.44373	0.595174	-3.43651	0.0923648	Down	0.0117693	0.00615447	known_mRNA	K02821|1|1.8e-83|313.5|pmul:DR93_1601|PTS system, ascorbate-specific IIA component [EC:2.7.1.194]	-	GO:0005215//transporter activity	GO:0006810//transport	gi|492034367|ref|WP_005726755.1|/1.2e-82/PTS ascorbate transporter subunit IIA [Pasteurella multocida]
CQ2GL000799	399	10.2435	47.5291	2.2141	4.63992	Up	4.0569e-07	1.12932e-07	known_mRNA	K02742|1|8.5e-74|281.2|pmul:DR93_943|SprT protein	GO:0005737//cytoplasm	GO:0008270//zinc ion binding	-	gi|512748045|ref|WP_016504257.1|/5.8e-73/SprT family protein [Pasteurella multocida]
CQ2GL001122	333	9.38096	182.178	4.27947	19.42	Up	2.44115e-24	2.17092e-25	known_mRNA	K06193|1|3.2e-58|229.2|pmul:DR93_1908|protein PhnA	-	-	-	gi|12720376|gb|AAK02242.1|/2.2e-57/PhnA [Pasteurella multocida subsp. multocida str. Pm70]
CQ2GL000244	813	196.372	86.3243	-1.18575	0.439595	Down	8.81443e-06	2.82927e-06	known_mRNA	K00215|1|7.9e-127|458.4|hpas:JL26_06250|4-hydroxy-tetrahydrodipicolinate reductase [EC:1.17.1.8]	GO:0005737//cytoplasm	GO:0008839//4-hydroxy-tetrahydrodipicolinate reductase;GO:0016726//oxidoreductase activity, acting on CH or CH2 groups, NAD or NADP as acceptor;GO:0051287//NAD binding;GO:0050661//NADP binding	GO:0009089//lysine biosynthetic process via diaminopimelate;GO:0019877//diaminopimelate biosynthetic process;GO:0055114//oxidation-reduction process	gi|492011631|ref|WP_005716403.1|/6.6e-148/4-hydroxy-tetrahydrodipicolinate reductase [Pasteurella multocida]
CQ2GL001995	768	58.9724	164.287	1.47811	2.78584	Up	6.89044e-07	1.95958e-07	known_mRNA	K03439|1|9.6e-151|537.7|pmp:Pmu_19800|tRNA (guanine-N7-)-methyltransferase [EC:2.1.1.33]	-	GO:0008176//tRNA (guanine-N7-)-methyltransferase activity	GO:0006400//tRNA modification;GO:0036265//RNA (guanine-N7)-methylation	gi|492014735|ref|WP_005717804.1|/6.7e-150/tRNA (guanine-N(7)-)-methyltransferase [Pasteurella multocida]
CQ2GL002222	450	501.284	5502.07	3.45628	10.976	Up	4.03512e-53	9.53178e-55	known_mRNA	K02939|1|7.3e-74|281.6|pmul:DR93_790|large subunit ribosomal protein L9	GO:0005840//ribosome	GO:0003735//structural constituent of ribosome;GO:0019843//rRNA binding	GO:0006412//translation	gi|492027186|ref|WP_005723564.1|/5.0e-73/50S ribosomal protein L9 [Pasteurella multocida]
CQ2GL000628	2019	270.882	95.7274	-1.50066	0.353391	Down	4.5157e-10	9.34931e-11	known_mRNA	K15461|1|0.0e+00|1369.8|pmp:Pmu_04010|tRNA 5-methylaminomethyl-2-thiouridine biosynthesis bifunctional protein [EC:2.1.1.61 1.5.-.-]	GO:0005737//cytoplasm	GO:0050660//flavin adenine dinucleotide binding;GO:0004808//tRNA (5-methylaminomethyl-2-thiouridylate)-methyltransferase activity;GO:0016645//oxidoreductase activity, acting on the CH-NH group of donors	GO:0030488//tRNA methylation;GO:0002097//tRNA wobble base modification;GO:0055114//oxidation-reduction process	gi|504091862|ref|WP_014325856.1|/0.0e+00/bifunctional tRNA (5-methylaminomethyl-2-thiouridylate)-methyltransferase MnmD/FAD-dependent cmnm(5)s(2)U34 oxidoreductase MnmC [Pasteurella multocida]
CQ2GL001952	1017	192.151	26.6664	-2.84915	0.138778	Down	1.44205e-06	4.25469e-07	known_mRNA	K10555|1|3.7e-190|669.1|pmul:DR93_521|AI-2 transport system substrate-binding protein	GO:0043190//ATP-binding cassette (ABC) transporter complex	-	-	gi|505740997|ref|WP_015702629.1|/2.5e-189/autoinducer [Pasteurella multocida]
CQ2GL001620	1311	1240.59	31.1914	-5.31374	0.0251424	Down	1.50236e-31	9.46367e-33	known_mRNA	K21393|1|4.7e-97|360.1|cfm:BJL90_09400|TRAP-type transport system large permease protein	GO:0016021//integral component of membrane	-	-	gi|505278099|ref|WP_015465201.1|/4.4e-186/membrane protein [Psychromonas sp. CNPT3]
CQ2GL001125	1497	188.543	8.67238	-4.44232	0.0459969	Down	6.2035e-16	8.36136e-17	known_mRNA	K10441|1|6.7e-241|838.2|asu:Asuc_0195|ribose transport system ATP-binding protein [EC:3.6.3.17]	GO:0043190//ATP-binding cassette (ABC) transporter complex	GO:0005524//ATP binding;GO:0015407//monosaccharide-transporting ATPase activity;GO:0015591//D-ribose transmembrane transporter activity	GO:0034219//carbohydrate transmembrane transport;GO:0015752//D-ribose transport	gi|896211942|ref|WP_049216154.1|/4.6e-256/ribose ABC transporter ATP-binding protein RbsA [Pasteurella multocida]
CQ2GL000998	630	46.5209	99.1013	1.09103	2.13025	Up	0.00975049	0.00499041	known_mRNA	K01069|1|3.4e-53|213.4|pha:PSHAa1401|hydroxyacylglutathione hydrolase [EC:3.1.2.6]	-	-	-	gi|380871895|gb|AFF24262.1|/2.5e-118/metallo-beta-lactamase [Pasteurella multocida subsp. multocida str. HN06]
CQ2GL001804	504	5.36863	0.587335	-3.1923	0.109401	Down	0.0224746	0.0123772	known_mRNA	-	GO:0016021//integral component of membrane	-	-	gi|505740930|ref|WP_015702563.1|/4.3e-89/C4-dicarboxylate ABC transporter [Pasteurella multocida]
CQ2GL000725	2058	463.702	110.597	-2.06788	0.238509	Down	3.3761e-16	4.45664e-17	known_mRNA	K02011|1|0.0e+00|1085.5|mhq:D650_26100|iron(III) transport system permease protein	GO:0016021//integral component of membrane;GO:0005886//plasma membrane	-	GO:0006810//transport	gi|492121502|ref|WP_005754424.1|/0.0e+00/iron ABC transporter permease [Pasteurella multocida]
CQ2GL000521	303	25.0903	68.0436	1.43933	2.71195	Up	0.000105947	3.94542e-05	known_mRNA	K08738|1|1.5e-06|57.4|cpin:CPIN18020_0878|cytochrome c	-	GO:0020037//heme binding;GO:0009055//electron carrier activity	-	gi|492032875|ref|WP_005726164.1|/6.5e-48/cytochrome553 (soluble cytochrome f) [Pasteurella multocida]
CQ2GL000383	3597	203.66	73.9077	-1.46237	0.362897	Down	0.000253741	0.000100133	known_mRNA	K13821|1|0.0e+00|1669.8|hpak:JT17_05355|RHH-type transcriptional regulator, proline utilization regulon repressor / proline dehydrogenase / delta 1-pyrroline-5-carboxylate dehydrogenase [EC:1.5.5.2 1.2.1.88]	-	GO:0016620//oxidoreductase activity, acting on the aldehyde or oxo group of donors, NAD or NADP as acceptor;GO:0004657//proline dehydrogenase activity;GO:0003677//DNA binding;GO:0003842//1-pyrroline-5-carboxylate dehydrogenase activity;GO:0003700//transcription factor activity, sequence-specific DNA binding	GO:0055114//oxidation-reduction process;GO:0006355//regulation of transcription, DNA-templated;GO:0010133//proline catabolic process to glutamate;GO:0006561//proline biosynthetic process	gi|504092008|ref|WP_014326002.1|/0.0e+00/bifunctional proline dehydrogenase/L-glutamate gamma-semialdehyde dehydrogenase [Pasteurella multocida]
CQ2GL000684	1140	339.72	6.84295	-5.63358	0.0201429	Down	1.07116e-20	1.1312e-21	known_mRNA	K01295|1|9.4e-219|764.2|pmul:DR93_1049|glutamate carboxypeptidase [EC:3.4.17.11]	-	GO:0008237//metallopeptidase activity	GO:0006508//proteolysis	gi|504091817|ref|WP_014325811.1|/6.5e-218/peptidase [Pasteurella multocida]
CQ2GL000953	1728	667.119	1478.73	1.14834	2.21659	Up	2.39922e-05	8.17892e-06	known_mRNA	K08483|1|9.1e-290|1000.7|aaz:ADJ80_07350|phosphotransferase system, enzyme I, PtsI [EC:2.7.3.9]	GO:0005737//cytoplasm	GO:0016301//kinase activity;GO:0046872//metal ion binding;GO:0008965//phosphoenolpyruvate-protein phosphotransferase activity	GO:0009401//phosphoenolpyruvate-dependent sugar phosphotransferase system;GO:0016310//phosphorylation	gi|692228212|ref|WP_032109867.1|/6.0e-292/phosphoenolpyruvate--protein phosphotransferase [Haemophilus sp. FF7]
CQ2GL000325	846	169.27	75.0934	-1.17257	0.443632	Down	9.80312e-06	3.16933e-06	known_mRNA	K07056|1|3.4e-133|479.6|hpr:PARA_18140|16S rRNA (cytidine1402-2'-O)-methyltransferase [EC:2.1.1.198]	GO:0005737//cytoplasm	GO:0070677//rRNA (cytosine-2'-O-)-methyltransferase activity	GO:0000453//enzyme-directed rRNA 2'-O-methylation	gi|492033498|ref|WP_005726511.1|/3.1e-156/rRNA (cytidine-2'-O-)-methyltransferase [Pasteurella multocida]
CQ2GL000120	804	3564.93	545.495	-2.70824	0.153017	Down	4.82786e-46	1.65476e-47	known_mRNA	K02795|1|3.7e-129|466.1|hso:HS_0608|PTS system, mannose-specific IIC component	GO:0016021//integral component of membrane	-	GO:0009401//phosphoenolpyruvate-dependent sugar phosphotransferase system	gi|492012207|ref|WP_005716709.1|/2.4e-142/PTS mannose/fructose/sorbose transporter subunit IIC [Pasteurella multocida]
CQ2GL000691	1407	233.976	23.512	-3.31489	0.100489	Down	1.25911e-14	1.80789e-15	known_mRNA	K00428|1|2.6e-194|683.3|hap:HAPS_1130|cytochrome c peroxidase [EC:1.11.1.5]	GO:0016021//integral component of membrane	GO:0020037//heme binding;GO:0004601//peroxidase activity;GO:0009055//electron carrier activity	GO:0098869//cellular oxidant detoxification;GO:0055114//oxidation-reduction process	gi|492026181|ref|WP_005722865.1|/2.3e-273/cytochrome-c peroxidase [Pasteurella multocida]
CQ2GL001171	2007	488.842	222.265	-1.13709	0.454677	Down	6.24452e-08	1.61681e-08	known_mRNA	K03546|1|4.5e-14|85.1|mpz:Marpi_0054|DNA repair protein SbcC/Rad50;K03529|3|4.3e-09|68.6|thv:ADU37_CDS11310|chromosome segregation protein	-	-	-	gi|504092286|ref|WP_014326280.1|/0.0e+00/hypothetical protein [Pasteurella multocida]
CQ2GL001748	2421	1273.87	512.463	-1.3137	0.402287	Down	5.81276e-09	1.34617e-09	known_mRNA	K02470|1|0.0e+00|1595.5|pul:NT08PM_1795|DNA gyrase subunit B [EC:5.99.1.3]	GO:0005694//chromosome;GO:0005737//cytoplasm	GO:0003677//DNA binding;GO:0005524//ATP binding;GO:0003918//DNA topoisomerase type II (ATP-hydrolyzing) activity;GO:0000287//magnesium ion binding	GO:0006261//DNA-dependent DNA replication;GO:0006265//DNA topological change	gi|504481321|ref|WP_014668423.1|/0.0e+00/DNA gyrase subunit B [Pasteurella multocida]
CQ2GL001407	585	0.114003	11.7711	6.69003	103.252	Up	1.74697e-08	4.30472e-09	known_mRNA	K03791|1|1.3e-67|261.2|hiz:R2866_0993|putative chitinase	-	GO:0004568//chitinase activity	GO:0016998//cell wall macromolecule catabolic process;GO:0006032//chitin catabolic process	gi|514170178|ref|WP_016533462.1|/1.2e-106/phage lysozyme [Pasteurella multocida]
CQ2GL001746	1749	113.375	657.183	2.5352	5.79657	Up	1.01985e-15	1.37933e-16	known_mRNA	K06148|1|8.9e-269|931.0|aaz:ADJ80_02525|ATP-binding cassette, subfamily C, bacterial	GO:0016021//integral component of membrane	GO:0042626//ATPase activity, coupled to transmembrane movement of substances;GO:0005524//ATP binding	GO:0055085//transmembrane transport	gi|492115884|ref|WP_005752048.1|/0.0e+00/cysteine ABC transporter ATP-binding protein [Pasteurella multocida]
CQ2GL000039	1173	611.627	265.86	-1.20199	0.434677	Down	1.60011e-07	4.32082e-08	known_mRNA	K03111|1|5.8e-06|57.4|mhay:VK67_04570|single-strand DNA-binding protein	-	GO:0003677//DNA binding	GO:0015074//DNA integration;GO:0006310//DNA recombination	gi|504203593|ref|WP_014390695.1|/1.9e-225/integrase [Pasteurella multocida]
CQ2GL001222	531	92.4239	45.7174	-1.01552	0.494649	Down	0.00159601	0.000713365	known_mRNA	K03648|1|7.0e-100|368.2|pmu:PM0065|uracil-DNA glycosylase [EC:3.2.2.27]	GO:0005737//cytoplasm	GO:0004844//uracil DNA N-glycosylase activity	GO:0006284//base-excision repair	gi|492017350|ref|WP_005718925.1|/4.8e-99/uracil-DNA glycosylase [Pasteurella multocida]
CQ2GL000558	909	384.243	14.8486	-4.69362	0.0386438	Down	9.05201e-32	5.6182e-33	known_mRNA	K00124|1|5.6e-182|641.7|pmu:PM0407|formate dehydrogenase iron-sulfur subunit	GO:0016021//integral component of membrane	GO:0046872//metal ion binding;GO:0051539//4 iron, 4 sulfur cluster binding	GO:0015944//formate oxidation;GO:0045333//cellular respiration	gi|492120789|ref|WP_005753782.1|/3.9e-181/formate dehydrogenase subunit beta [Pasteurella multocida]
CQ2GL000297	741	29.3728	74.2329	1.33758	2.52727	Up	0.000125534	4.70391e-05	known_mRNA	-	GO:0005840//ribosome	-	-	gi|356596928|gb|AET15654.1|/5.5e-141/protein kinase-like domain protein [Pasteurella multocida 36950]
CQ2GL000248	639	157.446	805.49	2.35501	5.11598	Up	1.63417e-14	2.36156e-15	known_mRNA	K21741|1|5.5e-43|179.5|dco:SAMEA4475696_2259|reactive chlorine resistance protein C	GO:0016021//integral component of membrane;GO:0005886//plasma membrane	-	-	gi|261309965|gb|EEY11174.1|/4.3e-118/hypothetical protein COI_0112 [Mannheimia haemolytica serotype A2 str. OVINE]
CQ2GL001935	822	17.0777	4.93031	-1.79237	0.288698	Down	0.0158453	0.00846207	known_mRNA	K00941|1|1.1e-155|554.3|pmul:DR93_505|hydroxymethylpyrimidine/phosphomethylpyrimidine kinase [EC:2.7.1.49 2.7.4.7]	-	GO:0005524//ATP binding;GO:0008972//phosphomethylpyrimidine kinase activity	GO:0009228//thiamine biosynthetic process;GO:0016310//phosphorylation	gi|505740988|ref|WP_015702620.1|/7.4e-155/hydroxymethylpyrimidine/phosphomethylpyrimidine kinase [Pasteurella multocida]
CQ2GL001038	1371	38.908	531.605	3.77222	13.6631	Up	3.51912e-70	4.72693e-72	known_mRNA	K08303|1|2.7e-265|919.1|pmp:Pmu_10730|putative protease [EC:3.4.-.-]	-	GO:0008233//peptidase activity	GO:0006508//proteolysis	gi|504092217|ref|WP_014326211.1|/1.9e-264/U32 family peptidase [Pasteurella multocida]
CQ2GL001711	1674	3340.44	44.9851	-6.21445	0.0134668	Down	1.20054e-88	8.89702e-91	known_mRNA	K00111|1|1.4e-287|993.4|hiq:CGSHiGG_06725|glycerol-3-phosphate dehydrogenase [EC:1.1.5.3]	GO:0005886//plasma membrane;GO:0009331//glycerol-3-phosphate dehydrogenase complex	GO:0050660//flavin adenine dinucleotide binding;GO:0052591//sn-glycerol-3-phosphate:ubiquinone-8 oxidoreductase activity;GO:0010181//FMN binding	GO:0006072//glycerol-3-phosphate metabolic process;GO:0046174;GO:0055114//oxidation-reduction process	gi|810421513|ref|WP_046339854.1|/1.9e-303/sn-glycerol-3-phosphate dehydrogenase subunit A [Pasteurella multocida]
CQ2GL001581	591	8914.25	1123.16	-2.98856	0.125995	Down	5.47718e-33	3.24724e-34	known_mRNA	K03597|1|1.5e-103|380.6|pmp:Pmu_15480|sigma-E factor negative regulatory protein RseA	GO:0005886//plasma membrane	GO:0016989//sigma factor antagonist activity	GO:1903506//regulation of nucleic acid-templated transcription;GO:0006950//response to stress	gi|504092453|ref|WP_014326447.1|/1.0e-102/sigma-E factor negative regulatory protein [Pasteurella multocida]
CQ2GL000824	1014	1116.48	415.849	-1.42482	0.372466	Down	3.83513e-05	1.33936e-05	known_mRNA	K07287|1|1.3e-190|670.6|pmul:DR93_918|outer membrane protein assembly factor BamC	GO:0009279//cell outer membrane	-	GO:0043165//Gram-negative-bacterium-type cell outer membrane assembly;GO:0051205//protein insertion into membrane	gi|504091740|ref|WP_014325734.1|/8.7e-190/lipoprotein, NlpB family protein [Pasteurella multocida]
CQ2GL002235	327	11.6972	132.338	3.5	11.3137	Up	1.08918e-34	5.852e-36	known_mRNA	K03536|1|3.8e-56|222.2|pul:NT08PM_2302|ribonuclease P protein component [EC:3.1.26.5]	-	GO:0004526//ribonuclease P activity;GO:0000049//tRNA binding	GO:0090502//RNA phosphodiester bond hydrolysis, endonucleolytic;GO:0001682//tRNA 5'-leader removal	gi|12721511|gb|AAK03247.1|/2.6e-55/RnpA [Pasteurella multocida subsp. multocida str. Pm70]
CQ2GL001336	1392	132.351	30.3567	-2.12429	0.229365	Down	1.23587e-10	2.36412e-11	known_mRNA	K18139|1|6.6e-41|173.7|pshi:SAMEA2665130_2250|outer membrane protein, multidrug efflux system;K18300|2|1.1e-40|172.9|miu:ABE85_23570|outer membrane protein, multidrug efflux system	GO:0016021//integral component of membrane	GO:0008289//lipid binding;GO:0005215//transporter activity	GO:0006810//transport	gi|504092369|ref|WP_014326363.1|/8.4e-260/outer membrane protein [Pasteurella multocida]
CQ2GL001503	858	68.7887	28.0407	-1.29465	0.407636	Down	0.000272872	0.000107809	known_mRNA	K02847|1|4.8e-159|565.5|pmul:DR93_72|O-antigen ligase [EC:2.4.1.-]	-	-	-	gi|557250797|gb|ESQ72864.1|/3.3e-158/ligase [Pasteurella multocida subsp. multocida P1062]
CQ2GL002080	375	6.53162	84.401	3.69175	12.9219	Up	4.81203e-06	1.49108e-06	known_mRNA	K03671|1|1.1e-09|68.2|cct:CC1_25560|thioredoxin 1	GO:0005623//cell	GO:0015035//protein disulfide oxidoreductase activity	GO:0045454//cell redox homeostasis;GO:0006662//glycerol ether metabolic process;GO:0055114//oxidation-reduction process	gi|492016900|ref|WP_005718682.1|/4.7e-64/thiol reductase thioredoxin [Pasteurella multocida]
CQ2GL000781	1122	300.218	25.146	-3.57761	0.0837592	Down	1.45859e-13	2.26996e-14	known_mRNA	K19068|1|3.8e-220|768.8|pmp:Pmu_01530|UDP-2-acetamido-2,6-beta-L-arabino-hexul-4-ose reductase [EC:1.1.1.367]	-	GO:0050662//coenzyme binding;GO:0003824//catalytic activity	-	gi|504091771|ref|WP_014325765.1|/2.6e-219/UDP-2-acetamido-2,6-dideoxy-beta-L-talose 4-dehydrogenase [Pasteurella multocida]
CQ2GL000148	1377	341.462	127.446	-1.42184	0.373236	Down	1.2119e-09	2.61576e-10	known_mRNA	K01668|1|2.9e-214|749.6|cdn:BN940_06946|tyrosine phenol-lyase [EC:4.1.99.2]	-	GO:0050371	GO:0006570//tyrosine metabolic process;GO:0006520//cellular amino acid metabolic process	gi|880993832|ref|WP_048716142.1|/1.2e-239/MULTISPECIES: tyrosine phenol-lyase [Gammaproteobacteria]
CQ2GL000817	1956	327.596	157.202	-1.0593	0.479865	Down	4.51288e-05	1.5886e-05	known_mRNA	K06957|1|0.0e+00|1313.1|pmul:DR93_925|tRNA(Met) cytidine acetyltransferase [EC:2.3.1.193]	GO:0005737//cytoplasm	GO:0051392//tRNA N-acetyltransferase activity;GO:0005524//ATP binding;GO:0000049//tRNA binding	GO:0002101//tRNA wobble cytosine modification;GO:0051391//tRNA acetylation	gi|504091746|ref|WP_014325740.1|/0.0e+00/acetyltransferase [Pasteurella multocida]
CQ2GL001066	924	27.7854	89.54	1.68821	3.22256	Up	0.0199084	0.0107979	known_mRNA	K09930|1|1.7e-178|630.2|pmp:Pmu_11000|uncharacterized protein	-	-	-	gi|356597267|gb|AET15993.1|/1.2e-177/hypothetical protein Pmu_11000 [Pasteurella multocida 36950]
CQ2GL000427	1005	270.338	71.7412	-1.91389	0.265376	Down	9.84666e-14	1.50961e-14	known_mRNA	K03604|1|2.9e-163|579.7|aap:NT05HA_0901|LacI family transcriptional regulator, purine nucleotide synthesis repressor	-	GO:0003677//DNA binding;GO:0003700//transcription factor activity, sequence-specific DNA binding	GO:0006164//purine nucleotide biosynthetic process;GO:0045892//negative regulation of transcription, DNA-templated	gi|492120951|ref|WP_005753944.1|/1.8e-187/transcriptional regulator [Pasteurella multocida]
CQ2GL002149	2007	412.794	107.167	-1.94556	0.259614	Down	1.65114e-12	2.79907e-13	known_mRNA	K00615|1|0.0e+00|1228.8|hsm:HSM_1664|transketolase [EC:2.2.1.1]	-	GO:0046872//metal ion binding;GO:0004802//transketolase activity	GO:0008152//metabolic process	gi|896210407|ref|WP_049214776.1|/0.0e+00/transketolase [Pasteurella multocida]
CQ2GL001079	771	715.568	151.105	-2.24353	0.211168	Down	7.99289e-21	8.29277e-22	known_mRNA	K00245|1|3.7e-150|535.8|pmp:Pmu_11130|fumarate reductase iron-sulfur subunit [EC:1.3.5.4]	-	GO:0051538//3 iron, 4 sulfur cluster binding;GO:0046872//metal ion binding;GO:0051539//4 iron, 4 sulfur cluster binding;GO:0009055//electron carrier activity;GO:0008177//succinate dehydrogenase (ubiquinone) activity;GO:0051537//2 iron, 2 sulfur cluster binding	GO:0006099//tricarboxylic acid cycle	gi|12720423|gb|AAK02284.1|/2.5e-149/FrdB [Pasteurella multocida subsp. multocida str. Pm70]
CQ2GL000369	198	53.2279	435.791	3.03338	8.18726	Up	4.35406e-32	2.66205e-33	known_mRNA	K02916|1|3.1e-29|132.1|hif:HIBPF_08310|large subunit ribosomal protein L35	GO:0005840//ribosome	GO:0003735//structural constituent of ribosome	GO:0006412//translation	gi|1574779|gb|AAC22964.1|/2.2e-28/ribosomal protein L35 (rpL35) [Haemophilus influenzae Rd KW20]
CQ2GL001428	5883	925.593	389.429	-1.24902	0.420735	Down	3.51102e-05	1.21804e-05	known_mRNA	K21449|1|3.3e-25|123.6|cpae:CPAST_c40200|trimeric autotransporter adhesin	-	-	-	gi|504480698|ref|WP_014667800.1|/0.0e+00/host specificity protein [Pasteurella multocida]
CQ2GL000281	774	97.9201	273.679	1.48281	2.79493	Up	3.85276e-08	9.70775e-09	known_mRNA	-	-	-	-	gi|492010933|ref|WP_005716150.1|/4.5e-146/TIGR01619 family protein [Pasteurella multocida]
CQ2GL001611	1242	246.555	48.3916	-2.34908	0.196271	Down	0.0231628	0.0128527	known_mRNA	K21948|1|4.1e-183|646.0|hia:H733_1429|3-dehydrotetronate 4-kinase [EC:2.7.1.217]	-	-	-	gi|557250625|gb|ESQ72692.1|/2.1e-233/membrane protein [Pasteurella multocida subsp. multocida P1062]
CQ2GL000720	1038	1953.2	113.366	-4.10678	0.0580413	Down	1.72333e-44	6.38566e-46	known_mRNA	K02012|1|5.8e-199|698.4|pmul:DR93_1026|iron(III) transport system substrate-binding protein	-	-	-	gi|12721277|gb|AAK03037.1|/4.0e-198/AfuA [Pasteurella multocida subsp. multocida str. Pm70]
CQ2GL001918	861	1014.62	128.21	-2.98436	0.126362	Down	3.04884e-32	1.8358e-33	known_mRNA	K03079|1|6.6e-148|528.5|hsm:HSM_1239|L-ribulose-5-phosphate 3-epimerase [EC:5.1.3.22]	-	GO:0034015//L-ribulose-5-phosphate 3-epimerase activity;GO:0016861//intramolecular oxidoreductase activity, interconverting aldoses and ketoses	GO:0005975//carbohydrate metabolic process	gi|504481511|ref|WP_014668613.1|/1.3e-162/L-xylulose 5-phosphate 3-epimerase [Pasteurella multocida]
CQ2GL000665	516	30.6696	403.207	3.71664	13.1468	Up	2.90447e-17	3.5919e-18	known_mRNA	K07226|1|2.6e-91|339.7|pmul:DR93_1075|heme iron utilization protein	-	GO:0004733//pyridoxamine-phosphate oxidase activity;GO:0010181//FMN binding	GO:0042823//pyridoxal phosphate biosynthetic process;GO:0055114//oxidation-reduction process	gi|492113663|ref|WP_005751227.1|/1.8e-90/heme utilization protein HutZ [Pasteurella multocida]
CQ2GL002048	795	117.356	57.9378	-1.01831	0.493693	Down	0.000907428	0.000389198	known_mRNA	K03426|1|1.8e-155|553.5|pmp:Pmu_20340|NAD+ diphosphatase [EC:3.6.1.22]	-	GO:0008270//zinc ion binding;GO:0000210//NAD+ diphosphatase activity;GO:0030145//manganese ion binding;GO:0000287//magnesium ion binding	-	gi|505741035|ref|WP_015702667.1|/1.2e-154/NADH pyrophosphatase [Pasteurella multocida]
CQ2GL000223	1647	30.7879	178.169	2.53281	5.78698	Up	6.0281e-09	1.40162e-09	known_mRNA	K02014|1|9.1e-311|1070.5|pul:NT08PM_0524|iron complex outermembrane recepter protein	GO:0016021//integral component of membrane;GO:0009279//cell outer membrane	GO:0004872//receptor activity	GO:0006810//transport	gi|919166874|ref|WP_052722505.1|/0.0e+00/hypothetical protein [Pasteurella multocida]
CQ2GL000151	1005	331.217	2077.62	2.64908	6.27268	Up	1.22348e-24	1.08237e-25	known_mRNA	K00611|1|3.0e-168|596.3|gan:UMN179_01020|ornithine carbamoyltransferase [EC:2.1.3.3]	GO:0005737//cytoplasm	GO:0004585//ornithine carbamoyltransferase activity;GO:0016597//amino acid binding	GO:0019546//arginine deiminase pathway;GO:0019547//arginine catabolic process to ornithine	gi|736603247|ref|WP_034611948.1|/1.3e-169/ornithine carbamoyltransferase [Chelonobacter oris]
CQ2GL000399	954	1520.78	263.489	-2.529	0.173259	Down	3.77919e-40	1.68042e-41	known_mRNA	K00384|1|1.0e-154|551.2|hil:HICON_01350|thioredoxin reductase (NADPH) [EC:1.8.1.9]	GO:0005737//cytoplasm	GO:0004791//thioredoxin-disulfide reductase activity	GO:0019430//removal of superoxide radicals;GO:0055114//oxidation-reduction process	gi|494054421|ref|WP_006996519.1|/7.2e-154/MULTISPECIES: thioredoxin-disulfide reductase [Haemophilus]
CQ2GL000700	663	50.7106	1.68168	-4.91431	0.0331623	Down	4.03857e-07	1.12234e-07	known_mRNA	K01625|1|5.3e-121|438.7|pmul:DR93_1033|2-dehydro-3-deoxyphosphogluconate aldolase / (4S)-4-hydroxy-2-oxoglutarate aldolase [EC:4.1.2.14 4.1.3.42]	-	GO:0016829//lyase activity	GO:0008152//metabolic process	gi|504091808|ref|WP_014325802.1|/3.6e-120/ketohydroxyglutarate aldolase [Pasteurella multocida]
CQ2GL001826	339	9.23589	29.6746	1.68391	3.21297	Up	0.000165112	6.27103e-05	known_mRNA	-	-	-	-	gi|505740942|ref|WP_015702575.1|/1.1e-59/hypothetical protein [Pasteurella multocida]
CQ2GL000610	789	52.5656	221.663	2.07618	4.21689	Up	1.27206e-12	2.12108e-13	known_mRNA	K01175|1|3.1e-152|542.7|pmul:DR93_1129|esterase [EC:3.1.-.-]	-	-	-	gi|492128452|ref|WP_005756184.1|/5.2e-150/esterase [Pasteurella multocida]
CQ2GL000089	759	289.944	59.3912	-2.28745	0.204837	Down	2.91721e-10	5.89218e-11	known_mRNA	-	-	-	-	gi|505729016|ref|WP_015691073.1|/1.3e-137/hypothetical protein [Pasteurella multocida]
CQ2GL000560	933	53.2519	20.2193	-1.3971	0.379692	Down	0.000718767	0.000304286	known_mRNA	K02380|1|4.7e-176|622.1|pmp:Pmu_04680|FdhE protein	GO:0005737//cytoplasm	-	-	gi|504091900|ref|WP_014325894.1|/3.3e-175/formate dehydrogenase accessory protein FdhE [Pasteurella multocida]
CQ2GL000349	1191	422.198	2405.08	2.51009	5.69656	Up	4.30014e-17	5.39758e-18	known_mRNA	K00813|1|9.3e-193|677.9|hso:HS_0838|aspartate aminotransferase [EC:2.6.1.1]	-	GO:0030170//pyridoxal phosphate binding;GO:0004069//L-aspartate:2-oxoglutarate aminotransferase activity;GO:0080130//L-phenylalanine:2-oxoglutarate aminotransferase activity	GO:0006520//cellular amino acid metabolic process;GO:0009058//biosynthetic process	gi|896209878|ref|WP_049214423.1|/3.1e-202/aromatic amino acid aminotransferase [Pasteurella multocida]
CQ2GL000711	339	74.0665	10.3273	-2.84235	0.139433	Down	4.22309e-06	1.29881e-06	known_mRNA	-	-	-	-	gi|514187492|ref|WP_016533864.1|/3.0e-46/hypothetical protein [Pasteurella multocida]
CQ2GL001511	723	609.793	289.584	-1.07434	0.47489	Down	5.67536e-06	1.76721e-06	known_mRNA	K00782|1|2.7e-131|473.0|pmul:DR93_80|L-lactate dehydrogenase complex protein LldG	-	-	-	gi|356597633|gb|AET16359.1|/1.9e-130/protein YkgG [Pasteurella multocida 36950]
CQ2GL000893	573	97.7971	31.6275	-1.62861	0.3234	Down	6.2656e-06	1.96181e-06	known_mRNA	-	-	-	-	gi|504091722|ref|WP_014325716.1|/2.9e-105/hypothetical protein [Pasteurella multocida]
BGI_novel_C03	415	8.36083	0.635566	-3.71753	0.0760171	Down	0.00524827	0.00255972	novel_mRNA	-	GO:0016021//integral component of membrane	-	-	gi|757461371|ref|WP_042743292.1|/1.4e-69/tail protein [Pasteurella multocida]
CQ2GL000203	1485	180.054	655.89	1.86503	3.64275	Up	2.92515e-12	5.10783e-13	known_mRNA	K02600|1|2.4e-246|856.3|hso:HS_0820|N utilization substance protein A	GO:0005737//cytoplasm	GO:0003746//translation elongation factor activity;GO:0000166//nucleotide binding;GO:0003700//transcription factor activity, sequence-specific DNA binding	GO:0006414//translational elongation;GO:0031564//transcription antitermination	gi|504092094|ref|WP_014326088.1|/3.2e-273/transcription termination protein NusA [Pasteurella multocida]
CQ2GL000765	348	1174.88	2465.16	1.06917	2.09822	Up	8.64544e-08	2.27048e-08	known_mRNA	K03671|1|6.5e-54|214.9|pmp:Pmu_01720|thioredoxin 1	GO:0005623//cell	GO:0015035//protein disulfide oxidoreductase activity	GO:0045454//cell redox homeostasis;GO:0006662//glycerol ether metabolic process;GO:0055114//oxidation-reduction process	gi|997117174|gb|AMK08804.1|/6.0e-58/trxM protein [Pasteurella multocida]
CQ2GL002138	1005	437.072	61.7794	-2.82267	0.141348	Down	1.58012e-15	2.18099e-16	known_mRNA	K05878|1|1.1e-189|667.5|pmul:DR93_713|dihydroxyacetone kinase, N-terminal domain [EC:2.7.1.-]	-	GO:0004371//glycerone kinase activity	GO:0006071//glycerol metabolic process;GO:0016310//phosphorylation	gi|505741068|ref|WP_015702700.1|/7.3e-189/dihydroxyacetone kinase subunit DhaK [Pasteurella multocida]
CQ2GL000014	219	10.8834	22.9796	1.07823	2.11144	Up	0.0199667	0.0108388	known_mRNA	-	-	GO:0016757//transferase activity, transferring glycosyl groups	GO:0008152//metabolic process	gi|404382393|gb|EJZ78854.1|/5.9e-35/LOS biosynthesis enzyme LBGB [Pasteurella multocida subsp. gallicida X73]
CQ2GL001471	789	23.8005	2.87998	-3.04686	0.121005	Down	0.000227436	8.86988e-05	known_mRNA	-	-	-	-	gi|356597593|gb|AET16319.1|/8.4e-140/inner membrane protein YjjP [Pasteurella multocida 36950]
CQ2GL000439	1443	176.225	788.001	2.16078	4.47157	Up	1.8151e-13	2.86684e-14	known_mRNA	K03151|1|3.4e-234|815.8|hso:HS_0902|tRNA uracil 4-sulfurtransferase [EC:2.8.1.4]	GO:0005737//cytoplasm	GO:0016783//sulfurtransferase activity;GO:0004810//tRNA adenylyltransferase activity;GO:0005524//ATP binding;GO:0000049//tRNA binding	GO:0034227//tRNA thio-modification;GO:0052837//thiazole biosynthetic process;GO:0009228//thiamine biosynthetic process;GO:0009229//thiamine diphosphate biosynthetic process	gi|984391820|gb|KWW10706.1|/5.4e-270/tRNA s(4)U8 sulfurtransferase [Pasteurella multocida]
CQ2GL001021	1263	166.273	335.139	1.0112	2.01559	Up	6.7683e-08	1.76496e-08	known_mRNA	K03306|1|1.8e-194|683.7|aao:ANH9381_2158|inorganic phosphate transporter, PiT family	GO:0016021//integral component of membrane	GO:0005315//inorganic phosphate transmembrane transporter activity	GO:0006817//phosphate ion transport;GO:0055085//transmembrane transport	gi|504092210|ref|WP_014326204.1|/5.0e-235/phosphate permease [Pasteurella multocida]
CQ2GL001610	633	63.0385	8.19789	-2.94291	0.130046	Down	9.54257e-07	2.75802e-07	known_mRNA	K22130|1|2.7e-114|416.4|pmul:DR93_197|3-dehydro-4-phosphotetronate decarboxylase [EC:4.1.1.104]	-	-	-	gi|492115584|ref|WP_005751985.1|/1.8e-113/class II aldolase [Pasteurella multocida]
CQ2GL001342	444	164.079	572.553	1.80301	3.48949	Up	5.48618e-12	9.73232e-13	known_mRNA	K01447|1|2.2e-06|57.4|pmo:Pmob_0425|N-acetylmuramoyl-L-alanine amidase [EC:3.5.1.28]	-	-	-	gi|492018343|ref|WP_005719483.1|/3.4e-74/peptidoglycan-binding protein LysM [Pasteurella multocida]
CQ2GL000273	492	81.8798	330.507	2.0131	4.03649	Up	2.91322e-12	5.07351e-13	known_mRNA	K03558|1|2.4e-86|323.2|pmul:DR93_1532|membrane protein required for colicin V production	GO:0016021//integral component of membrane	-	GO:0009403//toxin biosynthetic process	gi|492011165|ref|WP_005716269.1|/1.7e-85/colicin V biosynthesis protein [Pasteurella multocida]
CQ2GL000838	519	35.7078	84.6892	1.24594	2.37173	Up	6.30878e-05	2.2763e-05	known_mRNA	K02562|1|2.4e-89|333.2|pmv:PMCN06_0165|mannitol operon repressor	-	-	-	gi|492026556|ref|WP_005723216.1|/1.7e-88/mannitol repressor protein [Pasteurella multocida]
CQ2GL000611	285	21.3766	147.121	2.7829	6.88233	Up	1.86431e-26	1.51977e-27	known_mRNA	-	-	-	GO:0006355//regulation of transcription, DNA-templated	gi|492032570|ref|WP_005726023.1|/2.4e-44/LexA family transcriptional regulator [Pasteurella multocida]
CQ2GL001036	888	23.0376	1111.68	5.59261	48.255	Up	5.13934e-40	2.35662e-41	known_mRNA	K00297|1|7.0e-153|545.0|aap:NT05HA_0300|methylenetetrahydrofolate reductase (NADPH) [EC:1.5.1.20]	GO:0005829//cytosol	GO:0004489//methylenetetrahydrofolate reductase (NAD(P)H) activity	GO:0009086//methionine biosynthetic process;GO:0035999//tetrahydrofolate interconversion;GO:0055114//oxidation-reduction process	gi|504092215|ref|WP_014326209.1|/1.7e-165/5,10-methylenetetrahydrofolate reductase [Pasteurella multocida]
CQ2GL001006	1113	111.863	1105.76	3.30522	9.88488	Up	3.28703e-62	5.93767e-64	known_mRNA	K11072|1|5.1e-177|625.5|hsm:HSM_1574|spermidine/putrescine transport system ATP-binding protein [EC:3.6.3.31]	GO:0043190//ATP-binding cassette (ABC) transporter complex	GO:0015595;GO:0005524//ATP binding;GO:0015594//putrescine-importing ATPase activity	GO:0015847//putrescine transport;GO:1903711//spermidine transmembrane transport	gi|12720494|gb|AAK02348.1|/1.9e-206/PotA [Pasteurella multocida subsp. multocida str. Pm70]
CQ2GL001065	291	16.8724	318.54	4.23874	18.8793	Up	1.79845e-05	5.98096e-06	known_mRNA	-	-	-	-	gi|570282296|gb|AHE64484.1|/1.9e-49/lolB [Pasteurella multocida subsp. multocida str. HB03]
CQ2GL002119	681	280.858	51.704	-2.44149	0.184093	Down	8.30409e-20	9.19258e-21	known_mRNA	-	-	-	-	gi|505741062|ref|WP_015702694.1|/4.6e-126/hypothetical protein [Pasteurella multocida]
CQ2GL001893	741	68.3421	23.0409	-1.56858	0.337141	Down	0.00124921	0.00054777	known_mRNA	K03787|1|7.6e-137|491.5|pmul:DR93_461|5'-nucleotidase [EC:3.1.3.5]	GO:0005737//cytoplasm	GO:0046872//metal ion binding;GO:0000166//nucleotide binding;GO:0008253//5'-nucleotidase activity	GO:0016311//dephosphorylation	gi|492028728|ref|WP_005724474.1|/5.3e-136/5'-nucleotidase SurE [Pasteurella multocida]
CQ2GL000368	354	1715.42	8427.5	2.29654	4.91279	Up	5.70056e-23	5.43916e-24	known_mRNA	K02887|1|4.9e-57|225.3|pmul:DR93_1381|large subunit ribosomal protein L20	GO:0022625//cytosolic large ribosomal subunit	GO:0019843//rRNA binding;GO:0003735//structural constituent of ribosome;GO:0016787//hydrolase activity	GO:0006412//translation;GO:0000027//ribosomal large subunit assembly	gi|492024864|ref|WP_005722169.1|/3.4e-56/50S ribosomal protein L20 [Pasteurella multocida]
CQ2GL001553	747	425.361	172.593	-1.30132	0.405756	Down	3.56609e-09	7.89529e-10	known_mRNA	K01719|1|3.8e-136|489.2|pmul:DR93_123|uroporphyrinogen-III synthase [EC:4.2.1.75]	-	GO:0004852//uroporphyrinogen-III synthase activity	GO:0033014//tetrapyrrole biosynthetic process	gi|492029691|ref|WP_005724810.1|/2.6e-135/uroporphyrinogen III methyltransferase [Pasteurella multocida]
CQ2GL000778	1173	323	48.6741	-2.73031	0.150694	Down	1.80526e-16	2.35796e-17	known_mRNA	K13004|1|1.5e-06|59.3|fhi:FSC454_07370|galacturonosyltransferase [EC:2.4.1.-]	-	GO:0016740//transferase activity	-	gi|504091772|ref|WP_014325766.1|/6.7e-226/glycosyl transferase [Pasteurella multocida]
CQ2GL000989	870	205.917	31.4561	-2.71065	0.152761	Down	6.10733e-15	8.5712e-16	known_mRNA	K01902|1|1.4e-161|573.9|pmp:Pmu_10250|succinyl-CoA synthetase alpha subunit [EC:6.2.1.5]	-	-	-	gi|644625046|ref|WP_025342548.1|/7.1e-148/succinate--CoA ligase subunit alpha [Mannheimia varigena]
CQ2GL002140	861	147.678	46.7534	-1.65931	0.31659	Down	3.81094e-06	1.16852e-06	known_mRNA	-	-	GO:0016853//isomerase activity	-	gi|505741069|ref|WP_015702701.1|/1.9e-161/xylose isomerase [Pasteurella multocida]
CQ2GL000679	762	19.7592	61.0454	1.62736	3.08946	Up	1.6944e-05	5.61139e-06	known_mRNA	K22132|1|1.4e-141|507.3|pmul:DR93_1055|tRNA threonylcarbamoyladenosine dehydratase	-	-	-	gi|557249167|gb|ESQ71258.1|/9.6e-141/sulfur acceptor protein CsdL [Pasteurella multocida subsp. multocida P1062]
CQ2GL000430	1443	204.038	60.8038	-1.74661	0.298002	Down	1.67728e-07	4.53698e-08	known_mRNA	K00703|1|1.7e-233|813.5|aap:NT05HA_0753|starch synthase [EC:2.4.1.21]	-	GO:0004373//glycogen (starch) synthase activity;GO:0033201//alpha-1,4-glucan synthase activity;GO:0009011//starch synthase activity	GO:0005978//glycogen biosynthetic process	gi|984391814|gb|KWW10700.1|/5.2e-281/glycogen synthase [Pasteurella multocida]
CQ2GL000796	345	41.986	13.8062	-1.60459	0.32883	Down	0.00125113	0.000549363	known_mRNA	K00537|1|4.3e-26|122.5|cps:CPS_3178|arsenate reductase [EC:1.20.4.1]	-	-	-	gi|492013619|ref|WP_005717328.1|/5.4e-59/arsenate reductase [Pasteurella multocida]
CQ2GL001796	327	11.7612	2.60455	-2.17493	0.221453	Down	0.0193662	0.010468	known_mRNA	-	-	-	-	gi|514188025|ref|WP_016534190.1|/7.9e-52/protein Plpprotein P [Pasteurella multocida]
CQ2GL000254	249	0.969476	7.33916	2.92034	7.57023	Up	0.00361905	0.00170643	known_mRNA	K11107|1|4.8e-43|178.3|pmv:PMCN06_0782|ferredoxin	-	GO:0051537//2 iron, 2 sulfur cluster binding;GO:0046872//metal ion binding;GO:0009055//electron carrier activity	-	gi|401698757|gb|EJS90488.1|/3.3e-42/hypothetical protein AAUPMC_07737 [Pasteurella multocida subsp. multocida str. Anand1_cattle]
CQ2GL001715	216	17.3024	0.797889	-4.43864	0.0461144	Down	0.000441031	0.000179354	known_mRNA	K02440|1|2.9e-36|155.6|pmp:Pmu_16970|glycerol uptake facilitator protein	GO:0016021//integral component of membrane	GO:0005215//transporter activity	GO:0006810//transport	gi|492027938|ref|WP_005724110.1|/2.0e-35/aquaporin [Pasteurella multocida]
CQ2GL001242	1659	109.891	1012.58	3.20389	9.21437	Up	1.87361e-31	1.1889e-32	known_mRNA	K02011|1|0.0e+00|1095.5|pmul:DR93_2028|iron(III) transport system permease protein	GO:0016021//integral component of membrane;GO:0005886//plasma membrane	-	GO:0006810//transport	gi|504092327|ref|WP_014326321.1|/0.0e+00/iron ABC transporter permease [Pasteurella multocida]
CQ2GL001440	690	759.395	244.462	-1.63524	0.321917	Down	1.6848e-07	4.5651e-08	known_mRNA	K03642|1|4.8e-117|425.6|pul:NT08PM_1469|rare lipoprotein A	-	GO:0042834//peptidoglycan binding	-	gi|338217877|gb|EGP03711.1|/3.3e-116/lipoprotein [Pasteurella multocida subsp. gallicida str. Anand1_poultry]
CQ2GL001775	1158	27.7525	549.507	4.30745	19.8003	Up	7.02199e-46	2.43932e-47	known_mRNA	K01956|1|6.9e-185|651.7|asu:Asuc_0545|carbamoyl-phosphate synthase small subunit [EC:6.3.5.5]	-	GO:0004088//carbamoyl-phosphate synthase (glutamine-hydrolyzing) activity;GO:0005524//ATP binding	GO:0006526//arginine biosynthetic process;GO:0044205//'de novo' UMP biosynthetic process;GO:0006541//glutamine metabolic process;GO:0006207//'de novo' pyrimidine nucleobase biosynthetic process	gi|810421876|ref|WP_046339900.1|/3.0e-202/carbamoyl-phosphate synthase small subunit [Pasteurella multocida]
CQ2GL001917	696	1189.27	212.359	-2.48549	0.178563	Down	1.02871e-34	5.47949e-36	known_mRNA	K03077|1|3.0e-103|379.8|asu:Asuc_0234|L-ribulose-5-phosphate 4-epimerase [EC:5.1.3.4]	-	GO:0008742//L-ribulose-phosphate 4-epimerase activity;GO:0008270//zinc ion binding	GO:0019572//L-arabinose catabolic process	gi|984391192|gb|KWW10078.1|/9.1e-130/ribulose 5-phosphate epimerase [Pasteurella multocida]
CQ2GL001932	579	38.5481	296.079	2.94125	7.68075	Up	1.35913e-34	7.4283e-36	known_mRNA	K03535|1|5.3e-08|63.2|psts:E05_39750|MFS transporter, ACS family, glucarate transporter	GO:0016021//integral component of membrane;GO:0005886//plasma membrane	-	-	gi|492014532|ref|WP_005717722.1|/2.3e-102/membrane protein [Pasteurella multocida]
CQ2GL000809	1047	1271.82	65.6591	-4.27576	0.051626	Down	1.03164e-66	1.57684e-68	known_mRNA	K00965|1|3.8e-182|642.5|hin:HI0820|UDPglucose--hexose-1-phosphate uridylyltransferase [EC:2.7.7.12]	-	GO:0008270//zinc ion binding;GO:0008108//UDP-glucose:hexose-1-phosphate uridylyltransferase activity	GO:0006012//galactose metabolic process	gi|810414930|ref|WP_046338868.1|/1.3e-188/galactose-1-phosphate uridylyltransferase [Pasteurella multocida]
CQ2GL001073	342	35.1945	163.699	2.21762	4.65126	Up	1.89926e-13	3.00856e-14	known_mRNA	K09747|1|1.1e-56|224.2|pmp:Pmu_11070|uncharacterized protein	GO:0005737//cytoplasm;GO:0043590//bacterial nucleoid	GO:0003677//DNA binding	-	gi|997112761|gb|AMK07906.1|/7.3e-56/PM0205 protein [Pasteurella multocida]
CQ2GL000316	210	129.86	560.897	2.11078	4.31925	Up	4.9442e-08	1.25494e-08	known_mRNA	K03704|1|6.5e-33|144.4|pmul:DR93_1485|cold shock protein (beta-ribbon, CspA family)	GO:0005737//cytoplasm	GO:0003677//DNA binding	GO:0006355//regulation of transcription, DNA-templated	gi|492010698|ref|WP_005716039.1|/4.5e-32/cold-shock protein [Pasteurella multocida]
CQ2GL000441	2487	130.431	42.4411	-1.61976	0.32539	Down	2.34519e-05	7.92956e-06	known_mRNA	K07812|1|0.0e+00|1378.2|aaz:ADJ80_08370|trimethylamine-N-oxide reductase (cytochrome c) [EC:1.7.2.3]	-	-	-	gi|492128807|ref|WP_005756430.1|/0.0e+00/trimethylamine N-oxide reductase I catalytic subunit [Pasteurella multocida]
CQ2GL001972	351	356.333	1203.51	1.75595	3.37749	Up	7.48992e-40	3.50385e-41	known_mRNA	K02884|1|1.7e-57|226.9|pmul:DR93_543|large subunit ribosomal protein L19	GO:0005840//ribosome	GO:0003735//structural constituent of ribosome;GO:0016740//transferase activity	GO:0006412//translation	gi|492014656|ref|WP_005717782.1|/1.2e-56/50S ribosomal protein L19 [Pasteurella multocida]
CQ2GL001049	972	267.776	685.9	1.35697	2.56147	Up	4.52268e-17	5.69787e-18	known_mRNA	K03074|1|7.1e-175|618.2|pmu:PM0226|preprotein translocase subunit SecF	GO:0005622//intracellular;GO:0005886//plasma membrane;GO:0016021//integral component of membrane	GO:0015450//P-P-bond-hydrolysis-driven protein transmembrane transporter activity	GO:0043952//protein transport by the Sec complex;GO:0065002//intracellular protein transmembrane transport;GO:0006605//protein targeting	gi|12720452|gb|AAK02310.1|/4.9e-174/SecF [Pasteurella multocida subsp. multocida str. Pm70]
CQ2GL001788	870	96.9543	238.96	1.30139	2.46467	Up	0.00044274	0.000180254	known_mRNA	K09824|1|5.8e-168|595.1|pmp:Pmu_17750|uncharacterized protein	-	-	-	gi|504481341|ref|WP_014668443.1|/4.0e-167/membrane protein [Pasteurella multocida]
CQ2GL002040	429	304.106	3313.32	3.44563	10.8953	Up	1.65547e-48	4.98404e-50	known_mRNA	K02867|1|6.5e-72|275.0|pmul:DR93_611|large subunit ribosomal protein L11	GO:0005840//ribosome	GO:0003735//structural constituent of ribosome;GO:0070180//large ribosomal subunit rRNA binding	GO:0006412//translation	gi|492017149|ref|WP_005718823.1|/4.5e-71/50S ribosomal protein L11 [Pasteurella multocida]
CQ2GL001103	507	13.64	79.7335	2.54734	5.84554	Up	5.55321e-13	9.05387e-14	known_mRNA	K02067|1|9.1e-89|331.3|pmul:DR93_1890|phospholipid/cholesterol/gamma-HCH transport system substrate-binding protein	GO:0016021//integral component of membrane	-	GO:0015914//phospholipid transport	gi|492020624|ref|WP_005720550.1|/6.3e-88/outer membrane lipid asymmetry maintenance protein MlaD [Pasteurella multocida]
CQ2GL000185	1182	462.871	1836.6	1.98836	3.96785	Up	5.38035e-09	1.23108e-09	known_mRNA	K01991|1|1.4e-220|770.4|pmp:Pmu_08560|polysaccharide biosynthesis/export protein	GO:0016020//membrane	GO:0015159//polysaccharide transmembrane transporter activity	GO:0015774//polysaccharide transport	gi|504092106|ref|WP_014326100.1|/9.4e-220/sugar ABC transporter substrate-binding protein [Pasteurella multocida]
CQ2GL002183	1059	247.109	122.002	-1.01825	0.493715	Down	0.00132179	0.000581001	known_mRNA	K14059|1|2.7e-10|71.6|sdl:Sdel_1239|integrase;K04763|4|1.4e-06|59.3|mcn:Mcup_0610|integrase/recombinase XerD	-	-	-	gi|557249977|gb|ESQ72044.1|/5.3e-198/integrase [Pasteurella multocida subsp. multocida P1062]
CQ2GL001450	729	341.689	722.148	1.07961	2.11347	Up	5.2469e-05	1.86643e-05	known_mRNA	K00059|1|1.5e-108|397.5|btre:F542_18050|3-oxoacyl-[acyl-carrier protein] reductase [EC:1.1.1.100]	-	GO:0004316//3-oxoacyl-[acyl-carrier-protein] reductase (NADPH) activity;GO:0051287//NAD binding	GO:0006633//fatty acid biosynthetic process;GO:0055114//oxidation-reduction process	gi|492125224|ref|WP_005755541.1|/2.3e-128/beta-ketoacyl-ACP reductase [Pasteurella multocida]
CQ2GL000791	2100	388.016	85.9962	-2.17377	0.221631	Down	7.68848e-15	1.08971e-15	known_mRNA	K16692|1|0.0e+00|1350.5|pmul:DR93_951|tyrosine-protein kinase Etk/Wzc [EC:2.7.10.-]	GO:0016021//integral component of membrane	-	GO:0009103//lipopolysaccharide biosynthetic process;GO:0045226//extracellular polysaccharide biosynthetic process	gi|504091763|ref|WP_014325757.1|/0.0e+00/tyrosine protein kinase [Pasteurella multocida]
CQ2GL001538	1461	107.079	28.4651	-1.9114	0.265834	Down	0.000675655	0.000283844	known_mRNA	K07114|1|3.5e-08|65.1|stsi:A4E84_32250|Ca-activated chloride channel homolog	GO:0016021//integral component of membrane	-	-	gi|684177254|gb|AIN48436.1|/3.4e-280/von Willebrand factor type A domain protein [Pasteurella multocida]
CQ2GL000811	993	15042.1	294.807	-5.67309	0.0195988	Down	8.35239e-124	1.54746e-126	known_mRNA	K10540|1|1.0e-160|571.2|aaz:ADJ80_10255|methyl-galactoside transport system substrate-binding protein	-	-	-	gi|338219039|gb|EGP04753.1|/7.7e-183/methyl-galactoside ABC transporter galactose-binding periplasmic protein MglB [Pasteurella multocida subsp. multocida str. Anand1_goat]
CQ2GL000722	444	200.49	4.36094	-5.52275	0.0217514	Down	5.23372e-16	7.00577e-17	known_mRNA	K02012|1|1.8e-56|223.8|pmul:DR93_1025|iron(III) transport system substrate-binding protein	-	-	-	gi|696276269|ref|WP_032852666.1|/3.0e-78/hypothetical protein [Pasteurella multocida]
CQ2GL000980	717	88.5515	179.33	1.01803	2.02515	Up	0.000235302	9.19847e-05	known_mRNA	-	-	-	-	gi|356597184|gb|AET15910.1|/4.1e-133/transmembrane protein [Pasteurella multocida 36950]
CQ2GL000117	339	177.284	507.461	1.51723	2.86241	Up	1.96014e-10	3.85855e-11	known_mRNA	K09802|1|8.8e-56|221.1|pmv:PMCN06_0910|uncharacterized protein	-	-	-	gi|33112500|sp|Q9CMI8.1|Y836_PASMU/6.1e-55/RecName: Full=UPF0265 protein PM0836
CQ2GL000746	1008	418.629	165.52	-1.33867	0.395385	Down	1.04447e-09	2.22052e-10	known_mRNA	K03551|1|1.0e-163|581.3|aact:ACT75_09470|holliday junction DNA helicase RuvB [EC:3.6.4.12]	-	GO:0003677//DNA binding;GO:0005524//ATP binding;GO:0009378//four-way junction helicase activity	GO:0009432//SOS response;GO:0032508//DNA duplex unwinding;GO:0006310//DNA recombination;GO:0006281//DNA repair	gi|492155593|ref|WP_005765274.1|/1.9e-168/Holliday junction DNA helicase RuvB [Pasteurella dagmatis]
CQ2GL000585	1368	80.3921	167.764	1.0613	2.08682	Up	0.00924035	0.00470363	known_mRNA	K03308|1|9.2e-229|797.7|aaz:ADJ80_09505|neurotransmitter:Na+ symporter, NSS family	GO:0016021//integral component of membrane	GO:0005328//neurotransmitter:sodium symporter activity	GO:0006836//neurotransmitter transport;GO:0055085//transmembrane transport	gi|504091886|ref|WP_014325880.1|/4.2e-256/transporter [Pasteurella multocida]
CQ2GL000570	459	89.9035	373.184	2.05344	4.15094	Up	7.79266e-09	1.83357e-09	known_mRNA	K01734|1|3.9e-83|312.4|pmu:PM0394|methylglyoxal synthase [EC:4.2.3.3]	-	GO:0008929//methylglyoxal synthase activity	GO:0019242//methylglyoxal biosynthetic process	gi|492024008|ref|WP_005721627.1|/2.7e-82/methylglyoxal synthase [Pasteurella multocida]
CQ2GL000436	591	37.5366	96.3864	1.36053	2.5678	Up	0.0112047	0.00583849	known_mRNA	K17247|1|1.8e-109|400.2|pmul:DR93_1315|methionine sulfoxide reductase heme-binding subunit	GO:0005887//integral component of plasma membrane	GO:0046872//metal ion binding;GO:0009055//electron carrier activity;GO:0010181//FMN binding;GO:0020037//heme binding	GO:0030091//protein repair;GO:0055114//oxidation-reduction process	gi|492128816|ref|WP_005756439.1|/1.3e-108/sulfite oxidase [Pasteurella multocida]
CQ2GL001947	1551	788.734	20.1662	-5.28953	0.0255678	Down	5.74557e-32	3.53942e-33	known_mRNA	K11216|1|1.8e-260|903.3|aat:D11S_1398|autoinducer-2 kinase [EC:2.7.1.189]	-	GO:0016301//kinase activity;GO:0016773//phosphotransferase activity, alcohol group as acceptor	GO:0016310//phosphorylation;GO:0005975//carbohydrate metabolic process	gi|491690725|ref|WP_005546079.1|/1.2e-259/autoinducer-2 kinase [Aggregatibacter actinomycetemcomitans]
CQ2GL001139	1191	66.6109	134.489	1.01366	2.01902	Up	0.000301352	0.000120178	known_mRNA	K03588|1|1.7e-226|790.0|pmul:DR93_1925|cell division protein FtsW	GO:0032153//cell division site;GO:0005887//integral component of plasma membrane	GO:0015648//lipid-linked peptidoglycan transporter activity	GO:0008360//regulation of cell shape;GO:0071555//cell wall organization;GO:0015836//lipid-linked peptidoglycan transport;GO:0043093//FtsZ-dependent cytokinesis;GO:0009252//peptidoglycan biosynthetic process	gi|512748000|ref|WP_016504219.1|/1.2e-225/cell division protein FtsW [Pasteurella multocida]
CQ2GL002221	228	13.5665	187.937	3.79213	13.853	Up	5.69161e-28	4.27069e-29	known_mRNA	K02963|1|2.0e-35|152.9|pmul:DR93_789|small subunit ribosomal protein S18	GO:0022627//cytosolic small ribosomal subunit	GO:0003735//structural constituent of ribosome;GO:0019843//rRNA binding	GO:0006412//translation	gi|492014183|ref|WP_005717555.1|/1.4e-34/MULTISPECIES: 30S ribosomal protein S18 [Pasteurella]
CQ2GL001305	1272	175.205	637.868	1.86421	3.6407	Up	8.7576e-30	6.00336e-31	known_mRNA	K01892|1|1.0e-213|747.7|hpr:PARA_00350|histidyl-tRNA synthetase [EC:6.1.1.21]	GO:0005737//cytoplasm	GO:0005524//ATP binding;GO:0004821//histidine-tRNA ligase activity	GO:0006427//histidyl-tRNA aminoacylation	gi|499209908|ref|WP_010907448.1|/2.1e-241/histidine--tRNA ligase [Pasteurella multocida]
CQ2GL001661	1326	1623.79	4523.68	1.47814	2.78589	Up	2.88353e-40	1.25545e-41	known_mRNA	K03076|1|6.8e-237|824.7|hso:HS_0080|preprotein translocase subunit SecY	GO:0016021//integral component of membrane;GO:0005622//intracellular;GO:0005886//plasma membrane	-	GO:0006605//protein targeting;GO:0065002//intracellular protein transmembrane transport;GO:0043952//protein transport by the Sec complex	gi|492015432|ref|WP_005717913.1|/7.3e-245/preprotein translocase subunit SecY [Pasteurella multocida]
CQ2GL001195	672	33.9911	10.5176	-1.69235	0.309423	Down	0.00149432	0.000660989	known_mRNA	K03310|1|3.7e-98|362.8|pmu:PM0091|alanine or glycine:cation symporter, AGCS family	GO:0005886//plasma membrane;GO:0016021//integral component of membrane	GO:0015655//alanine:sodium symporter activity	GO:0055085//transmembrane transport;GO:0006814//sodium ion transport;GO:0032328//alanine transport	gi|492025405|ref|WP_005722571.1|/2.6e-97/transporter [Pasteurella multocida]
CQ2GL001983	1284	614.025	306.886	-1.00059	0.499794	Down	5.31654e-08	1.36176e-08	known_mRNA	K02527|1|1.4e-170|604.4|hsm:HSM_0421|3-deoxy-D-manno-octulosonic-acid transferase [EC:2.4.99.12 2.4.99.13 2.4.99.14 2.4.99.15]	GO:0016021//integral component of membrane	-	-	gi|974661552|ref|WP_059246434.1|/3.0e-243/3-deoxy-D-manno-octulosonic acid transferase [Pasteurella multocida]
CQ2GL001155	672	58.3417	202.032	1.79198	3.46291	Up	3.98166e-11	7.43219e-12	known_mRNA	K09999|1|3.6e-101|372.9|msu:MS0221|arginine transport system permease protein	GO:0016021//integral component of membrane;GO:0005886//plasma membrane	GO:0005215//transporter activity	GO:0006810//transport	gi|504092275|ref|WP_014326269.1|/1.4e-119/arginine transporter permease subunit ArtQ [Pasteurella multocida]
CQ2GL002151	1749	162.191	460.708	1.50616	2.84053	Up	2.78596e-10	5.5874e-11	known_mRNA	K02316|1|2.9e-267|926.0|aao:ANH9381_1893|DNA primase [EC:2.7.7.-]	GO:1990077//primosome complex	GO:0003677//DNA binding;GO:0000287//magnesium ion binding;GO:0003896//DNA primase activity;GO:0008270//zinc ion binding	GO:0006269//DNA replication, synthesis of RNA primer	gi|492122050|ref|WP_005754768.1|/0.0e+00/DNA primase [Pasteurella multocida]
CQ2GL000534	780	27.464	151.125	2.46013	5.50267	Up	0.0200516	0.0109035	known_mRNA	K02036|1|2.8e-145|519.6|pmp:Pmu_04940|phosphate transport system ATP-binding protein [EC:3.6.3.27]	GO:0043190//ATP-binding cassette (ABC) transporter complex	GO:0005315//inorganic phosphate transmembrane transporter activity;GO:0015415//ATPase-coupled phosphate ion transmembrane transporter activity;GO:0005524//ATP binding	GO:0035435//phosphate ion transmembrane transport	gi|504091917|ref|WP_014325911.1|/1.9e-144/phosphate ABC transporter ATP-binding protein [Pasteurella multocida]
CQ2GL001097	783	483.217	1000.27	1.04965	2.07002	Up	3.03238e-05	1.04216e-05	known_mRNA	K00208|1|6.4e-142|508.4|pmul:DR93_1884|enoyl-[acyl-carrier protein] reductase I [EC:1.3.1.9 1.3.1.10]	-	GO:0004318//enoyl-[acyl-carrier-protein] reductase (NADH) activity	GO:0006633//fatty acid biosynthetic process;GO:0055114//oxidation-reduction process	gi|492120360|ref|WP_005753491.1|/4.4e-141/enoyl-ACP reductase [Pasteurella multocida]
CQ2GL001237	744	169.397	81.6091	-1.0536	0.481763	Down	0.00406299	0.00193834	known_mRNA	K08680|1|7.7e-145|518.1|pmul:DR93_2023|2-succinyl-6-hydroxy-2,4-cyclohexadiene-1-carboxylate synthase [EC:4.2.99.20]	-	GO:0070205//2-succinyl-6-hydroxy-2,4-cyclohexadiene-1-carboxylate synthase activity	GO:0009234//menaquinone biosynthetic process	gi|512748133|ref|WP_016504323.1|/5.3e-144/2-succinyl-6-hydroxy-2,4-cyclohexadiene-1-carboxylate synthase [Pasteurella multocida]
CQ2GL002076	984	7799.92	2469.28	-1.65937	0.316577	Down	1.06986e-14	1.5312e-15	known_mRNA	K21395|1|9.7e-79|298.9|tbe:Trebr_2164|TRAP-type transport system periplasmic protein;K11688|3|1.5e-42|178.7|gfe:Gferi_21555|C4-dicarboxylate-binding protein DctP	GO:0030288//outer membrane-bounded periplasmic space	-	GO:0006810//transport	gi|338218518|gb|EGP04284.1|/6.1e-180/hypothetical protein GEW_10316 [Pasteurella multocida subsp. gallicida str. Anand1_poultry]
CQ2GL001455	525	932.836	5692.5	2.60937	6.10236	Up	8.6621e-28	6.57982e-29	known_mRNA	K07040|1|2.8e-93|346.3|pmp:Pmu_14220|uncharacterized protein	-	-	-	gi|404380568|gb|EJZ77058.1|/1.9e-92/ribosomal L32p like protein [Pasteurella multocida subsp. gallicida P1059]
CQ2GL001815	1617	5950.6	1742.83	-1.77161	0.292882	Down	1.63358e-13	2.55743e-14	known_mRNA	K01610|1|2.1e-288|996.1|aaz:ADJ80_00740|phosphoenolpyruvate carboxykinase (ATP) [EC:4.1.1.49]	GO:0005737//cytoplasm	GO:0046872//metal ion binding;GO:0016301//kinase activity;GO:0004612//phosphoenolpyruvate carboxykinase (ATP) activity;GO:0005524//ATP binding	GO:0006094//gluconeogenesis;GO:0016310//phosphorylation	gi|492028234|ref|WP_005724363.1|/0.0e+00/phosphoenolpyruvate carboxykinase (ATP) [Pasteurella multocida]
CQ2GL000969	888	262.757	87.3319	-1.58915	0.332368	Down	2.35784e-10	4.69602e-11	known_mRNA	K19228|1|3.7e-122|443.0|aact:ACT75_10460|cationic peptide transport system permease protein	GO:0016021//integral component of membrane;GO:0005886//plasma membrane	-	GO:0006810//transport	gi|492026107|ref|WP_005722791.1|/8.8e-162/peptide ABC transporter permease [Pasteurella multocida]
CQ2GL001800	507	55.1705	189.93	1.7835	3.4426	Up	4.09396e-05	1.43545e-05	known_mRNA	K00484|1|2.3e-92|343.2|pmul:DR93_371|flavin reductase (NADH) [EC:1.5.1.36]	-	GO:0051287//NAD binding;GO:0004497//monooxygenase activity;GO:0016651//oxidoreductase activity, acting on NAD(P)H;GO:0010181//FMN binding	GO:0042537//benzene-containing compound metabolic process;GO:0055114//oxidation-reduction process	gi|492056673|ref|WP_005735585.1|/1.6e-91/4-hydroxyphenylacetate 3-monooxygenase, reductase component [Pasteurella multocida]
CQ2GL000529	1920	2825.37	1246.58	-1.18046	0.44121	Down	4.21406e-11	7.88551e-12	known_mRNA	K03798|1|0.0e+00|1120.5|msu:MS0964|cell division protease FtsH [EC:3.4.24.-]	GO:0005886//plasma membrane;GO:0016021//integral component of membrane	GO:0016887//ATPase activity;GO:0004222//metalloendopeptidase activity;GO:0005524//ATP binding;GO:0008270//zinc ion binding	GO:0030163//protein catabolic process;GO:0006508//proteolysis	gi|764739799|ref|WP_044470786.1|/0.0e+00/ATP-dependent metalloprotease [Mannheimia sp. MG13]
CQ2GL001230	1722	104.805	312.9	1.57799	2.98554	Up	6.03366e-07	1.70194e-07	known_mRNA	K07326|1|0.0e+00|1137.9|pmp:Pmu_12620|hemolysin activation/secretion protein	-	-	GO:0015031//protein transport	gi|504092319|ref|WP_014326313.1|/0.0e+00/transporter [Pasteurella multocida]
CQ2GL000661	2070	252.355	858.457	1.76629	3.40178	Up	9.42003e-13	1.55764e-13	known_mRNA	K01874|1|0.0e+00|1110.9|hix:NTHI723_00294|methionyl-tRNA synthetase [EC:6.1.1.10]	GO:0005737//cytoplasm	GO:0046872//metal ion binding;GO:0004825//methionine-tRNA ligase activity;GO:0005524//ATP binding;GO:0000049//tRNA binding	GO:0006431//methionyl-tRNA aminoacylation	gi|984390748|gb|KWW09634.1|/0.0e+00/methionine--tRNA ligase [Pasteurella multocida]
CQ2GL001945	552	113.29	56.2898	-1.00908	0.496864	Down	0.000496589	0.000203788	known_mRNA	K07566|1|1.7e-101|373.6|pmv:PMCN06_1935|L-threonylcarbamoyladenylate synthase [EC:2.7.7.87]	GO:0005737//cytoplasm	GO:0003725//double-stranded RNA binding;GO:0061710//L-threonylcarbamoyladenylate synthase;GO:0005524//ATP binding	GO:0002949//tRNA threonylcarbamoyladenosine modification	gi|492027586|ref|WP_005723790.1|/1.2e-100/tRNA(ANN) t(6)A37 threonylcarbamoyladenosine modification protein [Pasteurella multocida]
CQ2GL001742	513	643.327	295.783	-1.12101	0.45977	Down	2.23748e-05	7.54462e-06	known_mRNA	K06910|1|4.0e-92|342.4|pmu:PM1470|uncharacterized protein	-	-	-	gi|557250502|gb|ESQ72569.1|/6.5e-93/phosphatidylethanolamine-binding protein [Pasteurella multocida subsp. multocida P1062]
CQ2GL001495	1302	950.143	3837.81	2.01407	4.03919	Up	8.57441e-20	9.57124e-21	known_mRNA	K01689|1|7.4e-228|794.7|msu:MS0256|enolase [EC:4.2.1.11]	GO:0000015//phosphopyruvate hydratase complex;GO:0009986//cell surface;GO:0005576//extracellular region	GO:0000287//magnesium ion binding;GO:0004634//phosphopyruvate hydratase activity	GO:0006096//glycolytic process	gi|492029921|ref|WP_005724946.1|/3.1e-240/enolase [Pasteurella multocida]
CQ2GL002003	945	7810.48	190.162	-5.36011	0.024347	Down	2.29384e-93	1.38119e-95	known_mRNA	K10439|1|2.3e-170|603.2|pmu:PM1325|ribose transport system substrate-binding protein	-	-	-	gi|404381987|gb|EJZ78451.1|/1.6e-169/Ribose ABC transport system, periplasmic ribose-binding protein RbsB [Pasteurella multocida subsp. gallicida X73]
CQ2GL001850	465	18.9644	92.5404	2.28679	4.87969	Up	9.29368e-09	2.20397e-09	known_mRNA	-	-	-	-	gi|338216800|gb|EGP02776.1|/6.8e-81/hypothetical protein GEW_13001 [Pasteurella multocida subsp. gallicida str. Anand1_poultry]
CQ2GL002194	750	162.045	22.4846	-2.84938	0.138756	Down	1.87974e-12	3.204e-13	known_mRNA	K01814|1|3.4e-132|476.1|pmu:PM1203|phosphoribosylformimino-5-aminoimidazole carboxamide ribotide isomerase [EC:5.3.1.16]	GO:0005737//cytoplasm	GO:0003949//1-(5-phosphoribosyl)-5-[(5-phosphoribosylamino)methylideneamino]imidazole-4-carboxamide isomerase activity	GO:0000105//histidine biosynthetic process	gi|492115462|ref|WP_005751890.1|/5.9e-135/1-(5-phosphoribosyl)-5-[(5-phosphoribosylamino)methylideneamino]imidazole-4-carboxamide isomerase [Pasteurella multocida]
CQ2GL001176	840	24.6152	80.0793	1.70188	3.25325	Up	1.72602e-05	5.72409e-06	known_mRNA	-	-	-	-	gi|504092290|ref|WP_014326284.1|/8.9e-164/hypothetical protein [Pasteurella multocida]
CQ2GL001273	1038	336.67	1005.5	1.57851	2.98662	Up	2.05506e-12	3.54092e-13	known_mRNA	K01933|1|2.1e-172|610.1|hpr:PARA_10550|phosphoribosylformylglycinamidine cyclo-ligase [EC:6.3.3.1]	GO:0005737//cytoplasm	GO:0005524//ATP binding;GO:0004641//phosphoribosylformylglycinamidine cyclo-ligase activity	GO:0006189//'de novo' IMP biosynthetic process	gi|492126027|ref|WP_005755792.1|/1.3e-196/phosphoribosylformylglycinamidine cyclo-ligase [Pasteurella multocida]
CQ2GL000197	678	12.1183	3.54274	-1.77425	0.292346	Down	0.049752	0.0301185	known_mRNA	K03078|1|4.0e-124|449.1|pmul:DR93_1602|3-dehydro-L-gulonate-6-phosphate decarboxylase [EC:4.1.1.85]	-	GO:0033982//3-dehydro-L-gulonate-6-phosphate decarboxylase activity;GO:0004590//orotidine-5'-phosphate decarboxylase activity	GO:0006207//'de novo' pyrimidine nucleobase biosynthetic process	gi|504092098|ref|WP_014326092.1|/2.8e-123/3-keto-L-gulonate-6-phosphate decarboxylase [Pasteurella multocida]
CQ2GL000302	939	3290.6	1316.17	-1.32201	0.399978	Down	1.4512e-17	1.78123e-18	known_mRNA	K14055|1|2.0e-174|616.7|pmul:DR93_1500|universal stress protein E	-	-	GO:0006950//response to stress	gi|492033600|ref|WP_005726552.1|/1.4e-173/universal stress protein E [Pasteurella multocida]
CQ2GL000278	657	118.681	518.216	2.12646	4.36646	Up	2.05463e-34	1.16102e-35	known_mRNA	K01495|1|3.7e-119|432.6|pmul:DR93_1527|GTP cyclohydrolase IA [EC:3.5.4.16]	GO:0005737//cytoplasm	GO:0003934//GTP cyclohydrolase I activity;GO:0008270//zinc ion binding;GO:0005525//GTP binding	GO:0046654//tetrahydrofolate biosynthetic process;GO:0006730//one-carbon metabolic process;GO:0035998//7,8-dihydroneopterin 3'-triphosphate biosynthetic process	gi|492033988|ref|WP_005726594.1|/2.6e-118/GTP cyclohydrolase I [Pasteurella multocida]
CQ2GL002213	459	47.2931	923.783	4.28785	19.5331	Up	1.23395e-101	4.5723e-104	known_mRNA	K03561|1|7.7e-79|298.1|pmul:DR93_781|biopolymer transport protein ExbB	GO:0016021//integral component of membrane	GO:0008565//protein transporter activity	GO:0015031//protein transport	gi|492014200|ref|WP_005717562.1|/5.3e-78/TonB-system energizer ExbB [Pasteurella multocida]
CQ2GL000667	672	294.272	130.687	-1.17103	0.444104	Down	2.48191e-06	7.45637e-07	known_mRNA	-	-	-	-	gi|504091827|ref|WP_014325821.1|/4.4e-121/hypothetical protein [Pasteurella multocida]
CQ2GL002056	690	92.6362	1019.11	3.4596	11.0013	Up	1.6588e-23	1.54432e-24	known_mRNA	K02072|1|5.9e-123|445.3|pmul:DR93_625|D-methionine transport system permease protein	GO:0016021//integral component of membrane;GO:0005886//plasma membrane	-	GO:0006810//transport	gi|492017089|ref|WP_005718785.1|/4.0e-122/methionine ABC transporter permease [Pasteurella multocida]
CQ2GL001293	1641	308.501	73.8416	-2.06277	0.239356	Down	9.56344e-07	2.76848e-07	known_mRNA	K01226|1|3.8e-261|905.6|ass:ASU1_06960|trehalose-6-phosphate hydrolase [EC:3.2.1.93]	GO:0005737//cytoplasm	GO:0008788//alpha,alpha-phosphotrehalase activity	GO:0005993//trehalose catabolic process	gi|504092350|ref|WP_014326344.1|/0.0e+00/alpha,alpha-phosphotrehalase [Pasteurella multocida]
CQ2GL002211	729	164.245	1580.59	3.26654	9.62336	Up	8.39257e-49	2.44897e-50	known_mRNA	K03832|1|1.9e-135|486.9|pmp:Pmu_22020|periplasmic protein TonB	GO:0005886//plasma membrane;GO:0016021//integral component of membrane;GO:0019031//viral envelope;GO:0030288//outer membrane-bounded periplasmic space	GO:0015343//siderophore transmembrane transporter activity;GO:0031992//energy transducer activity	GO:0044718//siderophore transmembrane transport;GO:0015031//protein transport	gi|505741101|ref|WP_015702733.1|/1.3e-134/cell envelope protein TonB [Pasteurella multocida]
BGI_novel_C07	257	51.7948	20.2178	-1.35718	0.390345	Down	0.00528672	0.00258092	novel_mRNA	-	-	-	-	gi|545609562|ref|WP_021734266.1|/4.6e-15/lipoprotein [Pasteurella multocida]
CQ2GL000160	285	83.2003	599.543	2.8492	7.20601	Up	1.83606e-52	4.67732e-54	known_mRNA	K05788|1|9.1e-46|187.6|pmu:PM0800|integration host factor subunit beta	GO:0005694//chromosome	GO:0003677//DNA binding	GO:0006310//DNA recombination;GO:0006417//regulation of translation;GO:0006355//regulation of transcription, DNA-templated	gi|492012046|ref|WP_005716620.1|/6.3e-45/integration host factor subunit beta [Pasteurella multocida]
CQ2GL001260	3432	785.087	267.419	-1.55375	0.340624	Down	2.01834e-12	3.4683e-13	known_mRNA	K02337|1|0.0e+00|1971.4|hpr:PARA_05490|DNA polymerase III subunit alpha [EC:2.7.7.7]	GO:0005737//cytoplasm	GO:0003887//DNA-directed DNA polymerase activity;GO:0003677//DNA binding;GO:0008408//3'-5' exonuclease activity	GO:0006260//DNA replication;GO:0090305//nucleic acid phosphodiester bond hydrolysis;GO:0071897//DNA biosynthetic process	gi|810415095|ref|WP_046338936.1|/0.0e+00/DNA polymerase III subunit alpha [Pasteurella multocida]
CQ2GL001847	759	7975.88	1600.45	-2.31716	0.200662	Down	3.36949e-21	3.46469e-22	known_mRNA	K00757|1|2.1e-137|493.4|pmp:Pmu_18400|uridine phosphorylase [EC:2.4.2.3]	GO:0005737//cytoplasm	GO:0004850//uridine phosphorylase activity	GO:0009166//nucleotide catabolic process;GO:0044206//UMP salvage	gi|492016509|ref|WP_005718315.1|/1.4e-136/uridine phosphorylase [Pasteurella multocida]
CQ2GL000992	1215	568.148	126.762	-2.16415	0.223114	Down	3.31592e-10	6.72706e-11	known_mRNA	K00658|1|3.2e-225|785.8|pul:NT08PM_1047|2-oxoglutarate dehydrogenase E2 component (dihydrolipoamide succinyltransferase) [EC:2.3.1.61]	-	-	-	gi|504092196|ref|WP_014326190.1|/2.2e-224/dihydrolipoamide succinyltransferase [Pasteurella multocida]
CQ2GL000915	438	161.66	691.492	2.09675	4.27745	Up	1.53081e-09	3.33248e-10	known_mRNA	K06204|1|1.5e-76|290.4|pmv:PMCN06_0940|DnaK suppressor protein	GO:0005737//cytoplasm	GO:0008270//zinc ion binding	GO:0010468//regulation of gene expression	gi|492012532|ref|WP_005716860.1|/1.1e-75/RNA polymerase-binding protein DksA [Pasteurella multocida]
CQ2GL000650	717	124.412	295.601	1.24852	2.37598	Up	9.5346e-08	2.52607e-08	known_mRNA	K15396|1|4.3e-129|465.7|pmp:Pmu_03800|tRNA (cytidine32/uridine32-2'-O)-methyltransferase [EC:2.1.1.200]	GO:0005737//cytoplasm	GO:0003723//RNA binding;GO:0008173//RNA methyltransferase activity	GO:0001510//RNA methylation;GO:0008033//tRNA processing	gi|504091856|ref|WP_014325850.1|/3.0e-128/rRNA methyltransferase [Pasteurella multocida]
CQ2GL000563	330	106.773	41.6479	-1.35823	0.39006	Down	1.8604e-05	6.21281e-06	known_mRNA	K11179|1|2.3e-56|223.0|pmul:DR93_1176|tRNA 2-thiouridine synthesizing protein E [EC:2.8.1.-]	-	GO:0016740//transferase activity	-	gi|504091898|ref|WP_014325892.1|/1.6e-55/sulfur transfer protein TusE [Pasteurella multocida]
CQ2GL001600	531	183.73	90.6047	-1.01993	0.49314	Down	0.00140688	0.000620355	known_mRNA	K01419|1|1.2e-91|340.9|pmu:PM1749|ATP-dependent HslUV protease, peptidase subunit HslV [EC:3.4.25.2]	GO:0005839//proteasome core complex;GO:0009376//HslUV protease complex	GO:0046872//metal ion binding;GO:0004298//threonine-type endopeptidase activity	GO:0051603//proteolysis involved in cellular protein catabolic process	gi|492029444|ref|WP_005724701.1|/8.3e-91/ATP-dependent protease subunit HslV [Pasteurella multocida]
CQ2GL001142	1383	107.451	266.479	1.31034	2.48001	Up	2.51278e-08	6.24994e-09	known_mRNA	K01929|1|3.9e-259|898.7|pmul:DR93_1928|UDP-N-acetylmuramoyl-tripeptide--D-alanyl-D-alanine ligase [EC:6.3.2.10]	GO:0005737//cytoplasm	GO:0005524//ATP binding;GO:0047480//UDP-N-acetylmuramoyl-tripeptide-D-alanyl-D-alanine ligase activity	GO:0007049//cell cycle;GO:0008360//regulation of cell shape;GO:0071555//cell wall organization;GO:0051301//cell division;GO:0009252//peptidoglycan biosynthetic process	gi|504092269|ref|WP_014326263.1|/2.7e-258/UDP-N-acetylmuramoyl-tripeptide--D-alanyl-D-alanine ligase [Pasteurella multocida]
CQ2GL001922	1110	1095.56	49.6133	-4.4648	0.0452856	Down	1.3874e-65	2.24915e-67	known_mRNA	K10439|1|4.9e-212|741.9|pmul:DR93_492|ribose transport system substrate-binding protein	-	-	-	gi|404381910|gb|EJZ78374.1|/3.4e-211/Ribose ABC transporter, periplasmic ribose-binding protein [Pasteurella multocida subsp. gallicida X73]
CQ2GL001332	786	587.456	4138.46	2.81654	7.04471	Up	7.22168e-69	1.00348e-70	known_mRNA	K02967|1|1.5e-146|523.9|pul:NT08PM_1425|small subunit ribosomal protein S2	GO:0015935//small ribosomal subunit	GO:0003735//structural constituent of ribosome	GO:0006412//translation	gi|404380623|gb|EJZ77113.1|/3.5e-146/SSU ribosomal protein S2p (SAe) [Pasteurella multocida subsp. gallicida P1059]
CQ2GL001480	414	163.039	383.969	1.23578	2.35508	Up	5.59678e-09	1.29065e-09	known_mRNA	K06186|1|7.4e-73|278.1|pmu:PM1886|outer membrane protein assembly factor BamE	GO:0009279//cell outer membrane	-	GO:0043165//Gram-negative-bacterium-type cell outer membrane assembly;GO:0051205//protein insertion into membrane	gi|356597602|gb|AET16328.1|/5.1e-72/small protein A [Pasteurella multocida 36950]
CQ2GL001312	579	79.6908	36.8632	-1.11223	0.462577	Down	0.00139238	0.000613319	known_mRNA	K03831|1|7.9e-105|384.8|pmul:DR93_2096|molybdopterin adenylyltransferase [EC:2.7.7.75]	-	-	GO:0006777//Mo-molybdopterin cofactor biosynthetic process	gi|492065268|ref|WP_005737641.1|/5.4e-104/molybdopterin adenylyltransferase [Pasteurella multocida]
CQ2GL000341	2388	1776.31	790.634	-1.1678	0.4451	Down	2.3379e-15	3.23776e-16	known_mRNA	K01890|1|0.0e+00|1324.3|hic:NTHIC486_01210|phenylalanyl-tRNA synthetase beta chain [EC:6.1.1.20]	GO:0005737//cytoplasm	GO:0005524//ATP binding;GO:0004826//phenylalanine-tRNA ligase activity;GO:0000287//magnesium ion binding;GO:0000049//tRNA binding	GO:0006432//phenylalanyl-tRNA aminoacylation;GO:0008033//tRNA processing	gi|896209856|ref|WP_049214415.1|/0.0e+00/phenylalanine--tRNA ligase subunit beta [Pasteurella multocida]
CQ2GL001722	420	85.2136	41.3551	-1.04302	0.485311	Down	0.00431054	0.00207641	known_mRNA	K01070|1|1.1e-12|78.2|pgi:PG_0425|S-formylglutathione hydrolase [EC:3.1.2.12];K09795|2|5.5e-07|59.3|lip:LI0480|uncharacterized protein	-	-	-	gi|499209630|ref|WP_010907170.1|/5.2e-72/XynC protein [Pasteurella multocida]
CQ2GL002027	726	6875.77	16228.1	1.2389	2.36019	Up	1.32946e-11	2.43231e-12	known_mRNA	K03386|1|6.6e-109|398.7|hin:HI0572|peroxiredoxin (alkyl hydroperoxide reductase subunit C) [EC:1.11.1.15]	GO:0005623//cell	GO:0004601//peroxidase activity;GO:0009055//electron carrier activity;GO:0015035//protein disulfide oxidoreductase activity	GO:0045454//cell redox homeostasis;GO:0098869//cellular oxidant detoxification;GO:0055114//oxidation-reduction process	gi|492015262|ref|WP_005717850.1|/6.1e-137/glutathione amide-dependent peroxidase [Pasteurella multocida]
CQ2GL001659	357	445.268	1352.78	1.60319	3.03813	Up	1.94645e-16	2.55139e-17	known_mRNA	K02952|1|1.1e-59|234.2|pmu:PM1393|small subunit ribosomal protein S13	GO:0005840//ribosome	GO:0003735//structural constituent of ribosome;GO:0019843//rRNA binding;GO:0000049//tRNA binding	GO:0006412//translation	gi|492015430|ref|WP_005717912.1|/7.3e-59/MULTISPECIES: 30S ribosomal protein S13 [Pasteurella]
CQ2GL002178	2583	1372.1	490.367	-1.48446	0.357383	Down	3.58093e-11	6.6676e-12	known_mRNA	K01869|1|0.0e+00|1549.6|asu:Asuc_0743|leucyl-tRNA synthetase [EC:6.1.1.4]	GO:0005737//cytoplasm	GO:0002161//aminoacyl-tRNA editing activity;GO:0004823//leucine-tRNA ligase activity;GO:0005524//ATP binding	GO:0006450//regulation of translational fidelity;GO:0006429//leucyl-tRNA aminoacylation	gi|810364449|ref|WP_046333765.1|/0.0e+00/leucine--tRNA ligase [Pasteurella multocida]
CQ2GL001832	642	9.08317	29.3743	1.69329	3.23393	Up	0.0010764	0.000466611	known_mRNA	K07343|1|2.5e-112|409.8|pmv:PMCN06_1820|DNA transformation protein and related proteins	-	-	-	gi|492116071|ref|WP_005752109.1|/1.8e-111/DNA transformation protein [Pasteurella multocida]
CQ2GL000259	516	49.1674	118.887	1.27382	2.418	Up	6.17041e-07	1.74909e-07	known_mRNA	K03624|1|2.2e-82|310.1|pmv:PMCN06_0775|transcription elongation factor GreA	-	GO:0003746//translation elongation factor activity;GO:0070063//RNA polymerase binding;GO:0003677//DNA binding	GO:0006414//translational elongation;GO:0032784//regulation of DNA-templated transcription, elongation	gi|997113519|gb|AMK08285.1|/3.7e-88/greA protein [Pasteurella multocida]
CQ2GL001060	210	42.139	101.431	1.26727	2.40706	Up	0.0015541	0.000691032	known_mRNA	K02019|1|1.0e-14|84.0|cbut:ATN24_18540|molybdate transport system regulatory protein	-	GO:0030151//molybdenum ion binding	GO:0006810//transport	gi|492027257|ref|WP_005723602.1|/2.0e-27/molybdenum-pterin-binding protein [Pasteurella multocida]
CQ2GL000849	1560	114.625	234.771	1.03433	2.04816	Up	0.00011231	4.18755e-05	known_mRNA	K02471|1|3.6e-205|719.5|msu:MS0290|vitamin B12/bleomycin/antimicrobial peptide transport system ATP-binding/permease protein	GO:0016021//integral component of membrane	GO:0042626//ATPase activity, coupled to transmembrane movement of substances;GO:0005524//ATP binding	GO:0055085//transmembrane transport	gi|643672180|ref|WP_025248418.1|/2.7e-299/ABC transporter ATP-binding protein [Pasteurella multocida]
CQ2GL001088	747	223.005	493.147	1.14494	2.21137	Up	1.41516e-07	3.80734e-08	known_mRNA	K03981|1|1.7e-123|447.2|pmp:Pmu_11220|thiol:disulfide interchange protein DsbC [EC:5.3.4.1]	GO:0042597//periplasmic space	GO:0016853//isomerase activity	-	gi|997112737|gb|AMK07894.1|/1.0e-134/dsbC protein [Pasteurella multocida]
CQ2GL002051	273	665.543	2091.08	1.65164	3.14191	Up	9.16169e-21	9.54785e-22	known_mRNA	K05787|1|8.4e-41|171.0|pmu:PM1732|DNA-binding protein HU-alpha	-	GO:0003677//DNA binding	GO:0030261//chromosome condensation	gi|492029412|ref|WP_005724684.1|/5.8e-40/DNA-binding protein HU [Pasteurella multocida]
CQ2GL001921	888	689.077	50.5621	-3.76854	0.0733766	Down	3.85264e-44	1.44541e-45	known_mRNA	K01053|1|9.7e-171|604.4|pmul:DR93_491|gluconolactonase [EC:3.1.1.17]	-	-	-	gi|514088778|ref|WP_016532781.1|/6.7e-170/SMP-30/gluconolaconase/LRE domain-containing protein [Pasteurella multocida]
CQ2GL000908	558	314.772	69.0882	-2.1878	0.219487	Down	5.80614e-15	8.12161e-16	known_mRNA	K00995|1|2.7e-78|296.6|gan:UMN179_00659|CDP-diacylglycerol---glycerol-3-phosphate 3-phosphatidyltransferase [EC:2.7.8.5]	GO:0016021//integral component of membrane	GO:0008444//CDP-diacylglycerol-glycerol-3-phosphate 3-phosphatidyltransferase activity	GO:0008654//phospholipid biosynthetic process	gi|997116747|gb|AMK08591.1|/1.1e-98/pgsA protein [Pasteurella multocida]
CQ2GL000493	423	75.5738	279.607	1.88744	3.69978	Up	1.2712e-06	3.72117e-07	known_mRNA	K11932|1|2.9e-08|63.5|dzc:W909_14315|universal stress protein G	-	-	GO:0006950//response to stress	gi|356596734|gb|AET15460.1|/1.5e-71/UspA domain protein [Pasteurella multocida 36950]
CQ2GL001515	1383	404.033	1053.1	1.38209	2.60646	Up	1.72568e-08	4.22827e-09	known_mRNA	K01756|1|1.9e-237|826.6|hpr:PARA_07710|adenylosuccinate lyase [EC:4.3.2.2]	-	-	-	gi|896458728|ref|WP_049385112.1|/6.2e-239/adenylosuccinate lyase [Haemophilus parainfluenzae]
CQ2GL000755	687	103.325	550.541	2.41366	5.32823	Up	5.87119e-13	9.59949e-14	known_mRNA	K15256|1|3.3e-126|456.1|pmp:Pmu_01830|tRNA (cmo5U34)-methyltransferase [EC:2.1.1.-]	-	GO:0016743//carboxyl- or carbamoyltransferase activity;GO:0016300//tRNA (uracil) methyltransferase activity;GO:1904047//S-adenosyl-L-methionine binding	GO:0030488//tRNA methylation;GO:0002098//tRNA wobble uridine modification	gi|504091787|ref|WP_014325781.1|/2.3e-125/tRNA (cmo5U34)-methyltransferase [Pasteurella multocida]
CQ2GL001751	915	655.773	326.761	-1.00496	0.498284	Down	9.26337e-07	2.66445e-07	known_mRNA	K01069|1|3.7e-16|90.9|ops:A8A54_17170|hydroxyacylglutathione hydrolase [EC:3.1.2.6]	-	-	-	gi|356597878|gb|AET16604.1|/1.6e-174/beta-lactamase hydrolase-like protein [Pasteurella multocida 36950]
CQ2GL002066	975	569.97	135.603	-2.0715	0.237912	Down	2.02903e-21	2.06756e-22	known_mRNA	K06180|1|2.1e-166|590.1|aacn:AANUM_0569|23S rRNA pseudouridine1911/1915/1917 synthase [EC:5.4.99.23]	-	GO:0003723//RNA binding;GO:0009982//pseudouridine synthase activity	GO:0001522//pseudouridine synthesis	gi|810419107|ref|WP_046339675.1|/9.6e-170/23S rRNA pseudouridine(1911/1915/1917) synthase [Pasteurella multocida]
CQ2GL000456	393	563.046	3350.51	2.57306	5.9507	Up	7.7758e-42	3.13337e-43	known_mRNA	K02996|1|1.4e-65|253.8|pmul:DR93_1296|small subunit ribosomal protein S9	GO:0005840//ribosome	GO:0003735//structural constituent of ribosome	GO:0006412//translation	gi|492024488|ref|WP_005721962.1|/9.8e-65/30S ribosomal protein S9 [Pasteurella multocida]
CQ2GL001758	633	72.3657	214.868	1.57007	2.9692	Up	2.8066e-07	7.72173e-08	known_mRNA	K03501|1|9.2e-115|417.9|pmul:DR93_327|16S rRNA (guanine527-N7)-methyltransferase [EC:2.1.1.170]	GO:0005737//cytoplasm	GO:0070043//rRNA (guanine-N7-)-methyltransferase activity	GO:0070476//rRNA (guanine-N7)-methylation	gi|492016045|ref|WP_005718046.1|/6.3e-114/ribosomal RNA small subunit methyltransferase G [Pasteurella multocida]
CQ2GL000173	1101	808.193	324.057	-1.31845	0.400964	Down	1.41254e-12	2.37496e-13	known_mRNA	K01008|1|3.6e-159|566.2|asu:Asuc_1749|selenide, water dikinase [EC:2.7.9.3]	-	-	-	gi|260631452|gb|EEX49634.1|/1.7e-170/selenide, water dikinase [Pasteurella dagmatis ATCC 43325]
CQ2GL000844	669	101.506	8.22051	-3.62619	0.0809854	Down	1.92339e-12	3.29622e-13	known_mRNA	K03573|1|4.8e-122|442.2|pmp:Pmu_00880|DNA mismatch repair protein MutH	GO:0005737//cytoplasm	GO:0004519//endonuclease activity;GO:0003677//DNA binding	GO:0090305//nucleic acid phosphodiester bond hydrolysis;GO:0006304//DNA modification;GO:0006298//mismatch repair	gi|504091731|ref|WP_014325725.1|/3.3e-121/DNA mismatch repair protein MutH [Pasteurella multocida]
CQ2GL000084	1404	110.655	52.7191	-1.06967	0.476428	Down	0.00470354	0.00227443	known_mRNA	-	-	GO:0003677//DNA binding	-	gi|505729011|ref|WP_015691068.1|/5.7e-264/hypothetical protein [Pasteurella multocida]
CQ2GL001256	810	298.278	129.728	-1.20117	0.434923	Down	0.00155766	0.000694057	known_mRNA	-	-	GO:0016740//transferase activity	GO:0006541//glutamine metabolic process	gi|404384782|gb|EJZ81209.1|/3.7e-159/putative amidotransferase [Pasteurella multocida subsp. gallicida P1059]
CQ2GL000290	2040	1791.85	419.931	-2.09323	0.234356	Down	6.24336e-17	7.95241e-18	known_mRNA	K01414|1|0.0e+00|1169.5|hil:HICON_12610|oligopeptidase A [EC:3.4.24.70]	-	GO:0046872//metal ion binding;GO:0004222//metalloendopeptidase activity	GO:0006508//proteolysis	gi|810413517|ref|WP_046338611.1|/0.0e+00/oligopeptidase A [Pasteurella multocida]
CQ2GL001045	1350	61.2746	25.0564	-1.29011	0.408919	Down	0.00141151	0.000623052	known_mRNA	K03326|1|1.7e-187|660.6|etc:ETAC_05670|C4-dicarboxylate transporter, DcuC family	GO:0016021//integral component of membrane	GO:0015556//C4-dicarboxylate transmembrane transporter activity	GO:0015740//C4-dicarboxylate transport	gi|810418292|ref|WP_046339346.1|/5.5e-232/anaerobic C4-dicarboxylate transporter DcuC [Pasteurella multocida]
CQ2GL002044	492	482.186	5953.87	3.62617	12.3477	Up	6.28927e-53	1.51478e-54	known_mRNA	K02864|1|1.2e-82|310.8|pul:NT08PM_2093|large subunit ribosomal protein L10	GO:0005840//ribosome	GO:0003735//structural constituent of ribosome;GO:0070180//large ribosomal subunit rRNA binding	GO:0042254//ribosome biogenesis;GO:0006412//translation	gi|492017136|ref|WP_005718814.1|/8.5e-82/50S ribosomal protein L10 [Pasteurella multocida]
CQ2GL000783	1221	224.311	30.2189	-2.89198	0.134718	Down	8.30031e-12	1.49552e-12	known_mRNA	K03208|1|3.5e-46|191.0|mic:Mic7113_3526|colanic acid biosynthesis glycosyl transferase WcaI;K00786|3|3.9e-45|187.6|cvi:CV_4021|glycosyltransferase [EC:2.4.-.-]	-	GO:0016740//transferase activity	-	gi|499209429|ref|WP_010906969.1|/1.1e-234/glycosyltransferase WbuB [Pasteurella multocida]
CQ2GL001457	921	102.236	214.223	1.06721	2.09537	Up	0.000590934	0.000244968	known_mRNA	K15581|1|5.0e-146|522.3|gan:UMN179_00126|oligopeptide transport system permease protein	GO:0016021//integral component of membrane;GO:0005886//plasma membrane	-	GO:0006810//transport	gi|503510358|ref|WP_013744950.1|/3.5e-145/MULTISPECIES: peptide ABC transporter permease [Gallibacterium]
CQ2GL002060	1206	257.74	66.5979	-1.95236	0.258392	Down	1.4067e-07	3.77249e-08	known_mRNA	K03185|1|6.9e-228|794.7|pmp:Pmu_20520|2-octaprenyl-6-methoxyphenol hydroxylase [EC:1.14.13.-]	-	GO:0008681//2-octaprenyl-6-methoxyphenol hydroxylase activity;GO:0016709//oxidoreductase activity, acting on paired donors, with incorporation or reduction of molecular oxygen, NAD(P)H as one donor, and incorporation of one atom of oxygen;GO:0071949//FAD binding	GO:0006744//ubiquinone biosynthetic process;GO:0055114//oxidation-reduction process	gi|499209765|ref|WP_010907305.1|/4.8e-227/2-octaprenyl-6-methoxyphenyl hydroxylase [Pasteurella multocida]
CQ2GL000883	1014	606.67	226.784	-1.41959	0.373818	Down	2.13852e-07	5.85394e-08	known_mRNA	K02549|1|1.2e-193|680.6|pmp:Pmu_00610|O-succinylbenzoate synthase [EC:4.2.1.113]	-	GO:0000287//magnesium ion binding;GO:0016836//hydro-lyase activity	GO:0009234//menaquinone biosynthetic process	gi|492013823|ref|WP_005717448.1|/8.4e-193/o-succinylbenzoate synthase [Pasteurella multocida]
CQ2GL000190	2058	547.088	1235.12	1.17481	2.25763	Up	2.25132e-06	6.73624e-07	known_mRNA	K07266|1|0.0e+00|1394.4|pmul:DR93_1609|capsular polysaccharide export protein	-	-	-	gi|557249013|gb|ESQ71104.1|/0.0e+00/capsule polysaccharide transporter [Pasteurella multocida subsp. multocida P1062]
CQ2GL001159	540	150.991	341.602	1.17785	2.26239	Up	6.83972e-08	1.78675e-08	known_mRNA	K00760|1|3.7e-96|355.9|pmu:PM0121|hypoxanthine phosphoribosyltransferase [EC:2.4.2.8]	GO:0005737//cytoplasm	GO:0052657//guanine phosphoribosyltransferase activity;GO:0004422//hypoxanthine phosphoribosyltransferase activity	GO:0006166//purine ribonucleoside salvage	gi|492025695|ref|WP_005722716.1|/2.5e-95/hypoxanthine phosphoribosyltransferase [Pasteurella multocida]
CQ2GL001689	1305	2515.78	224.617	-3.48547	0.0892832	Down	6.73297e-38	3.30567e-39	known_mRNA	K01572|1|1.1e-236|823.9|pmu:PM1423|oxaloacetate decarboxylase, beta subunit [EC:4.1.1.3]	GO:0016021//integral component of membrane;GO:0005886//plasma membrane	GO:0008948//oxaloacetate decarboxylase activity	GO:0006814//sodium ion transport	gi|492122407|ref|WP_005754979.1|/7.9e-236/oxaloacetate decarboxylase subunit beta [Pasteurella multocida]
CQ2GL002089	660	249.482	105.466	-1.24216	0.422738	Down	3.80109e-06	1.16374e-06	known_mRNA	K08591|1|3.3e-115|419.5|pmv:PMCN06_2162|glycerol-3-phosphate acyltransferase PlsY [EC:2.3.1.15]	GO:0005886//plasma membrane;GO:0016021//integral component of membrane	GO:0043772	GO:0008654//phospholipid biosynthetic process	gi|492016883|ref|WP_005718674.1|/2.3e-114/glycerol-3-phosphate acyltransferase [Pasteurella multocida]
CQ2GL001710	1287	2033.65	35.5745	-5.83708	0.0174929	Down	3.21426e-85	2.82867e-87	known_mRNA	K00112|1|4.0e-165|586.3|hap:HAPS_1315|glycerol-3-phosphate dehydrogenase subunit B [EC:1.1.5.3]	-	GO:0052591//sn-glycerol-3-phosphate:ubiquinone-8 oxidoreductase activity	GO:0019563//glycerol catabolic process;GO:0006072//glycerol-3-phosphate metabolic process;GO:0055114//oxidation-reduction process	gi|12721819|gb|AAK03525.1|/1.7e-246/GlpB [Pasteurella multocida subsp. multocida str. Pm70]
CQ2GL000095	1017	552.9	86.2806	-2.67991	0.156051	Down	2.587e-20	2.7919e-21	known_mRNA	-	-	-	-	gi|514165685|ref|WP_016533104.1|/5.3e-187/hypothetical protein [Pasteurella multocida]
CQ2GL000544	927	138.794	53.8207	-1.36672	0.387773	Down	2.76485e-05	9.47657e-06	known_mRNA	K03576|1|7.5e-174|614.8|pmp:Pmu_04830|LysR family transcriptional regulator, regulator for metE and metH	-	GO:0003700//transcription factor activity, sequence-specific DNA binding;GO:0003677//DNA binding	GO:0006355//regulation of transcription, DNA-templated	gi|492120801|ref|WP_005753794.1|/5.2e-173/LysR family transcriptional regulator [Pasteurella multocida]
CQ2GL001009	1095	168.878	2213.62	3.71235	13.1078	Up	3.98352e-33	2.3248e-34	known_mRNA	K11069|1|1.8e-206|723.4|pmu:PM0261|spermidine/putrescine transport system substrate-binding protein	GO:0042597//periplasmic space	GO:0019808//polyamine binding	GO:0015846//polyamine transport	gi|557249773|gb|ESQ71854.1|/6.9e-209/putrescine/spermidine ABC transporter substrate-binding protein [Pasteurella multocida subsp. multocida P1062]
CQ2GL001957	2340	111.747	1545.37	3.78965	13.8292	Up	7.06828e-93	4.58341e-95	known_mRNA	K02014|1|2.3e-123|448.4|eao:BD94_1764|iron complex outermembrane recepter protein	GO:0009279//cell outer membrane	GO:0004872//receptor activity	GO:0006810//transport	gi|505740999|ref|WP_015702631.1|/0.0e+00/membrane protein [Pasteurella multocida]
CQ2GL001968	1047	266.863	121.026	-1.14079	0.453513	Down	3.36345e-06	1.02508e-06	known_mRNA	K02843|1|1.6e-23|115.5|mro:MROS_2075|heptosyltransferase II [EC:2.4.-.-];K02849|4|2.9e-12|78.2|aar:Acear_2168|heptosyltransferase III [EC:2.4.-.-]	-	-	-	gi|356598086|gb|AET16812.1|/2.4e-198/glycosyl transferase, family 9 protein [Pasteurella multocida 36950]
CQ2GL001069	552	62.3431	262.208	2.07241	4.20588	Up	7.71452e-19	9.04018e-20	known_mRNA	K03088|1|8.0e-99|364.8|pmul:DR93_1856|RNA polymerase sigma-70 factor, ECF subfamily	-	GO:0003700//transcription factor activity, sequence-specific DNA binding;GO:0003677//DNA binding;GO:0016987//sigma factor activity	GO:0006355//regulation of transcription, DNA-templated;GO:0006352//DNA-templated transcription, initiation	gi|492020918|ref|WP_005720711.1|/5.6e-98/RNA polymerase sigma factor [Pasteurella multocida]
CQ2GL001619	489	369.88	2.31839	-7.31779	0.00626796	Down	4.95641e-16	6.6116e-17	known_mRNA	K11689|1|2.1e-13|80.9|ppla:BBI15_06625|C4-dicarboxylate transporter, DctQ subunit	GO:0016021//integral component of membrane	-	-	gi|504092488|ref|WP_014326482.1|/6.9e-84/C4-dicarboxylate ABC transporter permease [Pasteurella multocida]
CQ2GL000780	654	155.472	13.0285	-3.57691	0.0837996	Down	2.4237e-13	3.8842e-14	known_mRNA	K17716|1|1.1e-118|431.0|pmu:PM1007|UDP-glucose 4-epimerase [EC:5.1.3.2]	-	GO:0003978//UDP-glucose 4-epimerase activity	GO:0009103//lipopolysaccharide biosynthetic process	gi|914297464|ref|WP_050567077.1|/7.5e-118/UDP-glucose 4-epimerase [Pasteurella multocida]
CQ2GL002234	1626	577.77	2150.38	1.89603	3.72187	Up	4.08473e-24	3.68931e-25	known_mRNA	K03217|1|1.4e-271|940.3|aah:CF65_03011|YidC/Oxa1 family membrane protein insertase	GO:0016021//integral component of membrane;GO:0005886//plasma membrane	-	GO:0015031//protein transport;GO:0051205//protein insertion into membrane	gi|492130233|ref|WP_005757295.1|/0.0e+00/protein translocase component YidC [Pasteurella multocida]
CQ2GL002002	312	26.4437	183.25	2.79282	6.92982	Up	3.38595e-31	2.17993e-32	known_mRNA	K05527|1|9.9e-54|214.2|pmp:Pmu_19890|BolA family transcriptional regulator, general stress-responsive regulator	-	-	-	gi|505741022|ref|WP_015702654.1|/6.9e-53/transcriptional regulator [Pasteurella multocida]
CQ2GL000714	315	17.8921	0.861754	-4.37591	0.0481638	Down	0.000605565	0.000252029	known_mRNA	-	-	-	-	gi|504480780|ref|WP_014667882.1|/1.0e-51/hypothetical protein [Pasteurella multocida]
CQ2GL002045	369	399.605	4123.47	3.36721	10.3189	Up	5.96464e-58	1.24321e-59	known_mRNA	K02935|1|5.6e-56|221.9|pmu:PM1738|large subunit ribosomal protein L7/L12	GO:0005840//ribosome	GO:0003735//structural constituent of ribosome	GO:0006412//translation	gi|492029422|ref|WP_005724690.1|/3.9e-55/50S ribosomal protein L7/L12 [Pasteurella multocida]
[truncated: 323 more rows]

## Sheet: PmCQ6-VS-PmCQ6_M
GeneID	Length	PmCQ6-Expression	PmCQ6_M-Expression	log2FoldChange(PmCQ6_M/PmCQ6)	FoldChange(PmCQ6_M/PmCQ6)	Up-Down-Regulation(PmCQ6_M/PmCQ6)	Padj	Pvalue	type	KEGG Orthology	GO Component	GO Function	GO Process	Blast nr
[truncated: 841 more rows]

## Sheet: PmCQ6_M-VS-PmCQ2_M
GeneID	Length	PmCQ6_M-Expression	PmCQ2_M-Expression	log2FoldChange(PmCQ2_M/PmCQ6_M)	FoldChange(PmCQ2_M/PmCQ6_M)	Up-Down-Regulation(PmCQ2_M/PmCQ6_M)	Padj	Pvalue	type	KEGG Orthology	GO Component	GO Function	GO Process	Blast nr
[truncated: 91 more rows]
