# Supplementary material for: Transcriptomic Analysis of High- and Low-Virulence Bovine Pasteurella multocida in vitro and in vivo
Source: Front Vet Sci. 2021 Feb 10;8:616774. doi: 10.3389/fvets.2021.616774 (PMC7902865; doi:10.3389/fvets.2021.616774)
Supplement: Supplementary Table 4 — The levels of gene expression in all samples normalized with reads per kilobase of transcript per million reads mapped. [file Table_4.XLSX]

## Sheet: All-gene-FPKM.
Gene_ID	Type	PmCQ2_1	PmCQ2_2	PmCQ2_3	PmCQ2_M1	PmCQ2_M2	PmCQ2_M3	PmCQ6_1	PmCQ6_2	PmCQ6_3	PmCQ6_M1	PmCQ6_M2	PmCQ6_M3	KEGG Orthology	GO Component	GO Function	GO Process	Blast nr
chr_orf01992	known_mRNA	123.79	115.53	198.52	34.14	96.97	52.1	221.28	192.59	201.28	30.8	0	19.12	K09798|1|2.9e-156|556.2|pmp:Pmu_17690|uncharacterized protein	-	-	-	gi|512751127|gb|EPE64439.1|/2.0e-155/divergent polysaccharide deacetylase superfamily protein [Pasteurella multocida 2000]
chr_orf01371	known_mRNA	49.97	43.72	78.64	826.12	476.84	653.4	46.1	26.68	30.43	404.05	411.36	355.24	K02011|1|0.0e+00|1095.5|pmul:DR93_2028|iron(III) transport system permease protein	GO:0016021//integral component of membrane;GO:0005886//plasma membrane	-	GO:0006810//transport	gi|504092327|ref|WP_014326321.1|/0.0e+00/iron ABC transporter permease [Pasteurella multocida]
chr_orf02052	known_mRNA	14.56	9.34	12.79	46.26	27.11	109.14	31.11	13.11	13.81	64.94	119.57	80.63	K07343|1|2.5e-112|409.8|pmv:PMCN06_1820|DNA transformation protein and related proteins	-	-	-	gi|492116071|ref|WP_005752109.1|/1.8e-111/DNA transformation protein [Pasteurella multocida]
chr_orf00091	known_mRNA	352.8	362.65	377.74	99.26	43.19	87	179.66	104.85	98.13	240.44	237.18	199.06	-	-	-	-	gi|505729016|ref|WP_015691073.1|/2.8e-140/hypothetical protein [Pasteurella multocida]
chr_orf01943	known_mRNA	36.19	32.62	50.1	52.67	150.81	60.86	109.38	87.61	94.43	29.67	106.61	36.87	-	-	-	-	gi|557250504|gb|ESQ72571.1|/0.0e+00/recombinase [Pasteurella multocida subsp. multocida P1062]
chr_orf00517	known_mRNA	22.46	17.11	23.98	646.45	1755.75	2137.9	23.54	18.09	16.59	6334.25	4950.88	4460.44	K00549|1|0.0e+00|1369.0|gan:UMN179_00386|5-methyltetrahydropteroyltriglutamate--homocysteine methyltransferase [EC:2.1.1.14]	-	GO:0008270//zinc ion binding;GO:0003871//5-methyltetrahydropteroyltriglutamate-homocysteine S-methyltransferase activity	GO:0009086//methionine biosynthetic process;GO:0032259//methylation	gi|810366232|ref|WP_046333928.1|/0.0e+00/5-methyltetrahydropteroyltriglutamate--homocysteine S-methyltransferase [Pasteurella multocida]
chr_orf00497	known_mRNA	364.06	364.46	538.95	172.16	278.63	279.91	1411.89	1783.23	1777.69	228.7	0	286.43	K11179|1|2.3e-56|223.0|pmul:DR93_1176|tRNA 2-thiouridine synthesizing protein E [EC:2.8.1.-]	-	GO:0016740//transferase activity	-	gi|504091898|ref|WP_014325892.1|/1.6e-55/sulfur transfer protein TusE [Pasteurella multocida]
chr_orf01743	known_mRNA	106.54	95.69	180.2	130.72	174.54	151.7	154.17	128.3	122.72	122.71	126.2	108.76	K09800|1|0.0e+00|1373.2|aat:D11S_0691|translocation and assembly module TamB	-	-	-	gi|997117028|gb|AMK08731.1|/0.0e+00/PM1808 protein [Pasteurella multocida]
chr_orf02061	known_mRNA	220.86	226.18	435.77	388.62	331.28	296.96	583.74	427.87	389.55	348.55	288.93	281.47	K03499|1|4.3e-210|735.7|aaz:ADJ80_03295|trk system potassium uptake protein	GO:0005886//plasma membrane	GO:0015079//potassium ion transmembrane transporter activity	GO:0071805//potassium ion transmembrane transport	gi|492154432|ref|WP_005764347.1|/5.4e-235/potassium transporter peripheral membrane protein [Pasteurella dagmatis]
chr_orf00228	known_mRNA	288.48	311.65	426.25	83.1	47.32	190.79	157.71	119.11	129.34	37.47	103.53	113.78	K02529|1|7.9e-145|518.5|msu:MS0644|LacI family transcriptional regulator	-	GO:0003700//transcription factor activity, sequence-specific DNA binding;GO:0003677//DNA binding	GO:0006355//regulation of transcription, DNA-templated	gi|492026481|ref|WP_005723165.1|/2.9e-185/transcriptional regulator [Pasteurella multocida]
chr_orf00799	known_mRNA	26.54	22	30.88	167.31	168.64	79.39	17.18	12.59	15.57	146.1	119.28	178.77	K09136|1|3.3e-295|1018.8|asu:Asuc_1185|ribosomal protein S12 methylthiotransferase accessory factor	-	-	-	gi|896211008|ref|WP_049215301.1|/0.0e+00/ribosomal protein S12 methylthiotransferase accessory factor YcaO [Pasteurella multocida]
chr_orf01507	known_mRNA	377.73	356.47	453.7	234.51	565.1	619.42	289.73	358.14	279.82	292.01	0	51.95	K04565|1|1.6e-75|287.0|pmu:PM1952|superoxide dismutase, Cu-Zn family [EC:1.15.1.1]	GO:0042597//periplasmic space	GO:0046872//metal ion binding;GO:0004784//superoxide dismutase activity	GO:0019430//removal of superoxide radicals;GO:0055114//oxidation-reduction process	gi|499209881|ref|WP_010907421.1|/1.1e-74/superoxide dismutase [Cu-Zn] [Pasteurella multocida]
chr_orf00952	known_mRNA	147.73	128.41	202.34	87.57	199.56	41.26	113.35	84.93	126.96	85.06	117.5	85.53	K19353|1|2.0e-18|98.6|cln:UPTC3659_1458|heptose-I-phosphate ethanolaminephosphotransferase [EC:2.7.8.-]	-	-	-	gi|643673296|ref|WP_025248483.1|/5.7e-189/division cell wall protein [Pasteurella multocida]
chr_orf00133	known_mRNA	20.42	10.39	15.65	31.15	0	144	21.62	19.74	18.4	0	0	18.15	K02020|1|4.7e-61|238.8|pmu:PM1108|molybdate transport system substrate-binding protein	GO:0030288//outer membrane-bounded periplasmic space	GO:0015412//ATPase-coupled molybdate transmembrane transporter activity	GO:0015689//molybdate ion transport	gi|12721452|gb|AAK03192.1|/3.2e-60/ModB [Pasteurella multocida subsp. multocida str. Pm70]
chr_orf02311	known_mRNA	272.18	261.92	410.31	181.31	132.85	178.19	178.86	114.62	123.12	0	110.38	110.27	K09895|1|5.0e-101|372.1|pmu:PM1723|uncharacterized protein	-	-	-	gi|338218432|gb|EGP04200.1|/9.1e-101/hypothetical protein GEW_10406 [Pasteurella multocida subsp. gallicida str. Anand1_poultry]
chr_orf00047	known_mRNA	47.89	48.77	60.94	25.27	0	158.66	18.42	16.23	16.46	23.65	16.33	0	K06952|1|3.7e-113|412.5|pmv:PMCN06_1384|uncharacterized protein	-	-	-	gi|504204345|ref|WP_014391447.1|/2.5e-112/hypothetical protein [Pasteurella multocida]
chr_orf00925	known_mRNA	29.68	24.74	37.94	13.66	108.49	0	18.32	22.86	15.93	86.28	95.33	14.29	K00046|1|1.9e-106|390.6|gqu:AWC35_07335|gluconate 5-dehydrogenase [EC:1.1.1.69]	-	GO:0008874//gluconate 5-dehydrogenase activity	GO:0055114//oxidation-reduction process	gi|492031006|ref|WP_005725539.1|/7.4e-141/gluconate 5-dehydrogenase [Pasteurella multocida]
chr_orf00923	known_mRNA	110.39	94.87	186.54	273.99	332.42	425.43	175.42	97.36	140.34	188.02	155.84	166.08	K06145|1|1.7e-187|660.2|pmul:DR93_1628|LacI family transcriptional regulator, gluconate utilization system Gnt-I transcriptional repressor	-	GO:0003700//transcription factor activity, sequence-specific DNA binding;GO:0003677//DNA binding	GO:0006355//regulation of transcription, DNA-templated	gi|404383040|gb|EJZ79497.1|/1.2e-186/transcriptional regulator, LacI family [Pasteurella multocida subsp. gallicida X73]
chr_orf00941	known_mRNA	224.23	225.37	481.01	2772.88	2366.23	1950.25	243.88	158.82	153.54	1511.41	2001.52	1908.43	K00611|1|3.0e-168|596.3|gan:UMN179_01020|ornithine carbamoyltransferase [EC:2.1.3.3]	GO:0005737//cytoplasm	GO:0004585//ornithine carbamoyltransferase activity;GO:0016597//amino acid binding	GO:0019546//arginine deiminase pathway;GO:0019547//arginine catabolic process to ornithine	gi|736603247|ref|WP_034611948.1|/1.3e-169/ornithine carbamoyltransferase [Chelonobacter oris]
chr_orf00918	known_mRNA	193.88	191.6	339.77	155.72	171.75	118.68	279.63	243.95	259.41	120.31	95.72	152.53	K06911|1|1.6e-111|409.5|fjo:Fjoh_2129|uncharacterized protein;K18930|5|2.8e-39|169.5|noa:BKM31_27110|D-lactate dehydrogenase	-	-	-	gi|492129685|ref|WP_005756867.1|/0.0e+00/membrane protein [Pasteurella multocida]
chr_orf01243	known_mRNA	12.52	0	8.28	0	0	0	6.26	18.88	6.02	0	0	0	-	-	-	-	gi|570282354|gb|AHE64542.1|/1.1e-29/excalibur calcium-binding domain protein [Pasteurella multocida subsp. multocida str. HB03]
chr_orf01637	known_mRNA	30.92	25.07	35.93	3.96	0	0	23.01	16.34	12.22	0	0	13.82	-	-	-	-	gi|356597593|gb|AET16319.1|/8.4e-140/inner membrane protein YjjP [Pasteurella multocida 36950]
chr_orf01453	known_mRNA	7.82	4.42	6.15	9.96	147.97	0	22.88	25.93	26.77	0	0	0	K00655|1|2.3e-09|66.2|azo:azo0667|1-acyl-sn-glycerol-3-phosphate acyltransferase [EC:2.3.1.51];K00981|2|3.3e-08|62.4|ppud:DW66_4891|phosphatidate cytidylyltransferase [EC:2.7.7.41]	-	GO:0016746//transferase activity, transferring acyl groups	GO:0008152//metabolic process	gi|492030203|ref|WP_005725105.1|/3.9e-31/acyltransferase [Pasteurella multocida]
chr_orf01360	known_mRNA	55.13	48.43	51.5	223.75	224.62	127.81	47.07	35.29	41.71	190.54	150.44	183.2	K07326|1|0.0e+00|1137.9|pmp:Pmu_12620|hemolysin activation/secretion protein	-	-	GO:0015031//protein transport	gi|504092319|ref|WP_014326313.1|/0.0e+00/transporter [Pasteurella multocida]
chr_orf01481	known_mRNA	181.4	163.74	303.88	183.66	159.14	0	239.19	180.72	206.65	204	140.88	274.45	K01358|1|7.5e-100|368.2|pmp:Pmu_13690|ATP-dependent Clp protease, protease subunit [EC:3.4.21.92]	GO:0005737//cytoplasm	GO:0004252//serine-type endopeptidase activity	GO:0006508//proteolysis	gi|492030139|ref|WP_005725064.1|/5.2e-99/ATP-dependent Clp protease proteolytic subunit [Pasteurella multocida]
chr_orf00135	known_mRNA	726.49	427.23	905.65	495.35	343.09	229.74	1271	1110.6	1188.27	780.74	198.95	715.6	K04078|1|4.6e-45|185.3|hix:NTHI723_01152|chaperonin GroES	GO:0005737//cytoplasm	GO:0005524//ATP binding	GO:0006457//protein folding	gi|492013862|ref|WP_005717461.1|/3.2e-44/MULTISPECIES: molecular chaperone GroES [Pasteurellaceae]
chr_orf02358	known_mRNA	113.71	132.14	263.12	710.74	436.18	487.96	435.56	205.29	205.8	347.54	293.3	391.61	K06911|1|1.2e-134|484.2|pmp:Pmu_20930|uncharacterized protein	-	GO:0051213//dioxygenase activity	GO:0055114//oxidation-reduction process	gi|505741055|ref|WP_015702687.1|/8.0e-134/quercetin 2,3-dioxygenase [Pasteurella multocida]
chr_orf01328	known_mRNA	56.72	44.91	77.1	246.89	169.7	341.58	151.98	104.3	108.57	248.63	124.86	187.11	K00859|1|2.5e-112|409.8|pmp:Pmu_12310|dephospho-CoA kinase [EC:2.7.1.24]	GO:0005737//cytoplasm	GO:0004140//dephospho-CoA kinase activity;GO:0005524//ATP binding	GO:0015937//coenzyme A biosynthetic process;GO:0016310//phosphorylation	gi|504092304|ref|WP_014326298.1|/1.7e-111/dephospho-CoA kinase [Pasteurella multocida]
chr_orf01355	known_mRNA	106.58	88.68	151.17	259.9	272.22	266.28	235.15	144.61	129.41	324.79	260.29	314.78	K03596|1|0.0e+00|1088.2|paq:PAGR_g1130|GTP-binding protein LepA	GO:0005886//plasma membrane	GO:0003746//translation elongation factor activity;GO:0043022//ribosome binding;GO:0003924//GTPase activity;GO:0005525//GTP binding	GO:0006414//translational elongation;GO:0045727//positive regulation of translation	gi|822505423|ref|WP_046940045.1|/0.0e+00/elongation factor 4 [Haemophilus haemolyticus]
chr_orf01301	known_mRNA	172.53	150.54	226.69	217.03	290.48	303.06	220.88	193.06	188.17	51.74	250.1	117.79	-	-	-	-	gi|504092287|ref|WP_014326281.1|/2.5e-106/hypothetical protein [Pasteurella multocida]
chr_orf00356	known_mRNA	62	70.08	163.7	179.07	300.86	251.55	184.44	111.54	123.5	390.57	283.1	236.01	K01897|1|1.5e-263|913.7|hia:H733_0735|long-chain acyl-CoA synthetase [EC:6.2.1.3]	-	GO:0016874//ligase activity	GO:0008152//metabolic process	gi|504091822|ref|WP_014325816.1|/0.0e+00/long-chain-fatty-acid--CoA ligase [Pasteurella multocida]
chr_orf01781	known_mRNA	31.05	25.55	44.23	8.46	38.46	25.83	26.98	30.32	26.7	0	0	12.64	K07308|1|8.4e-156|554.7|pmul:DR93_177|anaerobic dimethyl sulfoxide reductase subunit C (DMSO reductase anchor subunit)	GO:0016021//integral component of membrane	-	GO:0019645//anaerobic electron transport chain	gi|504092474|ref|WP_014326468.1|/5.8e-155/dimethyl sulfoxide reductase subunit C [Pasteurella multocida]
chr_orf01053	known_mRNA	1125.24	1335.52	2010.39	3382.82	2118.65	3687.42	1060.57	618.35	578.76	2740.43	998.96	2621.24	K02784|1|3.7e-38|162.2|pmp:Pmu_09860|phosphocarrier protein HPr	-	-	-	gi|492012694|ref|WP_005716947.1|/2.6e-37/PTS sugar transporter [Pasteurella multocida]
chr_orf01530	known_mRNA	0	1.4	0	0	0	0	0	0	0	0	0	0	-	-	-	-	gi|380870950|gb|AFF23317.1|/1.8e-25/hypothetical protein PMCN06_0055 [Pasteurella multocida subsp. multocida str. HN06]
chr_orf01892	known_mRNA	202.46	173.64	315.32	526.94	0	311.6	249.93	161.15	148.88	319.58	178.58	374.68	K06202|1|1.4e-55|220.3|pmu:PM1425|CyaY protein	-	GO:0008199//ferric iron binding	GO:0016226//iron-sulfur cluster assembly	gi|492055926|ref|WP_005735315.1|/9.5e-55/iron donor protein CyaY [Pasteurella multocida]
chr_orf01126	known_mRNA	37.44	32.9	46.39	150.23	132.37	59.3	99.02	67.94	76.11	128	144.68	125.28	K18446|1|5.6e-40|170.2|vau:VANGNB10_cI2204c|triphosphatase [EC:3.6.1.25]	-	-	-	gi|504092209|ref|WP_014326203.1|/8.8e-201/adenylate cyclase [Pasteurella multocida]
chr_orf02224	known_mRNA	255.89	226.28	337.03	277.32	218.02	175.66	159.37	140.58	160.09	208.09	143.69	176.17	K12984|1|1.1e-111|407.9|msu:MS0438|(heptosyl)LPS beta-1,4-glucosyltransferase [EC:2.4.1.-]	-	GO:0016757//transferase activity, transferring glycosyl groups	-	gi|492014682|ref|WP_005717788.1|/4.6e-143/glycosyl transferase [Pasteurella multocida]
chr_orf00594	known_mRNA	4.83	7.59	11.1	10.26	0	0	7.09	6.17	9.2	0	0	0	-	-	-	-	gi|356596748|gb|AET15474.1|/3.7e-34/KNR4-like protein-2 [Pasteurella multocida 36950]
chr_orf02211	known_mRNA	528.2	528.45	934.16	3987.26	3463.86	4269.83	1608.78	1001.44	827.14	6434.43	5278.69	6176.92	K02860|1|3.8e-98|362.5|pmul:DR93_541|16S rRNA processing protein RimM	GO:0005840//ribosome	GO:0043022//ribosome binding	GO:0006364//rRNA processing;GO:0042274//ribosomal small subunit biogenesis	gi|557250288|gb|ESQ72355.1|/2.6e-97/16S rRNA-processing protein M [Pasteurella multocida subsp. multocida P1062]
chr_orf00885	known_mRNA	130.16	118.02	174.58	298.97	428.47	327.19	168.15	113.49	90.81	805.59	672.95	614.58	K02519|1|0.0e+00|1587.8|pmp:Pmu_08340|translation initiation factor IF-2	GO:0005737//cytoplasm	GO:0005525//GTP binding;GO:0003743//translation initiation factor activity;GO:0003924//GTPase activity	GO:0006413//translational initiation	gi|492034354|ref|WP_005726750.1|/0.0e+00/translation initiation factor IF-2 [Pasteurella multocida]
chr_orf02284	known_mRNA	265.11	226.41	483.49	2542.63	2209.23	3184.32	523.03	377.95	331.94	2802.75	2739.03	1762.23	K02601|1|5.6e-100|368.6|pmu:PM1744|transcriptional antiterminator NusG	-	GO:0016491//oxidoreductase activity	GO:0032784//regulation of DNA-templated transcription, elongation;GO:0031564//transcription antitermination;GO:0055114//oxidation-reduction process	gi|492017152|ref|WP_005718825.1|/3.8e-99/transcription termination/antitermination protein NusG [Pasteurella multocida]
chr_orf01288	known_mRNA	225.35	219.85	371.9	802.51	438.12	271.2	218.45	150.73	131.07	297.43	224.09	302.22	K09889|1|1.6e-96|357.1|pmul:DR93_1947|ribosome-associated protein	-	-	-	gi|356597360|gb|AET16086.1|/1.1e-95/ribosome-associated, YjgA family protein [Pasteurella multocida 36950]
chr_orf00519	known_mRNA	51.26	29.9	25.15	0	118.2	0	69.93	43.02	54.93	0	0	42.19	K01599|1|7.3e-12|74.7|shn:Shewana3_3722|uroporphyrinogen decarboxylase [EC:4.1.1.37]	GO:0016021//integral component of membrane	-	-	gi|356596684|gb|AET15410.1|/1.0e-35/inner membrane,YgjV-like protein [Pasteurella multocida 36950]
chr_orf02186	known_mRNA	473.85	380.97	409.45	12.54	19.12	12.86	304.35	244.82	252.7	52.76	0	24.97	K11216|1|3.3e-262|909.1|aat:D11S_1398|autoinducer-2 kinase [EC:2.7.1.189]	-	GO:0016301//kinase activity;GO:0016773//phosphotransferase activity, alcohol group as acceptor	GO:0016310//phosphorylation;GO:0005975//carbohydrate metabolic process	gi|491690725|ref|WP_005546079.1|/2.2e-261/autoinducer-2 kinase [Aggregatibacter actinomycetemcomitans]
chr_orf02469	known_mRNA	30.39	28.46	34.59	94.31	97	86.89	62.01	25.79	26.03	140.85	282.99	190.86	K11751|1|1.0e-152|544.7|hpas:JL26_03460|5'-nucleotidase / UDP-sugar diphosphatase [EC:3.1.3.5 3.6.1.45]	-	-	-	gi|984391361|gb|KWW10247.1|/1.1e-189/5'-nucleotidase [Pasteurella multocida]
chr_orf01085	known_mRNA	28.38	34.28	38.42	1493.92	1409.17	1250.89	37.77	21.6	20.51	819.58	798.37	922.42	K00101|1|1.9e-222|776.5|pmv:PMCN06_1005|L-lactate dehydrogenase (cytochrome) [EC:1.1.2.3]	-	-	-	gi|490412225|ref|WP_004284909.1|/1.8e-183/alpha-hydroxy-acid oxidizing enzyme [Neisseria weaveri]
chr_orf02227	known_mRNA	8.68	6.21	8.18	19.5	0	0	12.82	9.63	10.36	52.79	0	14.57	K02013|1|3.7e-139|499.2|pmp:Pmu_19720|iron complex transport system ATP-binding protein [EC:3.6.3.34]	-	GO:0016887//ATPase activity;GO:0005524//ATP binding	-	gi|505741016|ref|WP_015702648.1|/2.6e-138/iron ABC transporter ATP-binding protein [Pasteurella multocida]
chr_orf00634	known_mRNA	37.86	39.35	29.22	0.88	0	0	3.81	1.75	0.88	0	0	0	K07821|1|3.0e-217|759.2|pmul:DR93_1311|trimethylamine-N-oxide reductase (cytochrome c), cytochrome c-type subunit TorY	-	-	-	gi|557249468|gb|ESQ71549.1|/2.0e-216/cytochrome C [Pasteurella multocida subsp. multocida P1062]
chr_orf01484	known_mRNA	322.44	398.79	614.46	2247.79	1511.82	1728.13	888.06	689.56	663.99	718.89	795.46	610.85	K01447|1|2.2e-06|57.4|pmo:Pmob_0425|N-acetylmuramoyl-L-alanine amidase [EC:3.5.1.28]	-	-	-	gi|492018343|ref|WP_005719483.1|/3.4e-74/peptidoglycan-binding protein LysM [Pasteurella multocida]
chr_orf01332	known_mRNA	15.09	14.68	22.14	14.66	0	0	16.34	10.21	15.51	0	0	0	K02682|1|5.4e-74|282.0|pmul:DR93_1989|prepilin peptidase dependent protein D	GO:0016021//integral component of membrane;GO:0009289//pilus	-	GO:0007155//cell adhesion	gi|492079488|ref|WP_005741096.1|/3.7e-73/prepilin peptidase [Pasteurella multocida]
chr_orf02000	known_mRNA	46.01	43.95	128.74	222.44	342.31	188.19	93.47	42.7	54.38	147.82	238.23	244.83	-	-	-	-	gi|505740925|ref|WP_015702558.1|/2.8e-196/hypothetical protein [Pasteurella multocida]
chr_orf00022	known_mRNA	152.01	139.32	182.36	19.74	0	17.66	182.7	225.44	322.45	41.54	0	25.8	K17248|1|7.3e-73|279.6|pul:NT08PM_0024|N-acetylgalactosamine-N,N'-diacetylbacillosaminyl-diphospho-undecaprenol 4-alpha-N-acetylgalactosaminyltransferase [EC:2.4.1.291]	-	-	-	gi|557249905|gb|ESQ71972.1|/8.5e-229/glycosyltransferase [Pasteurella multocida subsp. multocida P1062]
chr_orf01515	known_mRNA	140.23	126.09	216	100.85	134.1	140.17	183.53	138.19	187.18	106.11	65.15	82.99	K03111|1|8.8e-78|295.8|mhay:VK67_04570|single-strand DNA-binding protein;K04763|5|1.5e-08|65.9|csq:CSCA_4106|integrase/recombinase XerD	-	GO:0003677//DNA binding	GO:0015074//DNA integration;GO:0006310//DNA recombination	gi|504204339|ref|WP_014391441.1|/5.5e-203/integrase [Pasteurella multocida]
chr_orf00255	known_mRNA	141.53	118.5	144.41	14.19	30.19	0	37.68	24.74	36.04	0	16.5	0	-	-	-	-	gi|504091769|ref|WP_014325763.1|/5.2e-206/methicillin resistance protein [Pasteurella multocida]
chr_orf01578	known_mRNA	278.27	291.49	288.31	519.4	378.12	481.15	101.35	90.56	83.72	205.48	152.82	248.66	K07741|1|1.2e-18|99.0|hiw:NTHI477_01482|anti-repressor protein	-	-	-	gi|504203652|ref|WP_014390754.1|/6.7e-156/antirepressor [Pasteurella multocida]
chr_orf00722	known_mRNA	68.14	73.17	62.34	66.7	137.51	158.32	85.37	52.99	55.08	78	107.73	90.41	K07053|1|2.2e-108|397.1|msu:MS1036|3',5'-nucleoside bisphosphate phosphatase [EC:3.1.3.97]	-	GO:0003887//DNA-directed DNA polymerase activity;GO:0003677//DNA binding;GO:0016787//hydrolase activity	GO:0006260//DNA replication;GO:0071897//DNA biosynthetic process	gi|504480927|ref|WP_014668029.1|/2.6e-155/phosphatase [Pasteurella multocida]
chr_orf00796	known_mRNA	383.69	356.38	529.92	242.68	328.26	315.23	682.59	535	522.18	240.64	217.38	187.81	K02492|1|9.2e-170|601.7|aaz:ADJ80_06610|glutamyl-tRNA reductase [EC:1.2.1.70]	-	GO:0050661//NADP binding;GO:0008883//glutamyl-tRNA reductase activity	GO:0006782//protoporphyrinogen IX biosynthetic process;GO:0055114//oxidation-reduction process	gi|492129167|ref|WP_005756742.1|/1.2e-239/glutamyl-tRNA reductase [Pasteurella multocida]
chr_orf02116	known_mRNA	22.58	31.22	50.85	22.1	0	0	26.83	20.23	20.77	34.9	0	57.86	K12152|1|8.7e-83|311.2|pmv:PMCN06_1869|phosphatase NudJ [EC:3.6.1.-]	-	GO:0016787//hydrolase activity	-	gi|492016612|ref|WP_005718418.1|/6.0e-82/NUDIX hydrolase [Pasteurella multocida]
chr_orf02243	known_mRNA	119.58	97.86	153.45	1041.46	915.85	1124.44	234.95	170.43	153.52	188.59	87.78	315.72	K05527|1|9.9e-54|214.2|pmp:Pmu_19890|BolA family transcriptional regulator, general stress-responsive regulator	-	-	-	gi|505741022|ref|WP_015702654.1|/6.9e-53/transcriptional regulator [Pasteurella multocida]
chr_orf01176	known_mRNA	49.49	51.94	76.13	29.77	141.63	31.69	66.04	58.5	71.57	37.6	0	38.91	K07666|1|5.1e-130|468.8|pul:NT08PM_1114|two-component system, OmpR family, response regulator QseB	GO:0005622//intracellular	GO:0003677//DNA binding	GO:0006355//regulation of transcription, DNA-templated;GO:0000160//phosphorelay signal transduction system	gi|385201380|gb|AFI46235.1|/3.5e-129/YgiX [Pasteurella multocida subsp. multocida str. 3480]
chr_orf01722	known_mRNA	61.45	53.96	76.65	50.76	46.02	30.9	120.51	92.61	96.56	36.64	50.6	37.91	-	GO:0016021//integral component of membrane	-	-	gi|492116601|ref|WP_005752308.1|/6.8e-128/membrane protein [Pasteurella multocida]
chr_orf02399	known_mRNA	157.9	138.61	163.41	53.48	75.65	76.21	93.61	76.47	112.64	45.03	41.46	18.64	-	-	GO:0016853//isomerase activity	-	gi|505741069|ref|WP_015702701.1|/1.9e-161/xylose isomerase [Pasteurella multocida]
chr_orf00359	known_mRNA	211.1	251.77	387.04	41.04	53.13	0	149.39	101.92	125.82	0	119.72	17.94	K07305|1|3.2e-73|279.3|pmp:Pmu_02540|peptide-methionine (R)-S-oxide reductase [EC:1.8.4.12]	-	GO:0033743//peptide-methionine (R)-S-oxide reductase activity;GO:0008270//zinc ion binding	GO:0055114//oxidation-reduction process;GO:0030091//protein repair;GO:0006979//response to oxidative stress	gi|504091824|ref|WP_014325818.1|/2.2e-72/peptide-methionine (R)-S-oxide reductase [Pasteurella multocida]
chr_orf01128	known_mRNA	103.08	94.79	138.01	251.8	328.34	326.97	230.17	196.29	184.75	460.98	278.62	314.18	K03306|1|1.8e-194|683.7|aao:ANH9381_2158|inorganic phosphate transporter, PiT family	GO:0016021//integral component of membrane	GO:0005315//inorganic phosphate transmembrane transporter activity	GO:0006817//phosphate ion transport;GO:0055085//transmembrane transport	gi|504092210|ref|WP_014326204.1|/5.0e-235/phosphate permease [Pasteurella multocida]
chr_orf00018	known_mRNA	1259.87	860.3	1163.96	2215.11	760.43	1834.21	1478.85	944.23	934.02	772.37	2219.66	1778.4	K02909|1|4.1e-35|151.8|pmul:DR93_822|large subunit ribosomal protein L31	GO:0005840//ribosome	GO:0046872//metal ion binding;GO:0003735//structural constituent of ribosome;GO:0019843//rRNA binding	GO:0006412//translation	gi|492130213|ref|WP_005757276.1|/2.9e-34/MULTISPECIES: 50S ribosomal protein L31 [Pasteurella]
chr_orf02215	known_mRNA	62.44	72.92	105.59	49.94	120.96	113.84	94.25	69.06	78.02	57.31	52.79	39.56	K12940|1|1.1e-204|717.6|hic:NTHIC486_00403|aminobenzoyl-glutamate utilization protein A	-	GO:0016787//hydrolase activity	GO:0008152//metabolic process	gi|492122142|ref|WP_005754824.1|/1.1e-242/peptidase M20 [Pasteurella multocida]
chr_orf00432	known_mRNA	942.25	813.57	1513.15	7424.75	8013.67	6031.06	2669.65	1809.53	1461.52	9995.49	9656.01	8629.56	K02888|1|6.0e-51|204.9|pmul:DR93_1121|large subunit ribosomal protein L21	GO:0005840//ribosome	GO:0003735//structural constituent of ribosome;GO:0019843//rRNA binding	GO:0006412//translation	gi|260632966|gb|EEX51132.1|/4.2e-50/ribosomal protein L21 [Pasteurella dagmatis ATCC 43325]
chr_orf00262	known_mRNA	247.48	210.19	261.24	42.2	39.65	53.3	101.2	91.76	125.29	0	14.43	51.91	K13004|1|1.5e-06|59.3|fhi:FSC454_07370|galacturonosyltransferase [EC:2.4.1.-]	-	GO:0016740//transferase activity	-	gi|504091772|ref|WP_014325766.1|/6.7e-226/glycosyl transferase [Pasteurella multocida]
chr_orf00197	known_mRNA	97.96	79.87	100.54	39.81	70.91	52.99	80.46	72.69	76.02	49.62	51.42	48.81	K02798|1|0.0e+00|1211.1|pmp:Pmu_00950|PTS system, mannitol-specific IIA component [EC:2.7.1.197];K02799|1|0.0e+00|1211.1|pmp:Pmu_00950|PTS system, mannitol-specific IIB component [EC:2.7.1.197];K02800|1|0.0e+00|1211.1|pmp:Pmu_00950|PTS system, mannitol-specific IIC component	GO:0005886//plasma membrane;GO:0016021//integral component of membrane	GO:0016301//kinase activity;GO:0022872	GO:0034219//carbohydrate transmembrane transport;GO:0015797//mannitol transport;GO:0016310//phosphorylation;GO:0009401//phosphoenolpyruvate-dependent sugar phosphotransferase system	gi|504091735|ref|WP_014325729.1|/0.0e+00/PTS mannitol transporter subunit IICBA [Pasteurella multocida]
chr_orf00580	known_mRNA	107.56	98.05	153.41	373.69	564.12	431.59	220.77	132.21	117.04	452.03	414.43	484.3	K00948|1|3.5e-35|155.6|hco:LOKO_01238|ribose-phosphate pyrophosphokinase [EC:2.7.6.1];K11690|2|1.7e-13|83.6|gsn:YC6258_00925|C4-dicarboxylate transporter, DctM subunit;K21393|3|6.4e-13|81.6|oan:Oant_3764|TRAP-type transport system large permease protein	GO:0016021//integral component of membrane	-	-	gi|504091938|ref|WP_014325932.1|/0.0e+00/C4-dicarboxylate ABC transporter [Pasteurella multocida]
chr_orf02239	known_mRNA	494.71	396.7	580.04	457.28	407.87	704.8	456.99	377.66	347.94	403.34	254.71	467.63	K08306|1|3.1e-203|712.6|pmv:PMCN06_1988|membrane-bound lytic murein transglycosylase C [EC:4.2.2.-]	GO:0009279//cell outer membrane	GO:0008933//lytic transglycosylase activity;GO:0016837//carbon-oxygen lyase activity, acting on polysaccharides;GO:0016798//hydrolase activity, acting on glycosyl bonds	GO:0000270//peptidoglycan metabolic process;GO:0071555//cell wall organization;GO:0016998//cell wall macromolecule catabolic process	gi|492027740|ref|WP_005723912.1|/2.1e-202/lytic murein transglycosylase [Pasteurella multocida]
chr_orf01140	known_mRNA	135.48	129.18	184.36	97.63	206.5	256.15	168.11	115.25	108.68	226.42	330.14	161.46	K12371|1|1.1e-186|657.5|pmul:DR93_1821|dipeptide transport system ATP-binding protein	-	GO:0016887//ATPase activity;GO:0005524//ATP binding	GO:0015833//peptide transport	gi|504092214|ref|WP_014326208.1|/7.5e-186/peptide ABC transporter ATP-binding protein [Pasteurella multocida]
chr_orf01720	known_mRNA	41.73	47.96	91.1	9.05	62.05	13.91	145.95	107.59	115.57	24.47	56.35	6.76	K07114|1|3.5e-08|65.1|stsi:A4E84_32250|Ca-activated chloride channel homolog	GO:0016021//integral component of membrane	-	-	gi|684177254|gb|AIN48436.1|/3.4e-280/von Willebrand factor type A domain protein [Pasteurella multocida]
chr_orf00055	known_mRNA	0	1.4	0	0	0	0	0	0	0	0	0	0	-	-	-	-	gi|380870950|gb|AFF23317.1|/1.8e-25/hypothetical protein PMCN06_0055 [Pasteurella multocida subsp. multocida str. HN06]
chr_orf00593	known_mRNA	38.28	23.48	43.04	34.16	107.43	48.02	28.99	19.54	23.5	143.87	79.5	83.39	-	-	-	-	gi|570281766|gb|AHE63954.1|/4.4e-97/KNR4-like protein-1 [Pasteurella multocida subsp. multocida str. HB03]
chr_orf01766	known_mRNA	75.44	76.72	92.8	51.14	95.2	68.95	250.24	250.32	258.45	80.67	31.85	76.38	K02168|1|2.1e-282|976.5|asu:Asuc_0548|choline/glycine/proline betaine transport protein	GO:0016021//integral component of membrane;GO:0005886//plasma membrane	GO:0005215//transporter activity	GO:0006810//transport	gi|499209798|ref|WP_010907338.1|/0.0e+00/transporter [Pasteurella multocida]
chr_orf00642	known_mRNA	110.84	100.76	112.3	10.43	36.38	19.58	83.55	79.75	76.5	17.18	23.73	33.2	K02438|1|0.0e+00|1409.8|pmp:Pmu_06080|glycogen debranching enzyme [EC:3.2.1.196]	-	GO:0004553//hydrolase activity, hydrolyzing O-glycosyl compounds;GO:0004133//glycogen debranching enzyme activity	GO:0005980//glycogen catabolic process	gi|504091982|ref|WP_014325976.1|/0.0e+00/glycogen debranching enzyme [Pasteurella multocida]
chr_orf02113	known_mRNA	1112.77	1124.92	1938.66	2926.9	2430.12	2026.69	1384.9	819.6	795.4	1872.52	2091.23	2204.89	K00616|1|1.1e-172|610.9|pmu:PM1602|transaldolase [EC:2.2.1.2]	GO:0005737//cytoplasm	GO:0004801//sedoheptulose-7-phosphate:D-glyceraldehyde-3-phosphate glyceronetransferase activity	GO:0005975//carbohydrate metabolic process;GO:0006098//pentose-phosphate shunt	gi|338218029|gb|EGP03847.1|/2.0e-172/transaldolase B [Pasteurella multocida subsp. multocida str. Anand1_goat]
chr_orf01858	known_mRNA	51.26	67.82	81.16	382.25	428.38	575.12	176.36	115.1	138.45	0	268.89	324.49	K02907|1|4.3e-25|118.2|pmv:PMCN06_1654|large subunit ribosomal protein L30	GO:0015934//large ribosomal subunit	GO:0003735//structural constituent of ribosome	GO:0006412//translation	gi|52308137|gb|AAU38637.1|/3.0e-24/RpmD protein [Mannheimia succiniciproducens MBEL55E]
chr_orf00515	known_mRNA	4548.68	5014.65	6293.59	11447.6	10791.3	12156.5	5923.58	5784.3	6399.1	8746.02	7055.43	7564.39	K07724|1|5.5e-32|141.4|pmul:DR93_1191|Ner family transcriptional regulator	-	GO:0003677//DNA binding	-	gi|492024211|ref|WP_005721729.1|/3.8e-31/DNA-binding protein [Pasteurella multocida]
chr_orf00151	known_mRNA	304.36	228.07	291.67	239.47	176.16	354.14	316.95	193.5	199.82	177.96	98.45	162.26	K03786|1|8.3e-78|294.7|pmul:DR93_871|3-dehydroquinate dehydratase II [EC:4.2.1.10]	-	GO:0003855//3-dehydroquinate dehydratase activity	GO:0008652//cellular amino acid biosynthetic process;GO:0009423//chorismate biosynthetic process;GO:0009073//aromatic amino acid family biosynthetic process	gi|492013821|ref|WP_005717447.1|/5.7e-77/3-dehydroquinate dehydratase [Pasteurella multocida]
chr_orf00344	known_mRNA	95.99	69.65	120.81	315.82	362.97	216.67	211.81	140.44	156.2	224.27	265.49	232.1	-	GO:0016021//integral component of membrane	-	-	gi|557249174|gb|ESQ71265.1|/1.5e-147/hypothetical protein P1062_0210995 [Pasteurella multocida subsp. multocida P1062]
chr_orf00296	known_mRNA	327.22	342.92	476.79	185.33	141.48	211.25	380.89	373.46	364.12	298.74	240.72	262.85	K03551|1|1.0e-163|581.3|aact:ACT75_09470|holliday junction DNA helicase RuvB [EC:3.6.4.12]	-	GO:0003677//DNA binding;GO:0005524//ATP binding;GO:0009378//four-way junction helicase activity	GO:0009432//SOS response;GO:0032508//DNA duplex unwinding;GO:0006310//DNA recombination;GO:0006281//DNA repair	gi|492155593|ref|WP_005765274.1|/1.9e-168/Holliday junction DNA helicase RuvB [Pasteurella dagmatis]
chr_orf01397	known_mRNA	40.99	35.87	50.55	86.79	31.83	85.39	65.59	46.01	49.32	25.5	105.66	126.67	K02199|1|3.5e-105|386.0|pmu:PM0028|cytochrome c biogenesis protein CcmG, thiol:disulfide interchange protein DsbE	GO:0005886//plasma membrane;GO:0016021//integral component of membrane;GO:0030288//outer membrane-bounded periplasmic space	GO:0015036//disulfide oxidoreductase activity	GO:0017004//cytochrome complex assembly;GO:0045454//cell redox homeostasis;GO:0055114//oxidation-reduction process	gi|492023202|ref|WP_005721368.1|/2.4e-104/thiol:disulfide interchange protein [Pasteurella multocida]
chr_orf01115	known_mRNA	90.7	70.29	121.44	526.01	607.56	553.63	111.21	88.96	72.79	707.53	667.32	407.18	K11070|1|7.9e-137|491.5|pmu:PM0262|spermidine/putrescine transport system permease protein	GO:0016021//integral component of membrane;GO:0005886//plasma membrane	-	GO:0006810//transport	gi|492028982|ref|WP_005724657.1|/5.5e-136/spermidine/putrescine ABC transporter permease PotC [Pasteurella multocida]
chr_orf02352	known_mRNA	194.41	169.13	260.17	707.44	530	585.52	368.02	283.2	243.76	249.67	172.41	465.07	K03117|1|6.4e-99|365.2|pmul:DR93_671|sec-independent protein translocase protein TatB	GO:0005887//integral component of plasma membrane;GO:0033281//TAT protein transport complex	GO:0008320//protein transmembrane transporter activity	GO:0043953//protein transport by the Tat complex;GO:0009306//protein secretion	gi|492028820|ref|WP_005724566.1|/4.4e-98/sec-independent translocase [Pasteurella multocida]
chr_orf02272	known_mRNA	149.31	91.99	193.07	100.87	0	366.28	79.2	54.7	81.56	345.79	164.74	247.29	K03745|1|6.3e-34|147.9|pul:NT08PM_2109|SlyX protein	-	-	-	gi|404382020|gb|EJZ78484.1|/1.5e-33/Protein slyX like protein [Pasteurella multocida subsp. gallicida X73]
chr_orf01269	known_mRNA	484.2	522.95	780.25	999.01	528.54	621.42	591.29	471.73	506.58	405.66	542.27	677.25	K03438|1|4.0e-178|629.0|pmu:PM0134|16S rRNA (cytosine1402-N4)-methyltransferase [EC:2.1.1.199]	GO:0005737//cytoplasm	GO:0071424//rRNA (cytosine-N4-)-methyltransferase activity	GO:0070475//rRNA base methylation	gi|492126174|ref|WP_005755939.1|/2.8e-177/ribosomal RNA small subunit methyltransferase H [Pasteurella multocida]
chr_orf01108	known_mRNA	165.53	143.52	277.05	410.58	386.14	586.76	224.9	161.18	173.06	410.73	342.08	300.62	K03797|1|0.0e+00|1075.1|aaz:ADJ80_06720|carboxyl-terminal processing protease [EC:3.4.21.102]	-	GO:0008236//serine-type peptidase activity	GO:0006508//proteolysis	gi|504481075|ref|WP_014668177.1|/0.0e+00/tail-specific protease [Pasteurella multocida]
chr_orf00779	known_mRNA	1528.62	1572.07	2107.7	1713.51	1738.98	1034.55	2040.45	2128	2380.44	1418.35	1160.78	1340.97	K01420|1|2.3e-136|490.0|pmu:PM0668|CRP/FNR family transcriptional regulator, anaerobic regulatory protein	GO:0005737//cytoplasm	GO:0046872//metal ion binding;GO:0003700//transcription factor activity, sequence-specific DNA binding;GO:0003677//DNA binding;GO:0051539//4 iron, 4 sulfur cluster binding	GO:0006355//regulation of transcription, DNA-templated	gi|22653723|sp|Q9CMY2.1|FNR_PASMU/1.6e-135/RecName: Full=Anaerobic regulatory protein
chr_orf01831	known_mRNA	49.59	57.77	93.64	46.59	212.01	118.68	95.65	61.88	52.99	196.13	193.5	121.8	K00847|1|2.2e-138|496.9|hso:HS_1253|fructokinase [EC:2.7.1.4]	-	GO:0008865//fructokinase activity	GO:0046835//carbohydrate phosphorylation	gi|810417148|ref|WP_046339239.1|/3.2e-159/fructokinase [Pasteurella multocida]
chr_orf02147	known_mRNA	224.9	244.52	409.01	265.17	60.23	161.79	347.86	333.33	360.47	223.27	242.28	264.08	K11938|1|6.9e-38|162.9|rah:Rahaq_3343|HMP-PP phosphatase [EC:3.6.1.-]	-	GO:0016787//hydrolase activity	-	gi|492124746|ref|WP_005755234.1|/1.1e-153/membrane protein [Pasteurella multocida]
chr_orf00528	known_mRNA	43.86	44.6	42.97	74.17	293.91	526.06	42.5	37.4	39.19	253.74	269.55	169.66	K07657|1|5.2e-127|458.8|pmul:DR93_1204|two-component system, OmpR family, phosphate regulon response regulator PhoB	GO:0005622//intracellular	GO:0000156//phosphorelay response regulator activity;GO:0003677//DNA binding	GO:0000160//phosphorelay signal transduction system;GO:0006355//regulation of transcription, DNA-templated;GO:0006817//phosphate ion transport	gi|492120807|ref|WP_005753800.1|/3.6e-126/DNA-binding response regulator [Pasteurella multocida]
chr_orf01067	known_mRNA	77.55	75.9	149.1	158.56	132.13	155.35	130.74	103.53	99.78	117.77	90.38	162.54	K19227|1|8.7e-133|478.4|aaz:ADJ80_07255|cationic peptide transport system permease protein	-	-	-	gi|504092182|ref|WP_014326176.1|/1.7e-179/peptide ABC transporter permease [Pasteurella multocida]
chr_orf01496	known_mRNA	43.19	46.63	54.87	12.74	116.16	234.19	25.51	21.64	23.89	34.46	126.95	185.5	K00052|1|6.2e-180|635.2|bto:WQG_10250|3-isopropylmalate dehydrogenase [EC:1.1.1.85]	GO:0005737//cytoplasm	GO:0051287//NAD binding;GO:0000287//magnesium ion binding;GO:0003862//3-isopropylmalate dehydrogenase activity	GO:0009082//branched-chain amino acid biosynthetic process;GO:0009098//leucine biosynthetic process;GO:0055114//oxidation-reduction process	gi|643887527|ref|WP_025267087.1|/4.3e-179/3-isopropylmalate dehydrogenase [Bibersteinia trehalosi]
chr_orf01236	known_mRNA	117.55	107.34	203.1	720.41	516.17	732.29	233.55	138.78	115.21	453.65	485.68	652.76	K06942|1|9.1e-195|684.5|aacn:AANUM_0111|ribosome-binding ATPase	-	GO:0043022//ribosome binding;GO:0016887//ATPase activity;GO:0005524//ATP binding;GO:0043023//ribosomal large subunit binding;GO:0005525//GTP binding	-	gi|491703612|ref|WP_005552823.1|/6.3e-194/GTP-binding protein YchF [Aggregatibacter actinomycetemcomitans]
chr_orf00395	known_mRNA	150.56	138.53	183.32	276.64	666.43	446.65	176.14	162.56	143.07	470.49	929.2	445.54	K13643|1|3.7e-81|305.8|pmp:Pmu_03810|Rrf2 family transcriptional regulator, iron-sulfur cluster assembly transcription factor	-	GO:0003700//transcription factor activity, sequence-specific DNA binding;GO:0003690//double-stranded DNA binding	GO:0006355//regulation of transcription, DNA-templated	gi|492023134|ref|WP_005721326.1|/2.6e-80/Fe-S cluster assembly transcriptional regulator IscR [Pasteurella multocida]
chr_orf00901	known_mRNA	194.41	166.08	330.96	751.04	605.91	527.4	446.37	283.33	292.82	544.05	558	504.11	K07266|1|0.0e+00|1394.4|pmul:DR93_1609|capsular polysaccharide export protein	-	-	-	gi|557249013|gb|ESQ71104.1|/0.0e+00/capsule polysaccharide transporter [Pasteurella multocida subsp. multocida P1062]
chr_orf01961	known_mRNA	154	113.54	205.09	424.85	249.97	514.85	322.86	214.69	191.43	307.46	433.34	323.46	K03495|1|0.0e+00|1153.3|aacn:AANUM_0379|tRNA uridine 5-carboxymethylaminomethyl modification enzyme	GO:0005737//cytoplasm	GO:0050660//flavin adenine dinucleotide binding;GO:0016491//oxidoreductase activity	GO:0002098//tRNA wobble uridine modification;GO:0055114//oxidation-reduction process	gi|922007474|ref|WP_053293779.1|/0.0e+00/tRNA uridine(34) 5-carboxymethylaminomethyl synthesis enzyme MnmG [Aggregatibacter actinomycetemcomitans]
chr_orf00649	known_mRNA	49.8	45.79	71.01	11.45	36.46	24.49	39.27	23.93	27.36	101.24	19.98	53.89	K07071|1|8.0e-165|584.7|pmp:Pmu_06140|uncharacterized protein	-	GO:0050662//coenzyme binding;GO:0003824//catalytic activity	-	gi|504091985|ref|WP_014325979.1|/5.5e-164/epimerase [Pasteurella multocida]
chr_orf02106	known_mRNA	35.75	26.79	36.43	9.31	55.58	49.78	98.95	86.32	86	29.4	20.31	18.26	K02574|1|6.5e-135|485.3|aaz:ADJ80_02705|ferredoxin-type protein NapH	GO:0016021//integral component of membrane	GO:0005506//iron ion binding	-	gi|492133032|ref|WP_005757794.1|/1.5e-169/quinol dehydrogenase ferredoxin subunit NapH [Pasteurella multocida]
chr_orf02117	known_mRNA	38.94	37.25	131.19	92.31	23.25	62.42	60.76	53.05	40.68	55.52	153.36	76.61	K06181|1|1.8e-135|486.9|pmul:DR93_454|23S rRNA pseudouridine2457 synthase [EC:5.4.99.20]	-	GO:0003723//RNA binding;GO:0009982//pseudouridine synthase activity	GO:0001522//pseudouridine synthesis	gi|505740968|ref|WP_015702601.1|/1.3e-134/23S rRNA pseudouridine synthase E [Pasteurella multocida]
chr_orf01611	known_mRNA	429.93	450.07	735.98	464.05	571.55	637.6	295.93	196.84	160.69	681.86	769.53	711.88	K03628|1|6.1e-219|765.0|aeu:ACEE_01140|transcription termination factor Rho	-	-	-	gi|494788333|ref|WP_007523741.1|/1.0e-219/transcription termination factor Rho [Haemophilus sputorum]
chr_orf01817	known_mRNA	114.71	103.55	194.7	282.51	338.21	396.56	204.76	139.33	117.5	457.69	386.99	367.8	K01881|1|1.8e-269|933.3|hpr:PARA_07520|prolyl-tRNA synthetase [EC:6.1.1.15]	GO:0005737//cytoplasm	GO:0002161//aminoacyl-tRNA editing activity;GO:0004827//proline-tRNA ligase activity;GO:0005524//ATP binding	GO:0006450//regulation of translational fidelity;GO:0006433//prolyl-tRNA aminoacylation	gi|492132628|ref|WP_005757558.1|/0.0e+00/proline--tRNA ligase [Pasteurella multocida]
chr_orf02286	known_mRNA	1354.57	1196.24	2063.06	16343.6	13468.2	15786.4	4007.44	2140.56	1748.17	22378.7	18831.4	16769.8	K02863|1|2.1e-120|436.8|pmv:PMCN06_2029|large subunit ribosomal protein L1	GO:0015934//large ribosomal subunit	GO:0019843//rRNA binding;GO:0003735//structural constituent of ribosome;GO:0000049//tRNA binding	GO:0006417//regulation of translation	gi|810415883|ref|WP_046339155.1|/1.3e-117/50S ribosomal protein L1 [Pasteurella multocida]
chr_orf00407	known_mRNA	317.26	269.29	571.1	550.43	320.48	429.23	375.08	273.24	231.06	595.1	462.31	387.99	K09780|1|4.2e-49|198.7|pmu:PM0327|uncharacterized protein	-	-	-	gi|404384461|gb|EJZ80896.1|/7.6e-49/YciL protein [Pasteurella multocida subsp. gallicida P1059]
chr_orf00131	known_mRNA	13.13	12.42	10.15	1.77	0	0	23.58	22.53	17.45	0	0	18.48	K02018|1|5.2e-110|402.1|pmp:Pmu_00450|molybdate transport system permease protein	GO:0016021//integral component of membrane;GO:0005886//plasma membrane	GO:0005215//transporter activity	GO:0006810//transport	gi|12721453|gb|AAK03193.1|/3.6e-109/NifC [Pasteurella multocida subsp. multocida str. Pm70]
chr_orf01118	known_mRNA	72.37	69.12	117.01	123.83	162.79	291.59	51.71	26.63	33.75	100.43	59.45	166.31	K01489|1|2.2e-170|603.2|pmp:Pmu_10470|cytidine deaminase [EC:3.5.4.5]	-	GO:0004126//cytidine deaminase activity;GO:0008270//zinc ion binding	GO:0009972//cytidine deamination	gi|492120494|ref|WP_005753570.1|/1.5e-169/cytidine deaminase [Pasteurella multocida]
chr_orf00873	known_mRNA	684.02	763.73	1215.53	748.74	1190.71	1286.57	921.66	629.76	617.72	1224.42	1054.4	1166.96	K00325|1|2.9e-265|919.1|pmu:PM0752|NAD(P) transhydrogenase subunit beta [EC:1.6.1.2]	GO:0016021//integral component of membrane;GO:0005886//plasma membrane	GO:0008750//NAD(P)+ transhydrogenase (AB-specific) activity;GO:0050661//NADP binding	GO:0055114//oxidation-reduction process	gi|492034329|ref|WP_005726734.1|/2.0e-264/NAD(P) transhydrogenase subunit beta [Pasteurella multocida]
chr_orf00993	known_mRNA	114.86	104.52	102.52	71.3	128.14	73.77	124.22	101.14	144.04	101.65	100.29	24.05	K12510|1|1.6e-128|464.2|pmv:PMCN06_0923|tight adherence protein B	-	-	-	gi|512748013|ref|WP_016504230.1|/2.6e-166/protein TadB [Pasteurella multocida]
chr_orf00851	known_mRNA	158.36	155.11	228.34	843.37	1006.27	1061.63	220.31	130.19	140	1559.84	1404.18	1162.67	K03834|1|1.6e-221|773.5|pmul:DR93_1563|tyrosine-specific transport protein	GO:0005887//integral component of plasma membrane	GO:0015173//aromatic amino acid transmembrane transporter activity	GO:0015801//aromatic amino acid transport;GO:0003333//amino acid transmembrane transport;GO:0006865//amino acid transport	gi|492034238|ref|WP_005726696.1|/1.1e-220/tyrosine transporter [Pasteurella multocida]
chr_orf00353	known_mRNA	24.52	21.41	24.88	84.15	153.35	58.83	43.61	27.85	29.4	34.85	48.13	57.71	K22132|1|1.4e-141|507.3|pmul:DR93_1055|tRNA threonylcarbamoyladenosine dehydratase	-	-	-	gi|557249167|gb|ESQ71258.1|/9.6e-141/sulfur acceptor protein CsdL [Pasteurella multocida subsp. multocida P1062]
chr_orf01388	known_mRNA	14.28	12.95	20.87	189.95	123.92	49.98	35.28	12.38	13.51	68.51	216.35	279.67	K03837|1|3.0e-186|656.4|aact:ACT75_03395|serine transporter	GO:0016021//integral component of membrane	GO:0005215//transporter activity	GO:0003333//amino acid transmembrane transport	gi|492023597|ref|WP_005721563.1|/6.0e-233/HAAAP family serine/threonine permease [Pasteurella multocida]
chr_orf02487	known_mRNA	1178.18	960.09	1703.37	21066.1	16402.7	14792.1	3066.23	1947.95	1347.95	20829.7	23103.1	22903	K02939|1|7.3e-74|281.6|pmul:DR93_790|large subunit ribosomal protein L9	GO:0005840//ribosome	GO:0003735//structural constituent of ribosome;GO:0019843//rRNA binding	GO:0006412//translation	gi|492027186|ref|WP_005723564.1|/5.0e-73/50S ribosomal protein L9 [Pasteurella multocida]
chr_orf01105	known_mRNA	889.62	782.61	947.45	816.92	1194.21	865.88	604.84	570.22	552.93	413.9	321.56	428.33	-	-	-	-	gi|404383665|gb|EJZ80116.1|/6.4e-102/exported protein [Pasteurella multocida subsp. gallicida X73]
chr_orf02142	known_mRNA	73.72	75.8	120.93	24.35	68.22	39.32	35.71	25.39	24.84	76.83	42.46	50.91	K01754|1|1.9e-246|856.7|msu:MS2218|threonine dehydratase [EC:4.3.1.19]	-	GO:0030170//pyridoxal phosphate binding;GO:0004794//L-threonine ammonia-lyase activity	GO:0006566//threonine metabolic process;GO:0008652//cellular amino acid biosynthetic process;GO:0009097//isoleucine biosynthetic process	gi|492016655|ref|WP_005718461.1|/9.8e-294/PLP-dependent threonine dehydratase [Pasteurella multocida]
chr_orf02271	known_mRNA	7645.16	7056.72	13490.1	29716.2	25941.7	26465.7	11491.1	7362.25	6607.92	15176.6	16281.6	15682.4	K03386|1|6.6e-109|398.7|hin:HI0572|peroxiredoxin (alkyl hydroperoxide reductase subunit C) [EC:1.11.1.15]	GO:0005623//cell	GO:0004601//peroxidase activity;GO:0009055//electron carrier activity;GO:0015035//protein disulfide oxidoreductase activity	GO:0045454//cell redox homeostasis;GO:0098869//cellular oxidant detoxification;GO:0055114//oxidation-reduction process	gi|492015262|ref|WP_005717850.1|/6.1e-137/glutathione amide-dependent peroxidase [Pasteurella multocida]
chr_orf01848	known_mRNA	161.81	138.72	243.03	259.91	214.33	128.06	169.31	109.18	110.03	310.25	90.92	206.34	K06211|1|2.5e-252|875.9|pmul:DR93_240|HTH-type transcriptional regulator, transcriptional repressor of NAD biosynthesis genes [EC:2.7.7.1 2.7.1.22]	-	GO:0043565//sequence-specific DNA binding;GO:0000166//nucleotide binding;GO:0000309//nicotinamide-nucleotide adenylyltransferase activity	GO:0019363//pyridine nucleotide biosynthetic process;GO:0006810//transport;GO:0045892//negative regulation of transcription, DNA-templated	gi|492027836|ref|WP_005724008.1|/1.7e-251/transcriptional regulator [Pasteurella multocida]
chr_orf01096	known_mRNA	266.58	283.73	564.55	129.86	195.7	180.16	411.83	332.05	306.2	169.94	150.97	214.53	K00164|1|0.0e+00|1899.8|pmp:Pmu_10290|2-oxoglutarate dehydrogenase E1 component [EC:1.2.4.2]	-	GO:0004591//oxoglutarate dehydrogenase (succinyl-transferring) activity;GO:0030976//thiamine pyrophosphate binding	GO:0006099//tricarboxylic acid cycle	gi|504092197|ref|WP_014326191.1|/0.0e+00/2-oxoglutarate dehydrogenase subunit E1 [Pasteurella multocida]
chr_orf00785	known_mRNA	36.23	28.11	58.7	131.4	45.34	182.62	66.03	47.81	48.26	54.12	124.58	126.95	-	GO:0005840//ribosome	-	-	gi|356596928|gb|AET15654.1|/5.5e-141/protein kinase-like domain protein [Pasteurella multocida 36950]
chr_orf00218	known_mRNA	145.95	118.17	179.91	210.28	442.17	161.66	210.38	191.33	163.3	162	313.47	228.15	K07042|1|4.7e-87|325.5|pmp:Pmu_01140|probable rRNA maturation factor	GO:0005737//cytoplasm	GO:0004521//endoribonuclease activity;GO:0004222//metalloendopeptidase activity;GO:0008270//zinc ion binding	GO:0090502//RNA phosphodiester bond hydrolysis, endonucleolytic;GO:0006364//rRNA processing;GO:0006508//proteolysis	gi|504091745|ref|WP_014325739.1|/3.2e-86/endoribonuclease YbeY [Pasteurella multocida]
chr_orf01287	known_mRNA	132.71	133.56	176.81	90.59	123.56	75.52	146.79	103.32	116.51	79.79	146.97	84.44	K03592|1|1.6e-212|743.8|aap:NT05HA_1446|PmbA protein	-	GO:0008237//metallopeptidase activity	GO:0006508//proteolysis	gi|504092277|ref|WP_014326271.1|/6.1e-255/peptidase PMbA [Pasteurella multocida]
chr_orf00895	known_mRNA	615.93	788.13	1131.52	60.18	115.27	77.34	567.57	394.42	496.85	0	95.45	57.22	-	-	-	-	gi|570282046|gb|AHE64234.1|/1.5e-107/membrane protein [Pasteurella multocida subsp. multocida str. HB03]
chr_orf01635	known_mRNA	69.46	84.97	96.56	140.18	430.52	192.22	100.68	67	72.65	58.96	328.77	147.8	-	-	-	-	gi|512748726|ref|WP_016504713.1|/4.0e-56/hypothetical protein [Pasteurella multocida]
chr_orf01274	known_mRNA	18.05	19.41	34.44	66.93	80.83	152.06	47.37	34.26	32.13	25.61	35.37	47.71	K02015|1|1.6e-182|643.7|pmp:Pmu_11830|iron complex transport system permease protein	GO:0016021//integral component of membrane;GO:0005886//plasma membrane	GO:0005215//transporter activity	GO:0006810//transport	gi|504092272|ref|WP_014326266.1|/1.1e-181/iron ABC transporter [Pasteurella multocida]
chr_orf00239	known_mRNA	144.2	116.43	132.85	633.31	1358.52	1572.98	177.58	106.7	98.36	1775.63	1292.59	1290.02	K00789|1|1.3e-207|727.2|hif:HIBPF_10990|S-adenosylmethionine synthetase [EC:2.5.1.6]	GO:0005737//cytoplasm	GO:0004478//methionine adenosyltransferase activity;GO:0005524//ATP binding;GO:0000287//magnesium ion binding	GO:0006556//S-adenosylmethionine biosynthetic process;GO:0006730//one-carbon metabolic process	gi|516417526|ref|WP_017806924.1|/1.1e-207/methionine adenosyltransferase [Avibacterium paragallinarum]
chr_orf02434	known_mRNA	207.91	161.77	219.64	348.84	298.89	666.95	237.46	254.01	263.79	248.8	116.86	140.15	-	-	-	-	gi|492014336|ref|WP_005717609.1|/3.9e-41/TonB-dependent receptor [Pasteurella multocida]
chr_orf01409	known_mRNA	30.87	35.12	67.6	394.02	588.66	526.99	119.4	59.68	65.14	329.47	598.71	437.87	K10763|1|9.6e-143|511.1|pul:NT08PM_1376|DnaA-homolog protein	-	GO:0003743//translation initiation factor activity;GO:0008168//methyltransferase activity	GO:0006413//translational initiation;GO:0032259//methylation;GO:0032297//negative regulation of DNA-dependent DNA replication initiation	gi|492023172|ref|WP_005721347.1|/6.7e-142/DnaA regulatory inactivator Hda [Pasteurella multocida]
chr_orf00295	known_mRNA	382.55	386.24	606.09	364.2	343.65	461.12	335.74	280.62	310.57	412.06	189.68	331.64	K03550|1|4.0e-107|392.5|pmul:DR93_998|holliday junction DNA helicase RuvA [EC:3.6.4.12]	GO:0009379//Holliday junction helicase complex	GO:0003677//DNA binding;GO:0005524//ATP binding;GO:0009378//four-way junction helicase activity	GO:0032508//DNA duplex unwinding;GO:0006310//DNA recombination;GO:0006281//DNA repair;GO:0009432//SOS response	gi|492121543|ref|WP_005754448.1|/2.8e-106/Holliday junction ATP-dependent DNA helicase RuvA [Pasteurella multocida]
chr_orf01429	known_mRNA	138.21	115.45	227.62	30.12	118.36	12.24	207.27	134.8	135.7	7.17	99.12	29.71	K01226|1|3.8e-261|905.6|ass:ASU1_06960|trehalose-6-phosphate hydrolase [EC:3.2.1.93]	GO:0005737//cytoplasm	GO:0008788//alpha,alpha-phosphotrehalase activity	GO:0005993//trehalose catabolic process	gi|504092350|ref|WP_014326344.1|/0.0e+00/alpha,alpha-phosphotrehalase [Pasteurella multocida]
chr_orf00789	known_mRNA	517.86	458.49	1024.15	722.52	392.65	597.27	733.12	547.31	499.22	605.73	201.91	449.56	K01497|1|3.6e-122|442.6|pmu:PM0677|GTP cyclohydrolase II [EC:3.5.4.25]	-	GO:0003935//GTP cyclohydrolase II activity;GO:0005525//GTP binding;GO:0008270//zinc ion binding	GO:0009231//riboflavin biosynthetic process	gi|492010859|ref|WP_005716111.1|/2.5e-121/GTP cyclohydrolase II [Pasteurella multocida]
chr_orf00232	known_mRNA	304.67	296.81	428.34	56.59	61.2	41.12	239.73	194.54	201.71	48.44	0	65.19	K01785|1|1.0e-203|714.1|pmv:PMCN06_0195|aldose 1-epimerase [EC:5.1.3.3]	-	GO:0030246//carbohydrate binding;GO:0004034//aldose 1-epimerase activity	GO:0006012//galactose metabolic process	gi|492026475|ref|WP_005723159.1|/7.0e-203/galactose mutarotase [Pasteurella multocida]
chr_orf00734	known_mRNA	369.39	396.08	625.64	428.91	911.41	443.87	520.48	420.41	400.27	342.35	287.55	229.84	K04764|1|1.7e-47|193.4|pmu:PM0628|integration host factor subunit alpha	-	GO:0003677//DNA binding	GO:0006355//regulation of transcription, DNA-templated;GO:0006417//regulation of translation;GO:0006310//DNA recombination	gi|492024955|ref|WP_005722212.1|/1.2e-46/integration host factor subunit alpha [Pasteurella multocida]
chr_orf01666	known_mRNA	549.66	518.69	864.82	3876.73	2961.92	2891.81	685.92	416.37	343.44	2087.87	1948.65	2401.72	K01689|1|7.4e-228|794.7|msu:MS0256|enolase [EC:4.2.1.11]	GO:0000015//phosphopyruvate hydratase complex;GO:0009986//cell surface;GO:0005576//extracellular region	GO:0000287//magnesium ion binding;GO:0004634//phosphopyruvate hydratase activity	GO:0006096//glycolytic process	gi|492029921|ref|WP_005724946.1|/3.1e-240/enolase [Pasteurella multocida]
chr_orf00071	known_mRNA	0	0	0	0	0	0	53.02	67.05	52.9	125.73	175.56	52.62	-	-	-	-	gi|514429637|ref|WP_016570079.1|/1.5e-47/hypothetical protein [Pasteurella multocida]
chr_orf00661	known_mRNA	51	42.86	71.24	129.29	77.95	104.78	51.94	42.8	49.18	61.6	85.09	55.26	K09808|1|1.4e-220|770.4|pmp:Pmu_06260|lipoprotein-releasing system permease protein	GO:0016021//integral component of membrane;GO:0005886//plasma membrane	GO:0042954//lipoprotein transporter activity	GO:0042953//lipoprotein transport	gi|504091991|ref|WP_014325985.1|/9.5e-220/lipoprotein-releasing system protein LolC [Pasteurella multocida]
chr_orf00523	known_mRNA	114.42	97.61	135.16	85.77	47.16	126.75	159.02	146.81	135.8	74.68	51.58	41.23	K08970|1|3.2e-45|187.6|ppr:PBPRB0545|nickel/cobalt exporter	GO:0005886//plasma membrane;GO:0016021//integral component of membrane	GO:0046872//metal ion binding;GO:0015099//nickel cation transmembrane transporter activity	GO:0035444//nickel cation transmembrane transport	gi|504091913|ref|WP_014325907.1|/7.1e-192/nickel/cobalt transporter [Pasteurella multocida]
chr_orf00267	known_mRNA	381.75	309.76	493.44	812.72	624.91	825.49	750.5	574.17	492.3	934.24	896.35	813.2	K06168|1|1.2e-247|860.5|hsm:HSM_1572|tRNA-2-methylthio-N6-dimethylallyladenosine synthase [EC:2.8.4.3]	GO:0005737//cytoplasm	GO:0005506//iron ion binding;GO:0016740//transferase activity;GO:0051539//4 iron, 4 sulfur cluster binding	GO:0006400//tRNA modification	gi|499928576|ref|WP_011609310.1|/8.1e-247/tRNA-2-methylthio-N(6)-dimethylallyladenosine synthase [Histophilus somni]
chr_orf02428	known_mRNA	341.72	324.08	589.3	422.63	762.3	328.63	757.03	551	502.76	659.89	738.7	640.7	K01735|1|2.0e-170|603.6|hpr:PARA_02420|3-dehydroquinate synthase [EC:4.2.3.4]	GO:0005737//cytoplasm	GO:0003856//3-dehydroquinate synthase activity	GO:0008652//cellular amino acid biosynthetic process;GO:0009423//chorismate biosynthetic process;GO:0009073//aromatic amino acid family biosynthetic process	gi|492130355|ref|WP_005757383.1|/2.3e-204/3-dehydroquinate synthase [Pasteurella multocida]
chr_orf00067	known_mRNA	104.94	121.52	107.33	132.35	375.64	402.5	371.57	380.74	526.97	371.07	258.96	284.58	-	-	-	-	gi|514429631|ref|WP_016570073.1|/3.4e-52/addiction module protein [Pasteurella multocida]
chr_orf02065	known_mRNA	613.93	557.01	889.04	2976.1	2158.16	1903.97	526.63	440.39	363.26	2033.75	1600.26	1791.28	K03775|1|4.6e-116|422.2|pmul:DR93_415|FKBP-type peptidyl-prolyl cis-trans isomerase SlyD [EC:5.2.1.8]	GO:0005737//cytoplasm	GO:0046872//metal ion binding;GO:0003755//peptidyl-prolyl cis-trans isomerase activity	GO:0042026//protein refolding;GO:0000413//protein peptidyl-prolyl isomerization	gi|492028306|ref|WP_005724401.1|/3.2e-115/FKBP-type peptidyl-prolyl cis-trans isomerase [Pasteurella multocida]
chr_orf01480	known_mRNA	453.61	393.47	632.53	504.39	398.7	452.24	585.3	422.7	415.86	511.77	530.27	615.4	K03544|1|1.2e-230|803.9|pmul:DR93_2123|ATP-dependent Clp protease ATP-binding subunit ClpX	-	GO:0008233//peptidase activity;GO:0046983//protein dimerization activity;GO:0005524//ATP binding;GO:0051082//unfolded protein binding;GO:0008270//zinc ion binding	GO:0006457//protein folding;GO:0006508//proteolysis	gi|492018353|ref|WP_005719489.1|/8.0e-230/ATP-dependent Clp protease ATP-binding subunit ClpX [Pasteurella multocida]
chr_orf01540	known_mRNA	175.3	147.75	233.69	178.7	187.29	0	292.29	166.42	557.47	479.47	0	349.59	-	-	GO:0003729//mRNA binding	-	gi|514170202|ref|WP_016533478.1|/2.3e-27/HicA protein [Pasteurella multocida]
chr_orf00223	known_mRNA	68.5	55.65	66.75	37.73	72.1	34.24	99.81	70.82	67.19	53.28	18.41	56.55	K03723|1|0.0e+00|1807.3|hia:H733_0874|transcription-repair coupling factor (superfamily II helicase) [EC:3.6.4.-]	GO:0005737//cytoplasm	GO:0003684//damaged DNA binding;GO:0005524//ATP binding;GO:0004386//helicase activity	GO:0006355//regulation of transcription, DNA-templated;GO:0000716//transcription-coupled nucleotide-excision repair, DNA damage recognition	gi|810414941|ref|WP_046338873.1|/0.0e+00/transcription-repair coupling factor [Pasteurella multocida]
chr_orf01571	known_mRNA	57.91	73.49	100.37	74.06	30.76	247.57	90.87	82.79	73.17	98.5	102.02	112.12	K04754|1|2.1e-09|67.8|zmb:ZZ6_1374|phospholipid-binding lipoprotein MlaA	-	-	-	gi|557250151|gb|ESQ72218.1|/4.1e-91/hypothetical protein P1062_0201390 [Pasteurella multocida subsp. multocida P1062]
chr_orf00056	known_mRNA	13.51	6.67	16.41	0	0	0	6.48	7.31	5.45	0	0	0	-	-	-	-	gi|514429625|ref|WP_016570068.1|/1.8e-37/hypothetical protein [Pasteurella multocida]
chr_orf01120	known_mRNA	158.38	141.12	202.74	103.36	148.22	214.61	283.84	215.97	235.85	98.99	174.06	78.26	K07478|1|1.2e-212|744.2|hiz:R2866_1123|putative ATPase	-	GO:0003677//DNA binding;GO:0005524//ATP binding	GO:0006260//DNA replication	gi|492120489|ref|WP_005753567.1|/9.5e-253/ATPase AAA [Pasteurella multocida]
chr_orf00982	known_mRNA	243.41	185.31	369.27	349.9	484.45	440.46	226.81	134.5	126.28	360.63	404.78	429.32	K00817|1|9.7e-205|717.6|pmul:DR93_1678|histidinol-phosphate aminotransferase [EC:2.6.1.9]	-	-	-	gi|492114714|ref|WP_005751619.1|/6.7e-204/histidinol-phosphate transaminase [Pasteurella multocida]
chr_orf00978	known_mRNA	20.63	24.43	32.4	17.44	63.33	17.03	54.5	56.82	54.13	20.01	27.65	62.16	K08196|1|5.4e-55|220.3|sgy:Sgly_1125|MFS transporter, AAHS family, cis,cis-muconate transporter;K08369|3|1.6e-51|208.8|dmi:Desmer_0470|MFS transporter, putative metabolite:H+ symporter	GO:0016021//integral component of membrane	GO:0005215//transporter activity	GO:0055085//transmembrane transport	gi|492114709|ref|WP_005751616.1|/2.7e-230/MFS transporter [Pasteurella multocida]
chr_orf01006	known_mRNA	241.35	192.83	301.71	567.71	382.26	502.7	363.86	295.98	290.02	595.45	434.48	496	K11085|1|1.1e-271|940.6|aacn:AANUM_2035|ATP-binding cassette, subfamily B, bacterial MsbA [EC:3.6.3.-]	-	-	-	gi|810414041|ref|WP_046338646.1|/9.7e-298/lipid ABC transporter permease/ATP-binding protein [Pasteurella multocida]
chr_orf01906	known_mRNA	54.68	56.25	68.03	57.04	55.58	99.56	75.88	71.51	74.08	14.7	121.83	79.12	K02441|1|6.9e-169|598.2|pmp:Pmu_16900|GlpG protein	GO:0016021//integral component of membrane	GO:0004252//serine-type endopeptidase activity	GO:0006508//proteolysis	gi|505740894|ref|WP_015702527.1|/4.7e-168/intramembrane serine protease GlpG [Pasteurella multocida]
chr_orf01366	known_mRNA	227.71	178.65	206.96	100.9	157.89	181.72	196.78	143.74	158.05	71.8	247.9	81.73	K08680|1|7.7e-145|518.1|pmul:DR93_2023|2-succinyl-6-hydroxy-2,4-cyclohexadiene-1-carboxylate synthase [EC:4.2.99.20]	-	GO:0070205//2-succinyl-6-hydroxy-2,4-cyclohexadiene-1-carboxylate synthase activity	GO:0009234//menaquinone biosynthetic process	gi|512748133|ref|WP_016504323.1|/5.3e-144/2-succinyl-6-hydroxy-2,4-cyclohexadiene-1-carboxylate synthase [Pasteurella multocida]
chr_orf01025	known_mRNA	189.74	163.44	264.48	220.43	219.04	142.24	265.83	194.56	204.71	184.28	213.57	135.42	K15738|1|1.2e-306|1057.0|aacn:AANUM_1773|ABC transport system&#160;ATP-binding/permease protein	-	-	-	gi|545366490|ref|WP_021616959.1|/2.3e-308/ABC transporter ATPase [Aggregatibacter sp. oral taxon 458]
chr_orf01882	known_mRNA	58.46	49.32	93.34	84.17	145.49	65.17	102.83	62.44	52.88	153.65	70.75	100.73	K05539|1|1.1e-191|674.1|pmul:DR93_272|tRNA-dihydrouridine synthase A [EC:1.-.-.-]	-	GO:0050660//flavin adenine dinucleotide binding;GO:0010181//FMN binding;GO:0017150//tRNA dihydrouridine synthase activity;GO:0000049//tRNA binding	GO:0002943//tRNA dihydrouridine synthesis;GO:0055114//oxidation-reduction process	gi|974661434|ref|WP_059246344.1|/3.2e-189/tRNA-dihydrouridine synthase A [Pasteurella multocida]
chr_orf00436	known_mRNA	114.15	111	116.8	91.36	87.66	211.99	149.35	131.4	141.37	83.4	38.4	161.14	K15268|1|7.8e-14|83.2|cui:AFK65_10275|O-acetylserine/cysteine efflux transporter	GO:0016021//integral component of membrane	-	-	gi|499209062|ref|WP_010906602.1|/8.5e-168/transporter [Pasteurella multocida]
chr_orf01547	known_mRNA	49.56	60.34	93.62	26.56	49.52	33.23	13.23	9.38	10.38	0	27.25	0	-	-	-	GO:0006270//DNA replication initiation	gi|514170141|ref|WP_016533441.1|/3.5e-126/replication protein P [Pasteurella multocida]
chr_orf00681	known_mRNA	148.44	141.64	157.29	1145.83	739.66	757.3	100.7	85.96	121.24	468.48	476.62	341.17	K16087|1|0.0e+00|1532.3|pmul:DR93_1355|hemoglobin/transferrin/lactoferrin receptor protein	GO:0016021//integral component of membrane;GO:0009279//cell outer membrane	GO:0004872//receptor activity;GO:0005215//transporter activity	GO:0006810//transport	gi|643672909|ref|WP_025248456.1|/0.0e+00/TonB-dependent receptor [Pasteurella multocida]
chr_orf02370	known_mRNA	160.11	157.89	266.7	134.87	113.16	238.95	229.15	147.9	149.28	51.22	106.12	159.05	K02341|1|2.8e-118|430.3|msu:MS0570|DNA polymerase III subunit delta' [EC:2.7.7.7]	GO:0009360//DNA polymerase III complex	GO:0003887//DNA-directed DNA polymerase activity;GO:0003677//DNA binding;GO:0008408//3'-5' exonuclease activity	GO:0006260//DNA replication;GO:0090305//nucleic acid phosphodiester bond hydrolysis;GO:0071897//DNA biosynthetic process	gi|492124781|ref|WP_005755269.1|/1.9e-186/DNA polymerase III subunit delta' [Pasteurella multocida]
chr_orf00482	known_mRNA	63.34	85.27	106.13	151.36	489.91	116.01	87.24	66.12	70.61	184.32	254.54	133.51	K10940|1|1.2e-07|62.0|vex:VEA_003962|outer membrane protein OmpT	GO:0016020//membrane	GO:0015288//porin activity	GO:0055085//transmembrane transport	gi|499209080|ref|WP_010906620.1|/8.3e-103/porin [Pasteurella multocida]
chr_orf01726	known_mRNA	95.12	90.86	124.73	17.64	94.29	39.03	145.47	112.36	111.22	91.32	39.43	30.73	K11912|1|1.4e-212|744.6|pst:PSPTO_2874|serine/threonine-protein kinase PpkA [EC:2.7.11.1]	-	GO:0004674//protein serine/threonine kinase activity	GO:0006468//protein phosphorylation	gi|492116596|ref|WP_005752303.1|/0.0e+00/serine/threonine protein kinase [Pasteurella multocida]
chr_orf00207	known_mRNA	354.7	348.83	406.55	106.63	157.24	193.75	260.61	202.45	195.01	134.62	214.58	244.42	K08289|1|1.7e-218|763.5|pmp:Pmu_01060|phosphoribosylglycinamide formyltransferase 2 [EC:2.1.2.2]	-	GO:0005524//ATP binding;GO:0000287//magnesium ion binding;GO:0050662//coenzyme binding;GO:0043815;GO:0004644//phosphoribosylglycinamide formyltransferase activity	GO:0006189//'de novo' IMP biosynthetic process	gi|504091738|ref|WP_014325732.1|/1.1e-217/phosphoribosylglycinamide formyltransferase 2 [Pasteurella multocida]
chr_orf01273	known_mRNA	125.76	112.79	189.44	801.13	792.71	871.34	229.93	126.04	142.18	442.97	315.79	579.77	K02016|1|5.8e-163|578.6|pmv:PMCN06_1172|iron complex transport system substrate-binding protein	-	-	-	gi|492019874|ref|WP_005720199.1|/4.0e-162/iron siderophore-binding protein [Pasteurella multocida]
chr_orf00179	known_mRNA	40.3	38.7	39.79	60.24	98.21	87.82	35.22	21.6	20.57	131.24	36.25	54.33	-	-	-	-	gi|492026601|ref|WP_005723242.1|/1.6e-100/hypothetical protein [Pasteurella multocida]
chr_orf01459	known_mRNA	440.53	451.73	747.94	799.6	1272.59	1364.57	659.79	450.46	434.78	547.9	899.58	666.88	K02372|1|3.3e-82|309.3|pmu:PM1995|3-hydroxyacyl-[acyl-carrier-protein] dehydratase [EC:4.2.1.59]	GO:0005737//cytoplasm	GO:0047451//3-hydroxyoctanoyl-[acyl-carrier-protein] dehydratase activity	GO:0006633//fatty acid biosynthetic process;GO:0009245//lipid A biosynthetic process	gi|512763488|gb|EPE75787.1|/1.0e-81/(3R)-hydroxymyristoyl-ACP dehydratase, partial [Pasteurella multocida 1500C]
chr_orf00791	known_mRNA	113.22	88.1	103.32	1558.03	1318.76	1846.75	218.41	80.88	136.1	489.31	271.78	325.78	K09790|1|1.6e-63|246.9|pmul:DR93_1511|uncharacterized protein	GO:0016021//integral component of membrane;GO:0005886//plasma membrane	-	-	gi|512748027|ref|WP_016504243.1|/1.1e-62/hypothetical protein [Pasteurella multocida]
chr_orf01899	known_mRNA	306.5	265.88	543.44	656.91	562.07	650.42	660.17	461.9	425.57	568.62	665.95	650.02	K00057|1|1.7e-155|553.9|aaz:ADJ80_02545|glycerol-3-phosphate dehydrogenase (NAD(P)+) [EC:1.1.1.94]	GO:0009331//glycerol-3-phosphate dehydrogenase complex	GO:0036439;GO:0051287//NAD binding;GO:0047952//glycerol-3-phosphate dehydrogenase [NAD(P)+] activity;GO:0004367//glycerol-3-phosphate dehydrogenase [NAD+] activity	GO:0046167//glycerol-3-phosphate biosynthetic process;GO:0005975//carbohydrate metabolic process;GO:0008654//phospholipid biosynthetic process;GO:0046168//glycerol-3-phosphate catabolic process;GO:0006650//glycerophospholipid metabolic process;GO:0055114//oxidation-reduction process	gi|896211583|ref|WP_049215795.1|/1.4e-179/glycerol-3-phosphate dehydrogenase [Pasteurella multocida]
chr_orf01252	known_mRNA	3943.48	3247.39	4303.66	3202.11	3068.07	4498.91	1896.13	1579.97	1576.08	2557.65	2534.39	2457.38	K02535|1|5.7e-158|562.0|hit:NTHI1312|UDP-3-O-[3-hydroxymyristoyl] N-acetylglucosamine deacetylase [EC:3.5.1.108]	-	GO:0008759//UDP-3-O-[3-hydroxymyristoyl] N-acetylglucosamine deacetylase activity;GO:0046872//metal ion binding;GO:0103117//UDP-3-O-acyl-N-acetylglucosamine deacetylase activity	GO:0009245//lipid A biosynthetic process	gi|980943423|ref|WP_059367128.1|/2.2e-160/UDP-3-O-[3-hydroxymyristoyl] N-acetylglucosamine deacetylase [[Pasteurella] pneumotropica]
chr_orf01032	known_mRNA	44.53	51.31	110.63	57.43	111.34	223.72	113.16	60.17	72.02	181.3	0	0	K02426|1|8.9e-65|251.1|pmul:DR93_1724|cysteine desulfuration protein SufE;K07125|4|9.9e-64|247.7|pmu:PM0883|uncharacterized protein	-	-	-	gi|570282170|gb|AHE64358.1|/1.6e-64/SufE-like protein [Pasteurella multocida subsp. multocida str. HB03]
chr_orf01901	known_mRNA	319.15	355.1	602.44	1253	1346.93	1684.73	491.05	401.75	354.69	689.79	903.93	812.66	K02439|1|1.8e-08|64.3|hap:HAPS_1367|thiosulfate sulfurtransferase [EC:2.8.1.1]	GO:0016021//integral component of membrane	-	-	gi|492015581|ref|WP_005717964.1|/8.1e-76/rhodanese-like domain-containing protein [Pasteurella multocida]
chr_orf01141	known_mRNA	119.36	111.44	153.21	106.79	271.31	315.89	139.13	108.18	109.23	157.81	217.98	166.31	K12370|1|1.9e-145|520.4|ass:ASU1_06920|dipeptide transport system permease protein	GO:0016021//integral component of membrane;GO:0005886//plasma membrane	-	GO:0006810//transport	gi|492022007|ref|WP_005721070.1|/2.0e-161/peptide ABC transporter [Pasteurella multocida]
chr_orf00372	known_mRNA	67.8	54.24	63.93	1627.6	1046.61	435.55	115.59	80.49	70.15	319.06	1242.21	1008.79	K07226|1|2.6e-91|339.7|pmul:DR93_1075|heme iron utilization protein	-	GO:0004733//pyridoxamine-phosphate oxidase activity;GO:0010181//FMN binding	GO:0042823//pyridoxal phosphate biosynthetic process;GO:0055114//oxidation-reduction process	gi|492113663|ref|WP_005751227.1|/1.8e-90/heme utilization protein HutZ [Pasteurella multocida]
chr_orf01295	known_mRNA	135.52	112.32	206.66	157.61	497.74	526.15	130.58	78.04	73.63	596.24	772.42	536.39	K12524|1|0.0e+00|1360.9|aaz:ADJ80_05235|bifunctional aspartokinase / homoserine dehydrogenase 1 [EC:2.7.2.4 1.1.1.3]	-	GO:0004072//aspartate kinase activity;GO:0050661//NADP binding;GO:0016597//amino acid binding;GO:0004412//homoserine dehydrogenase activity	GO:0008652//cellular amino acid biosynthetic process;GO:0016310//phosphorylation;GO:0009067//aspartate family amino acid biosynthetic process;GO:0055114//oxidation-reduction process	gi|545596123|ref|WP_021724517.1|/0.0e+00/bifunctional aspartokinase I/homoserine dehydrogenase I [Avibacterium paragallinarum]
chr_orf01275	known_mRNA	22.89	21.37	45.1	41.13	79.98	21.49	52.76	31.52	39.23	0	87.5	15.74	K02015|1|1.1e-183|647.5|pmul:DR93_1937|iron complex transport system permease protein	GO:0016021//integral component of membrane;GO:0005886//plasma membrane	GO:0005215//transporter activity	GO:0006810//transport	gi|504092273|ref|WP_014326267.1|/7.7e-183/Fe3+ dicitrate ABC transporter permease [Pasteurella multocida]
chr_orf00651	known_mRNA	1316.34	1526.97	2366.28	2021.19	1628.01	990.08	649.72	394.16	358.27	814.99	938.11	1051.65	K00024|1|1.9e-169|600.1|pmul:DR93_1327|malate dehydrogenase [EC:1.1.1.37]	-	GO:0030060//L-malate dehydrogenase activity	GO:0005975//carbohydrate metabolic process;GO:0006108//malate metabolic process;GO:0006099//tricarboxylic acid cycle	gi|492114178|ref|WP_005751419.1|/1.3e-168/malate dehydrogenase [Pasteurella multocida]
chr_orf00513	known_mRNA	453.29	442.68	602.78	420.33	524.93	365.15	415.84	314.27	312.92	392.21	403.97	629.08	K01810|1|2.0e-286|989.6|hix:NTHI723_01809|glucose-6-phosphate isomerase [EC:5.3.1.9]	GO:0005737//cytoplasm	GO:0004347//glucose-6-phosphate isomerase activity	GO:0006094//gluconeogenesis;GO:0006096//glycolytic process	gi|492032818|ref|WP_005726133.1|/0.0e+00/glucose-6-phosphate isomerase [Pasteurella multocida]
chr_orf01038	known_mRNA	302.02	260.44	375.68	322.52	372.29	499.55	459.23	342.03	386.94	526.52	442.59	360.06	K00355|1|5.7e-77|292.4|hsm:HSM_1601|NAD(P)H dehydrogenase (quinone) [EC:1.6.5.2]	-	-	-	gi|492026027|ref|WP_005722748.1|/3.6e-114/NAD(P)H oxidoreductase [Pasteurella multocida]
chr_orf02217	known_mRNA	6.47	4.41	8.75	5.94	14.65	9.85	9.84	12.58	11.04	5.76	7.96	11.93	K02014|1|0.0e+00|1361.3|pmul:DR93_547|iron complex outermembrane recepter protein	GO:0016021//integral component of membrane;GO:0009279//cell outer membrane	GO:0004872//receptor activity	GO:0006810//transport	gi|505741009|ref|WP_015702641.1|/0.0e+00/TonB-dependent receptor [Pasteurella multocida]
chr_orf01054	known_mRNA	259.57	229.04	503.6	116.62	178.01	184.05	322.49	264.6	229	119.08	149.55	138.97	K06949|1|2.4e-214|749.6|pmp:Pmu_09870|ribosome biogenesis GTPase / thiamine phosphate phosphatase [EC:3.6.1.- 3.1.3.100]	-	-	-	gi|356597160|gb|AET15886.1|/1.7e-213/ribosome biogenesis GTPase RsgA [Pasteurella multocida 36950]
chr_orf01987	known_mRNA	370.21	375.57	593.91	4361.31	3854.48	2923.01	649.59	376.96	363.5	1596.37	2039.18	2139.23	K01834|1|2.4e-129|466.5|pmul:DR93_354|2,3-bisphosphoglycerate-dependent phosphoglycerate mutase [EC:5.4.2.11]	-	GO:0046538//2,3-bisphosphoglycerate-dependent phosphoglycerate mutase activity	GO:0006094//gluconeogenesis;GO:0006096//glycolytic process	gi|492016105|ref|WP_005718066.1|/1.7e-128/2,3-bisphosphoglycerate-dependent phosphoglycerate mutase [Pasteurella multocida]
chr_orf01407	known_mRNA	631.69	577.93	808.46	332.15	223.5	149.96	706.98	503.05	493.99	535.7	678.13	794.54	K00761|1|7.0e-99|365.2|hdu:HD_1178|uracil phosphoribosyltransferase [EC:2.4.2.9]	-	GO:0004845//uracil phosphoribosyltransferase activity;GO:0000287//magnesium ion binding;GO:0005525//GTP binding	GO:0044206//UMP salvage;GO:0006223//uracil salvage	gi|492023175|ref|WP_005721349.1|/2.2e-111/uracil phosphoribosyltransferase [Pasteurella multocida]
chr_orf00906	known_mRNA	238.34	205.18	664.92	1938.18	1847.55	1444.33	48.68	26.35	28.59	673.09	472.08	334.46	K01991|1|1.4e-220|770.4|pmp:Pmu_08560|polysaccharide biosynthesis/export protein	GO:0016020//membrane	GO:0015159//polysaccharide transmembrane transporter activity	GO:0015774//polysaccharide transport	gi|504092106|ref|WP_014326100.1|/9.4e-220/sugar ABC transporter substrate-binding protein [Pasteurella multocida]
chr_orf00053	known_mRNA	128.26	156.12	205.6	60.18	43.56	360.13	137.09	95.61	91.37	76.01	41.99	37.76	-	-	GO:0003677//DNA binding	GO:0006259//DNA metabolic process	gi|514170166|ref|WP_016533454.1|/5.5e-161/phage recombination protein Bet [Pasteurella multocida]
chr_orf00966	known_mRNA	126.09	135.84	233.44	170.69	232.01	233.48	105.96	80.6	98.1	92.75	128.09	124.78	-	-	-	-	gi|511371746|gb|EPC11303.1|/4.0e-113/transmembrane protein [Pasteurella multocida 1500E]
chr_orf01300	known_mRNA	191.17	165.55	276.58	118.25	131.81	78.8	237.15	153.42	251.79	121.01	151.29	100.24	K03546|1|4.5e-14|85.1|mpz:Marpi_0054|DNA repair protein SbcC/Rad50;K03529|3|4.3e-09|68.6|thv:ADU37_CDS11310|chromosome segregation protein	-	-	-	gi|504092286|ref|WP_014326280.1|/0.0e+00/hypothetical protein [Pasteurella multocida]
chr_orf00971	known_mRNA	56.4	65.43	102.36	820.13	1281.56	1707.51	71.61	41.65	32.8	501.26	528.83	441.58	K14682|1|1.8e-197|693.7|asu:Asuc_0891|amino-acid N-acetyltransferase [EC:2.3.1.1]	GO:0005737//cytoplasm	GO:0004042//acetyl-CoA:L-glutamate N-acetyltransferase activity	GO:0006526//arginine biosynthetic process	gi|492025356|ref|WP_005722522.1|/3.8e-246/amino-acid N-acetyltransferase [Pasteurella multocida]
chr_orf02155	known_mRNA	473.13	492.46	817.26	81.75	134.74	144.67	444.63	330.94	302.67	86.06	59.42	80.15	K03078|1|2.9e-116|422.9|pmp:Pmu_19060|3-dehydro-L-gulonate-6-phosphate decarboxylase [EC:4.1.1.85]	-	GO:0033982//3-dehydro-L-gulonate-6-phosphate decarboxylase activity;GO:0004590//orotidine-5'-phosphate decarboxylase activity	GO:0006207//'de novo' pyrimidine nucleobase biosynthetic process	gi|505740983|ref|WP_015702615.1|/2.0e-115/3-keto-L-gulonate-6-phosphate decarboxylase [Pasteurella multocida]
chr_orf02031	known_mRNA	433.96	412.59	546.61	152.3	115.07	28.13	350.58	268.29	266.91	82.51	114	102.51	K00135|1|3.7e-196|689.5|mhat:B824_24280|succinate-semialdehyde dehydrogenase / glutarate-semialdehyde dehydrogenase [EC:1.2.1.16 1.2.1.79 1.2.1.20]	-	-	-	gi|810421962|ref|WP_046339937.1|/5.3e-249/NAD-dependent succinate-semialdehyde dehydrogenase [Pasteurella multocida]
chr_orf00683	known_mRNA	43.2	38.57	33.59	83.14	102.19	188.88	25.37	27.85	28.18	201.84	348.55	325.97	K01696|1|2.6e-198|696.4|hiq:CGSHiGG_01025|tryptophan synthase beta chain [EC:4.2.1.20]	-	GO:0004834//tryptophan synthase activity	GO:0008652//cellular amino acid biosynthetic process;GO:0000162//tryptophan biosynthetic process	gi|492146695|ref|WP_005762197.1|/1.2e-206/tryptophan synthase subunit beta [Pasteurella dagmatis]
chr_orf00397	known_mRNA	351.87	247.84	361.95	399.32	706.84	801.21	554.56	363.66	364.7	707.76	1165.13	1084.2	K04488|1|8.2e-66|254.6|pmp:Pmu_03830|nitrogen fixation protein NifU and related proteins	-	GO:0005506//iron ion binding;GO:0051536//iron-sulfur cluster binding	GO:0016226//iron-sulfur cluster assembly	gi|492023232|ref|WP_005721377.1|/5.7e-65/iron-sulfur cluster scaffold-like protein [Pasteurella multocida]
chr_orf01862	known_mRNA	883.19	817.4	1347.15	1545.91	2072.18	2633.6	2914.1	1657.79	1477	5269.57	4908.42	4681.71	K02994|1|1.2e-64|250.8|pmul:DR93_254|small subunit ribosomal protein S8	GO:0005840//ribosome	GO:0003735//structural constituent of ribosome;GO:0019843//rRNA binding	GO:0006412//translation	gi|492027848|ref|WP_005724020.1|/8.3e-64/MULTISPECIES: 30S ribosomal protein S8 [Pasteurella]
chr_orf00424	known_mRNA	151.32	154.6	201.58	134.81	184.08	123.76	187.09	143.57	135.73	161.29	189.42	183.69	K08301|1|1.9e-251|873.2|hsm:HSM_0147|ribonuclease G [EC:3.1.26.-]	-	GO:0004540//ribonuclease activity;GO:0003723//RNA binding	GO:0090501//RNA phosphodiester bond hydrolysis;GO:0006396//RNA processing	gi|737718406|ref|WP_035687252.1|/6.8e-252/ribonuclease G [Avibacterium paragallinarum]
chr_orf01673	known_mRNA	84.3	76.2	144.79	64.75	81.44	62.57	135.97	95.56	86.65	91.84	101.51	76.07	K03215|1|2.6e-257|892.5|pmul:DR93_69|23S rRNA (uracil1939-C5)-methyltransferase [EC:2.1.1.190]	-	GO:0070041//rRNA (uridine-C5-)-methyltransferase activity;GO:0003723//RNA binding;GO:0005506//iron ion binding;GO:0051539//4 iron, 4 sulfur cluster binding	GO:0031167//rRNA methylation	gi|504092408|ref|WP_014326402.1|/1.8e-256/23S rRNA (uracil(1939)-C(5))-methyltransferase [Pasteurella multocida]
chr_orf01628	known_mRNA	32.38	33.23	38.89	30.65	22.12	29.7	76.1	60.31	59.11	87.98	0	65.56	K02169|1|1.6e-145|520.4|pmp:Pmu_14300|malonyl-CoA O-methyltransferase [EC:2.1.1.197]	-	GO:0010340//carboxyl-O-methyltransferase activity	GO:0032259//methylation;GO:0009102//biotin biosynthetic process	gi|504092391|ref|WP_014326385.1|/1.1e-144/malonyl-[acyl-carrier protein] O-methyltransferase BioC [Pasteurella multocida]
chr_orf00502	known_mRNA	346.82	321.7	496.62	14.48	53.21	0	543.59	455.93	470.06	84.39	97.13	64.05	K00124|1|5.6e-182|641.7|pmu:PM0407|formate dehydrogenase iron-sulfur subunit	GO:0016021//integral component of membrane	GO:0046872//metal ion binding;GO:0051539//4 iron, 4 sulfur cluster binding	GO:0015944//formate oxidation;GO:0045333//cellular respiration	gi|492120789|ref|WP_005753782.1|/3.9e-181/formate dehydrogenase subunit beta [Pasteurella multocida]
chr_orf00874	known_mRNA	507.94	594.42	978.22	590.63	953.51	819.58	769.75	499.69	466.53	774.98	1135	1023.85	K00324|1|3.1e-249|865.9|hso:HS_0232|NAD(P) transhydrogenase subunit alpha [EC:1.6.1.2]	GO:0016021//integral component of membrane	GO:0008750//NAD(P)+ transhydrogenase (AB-specific) activity;GO:0000166//nucleotide binding	GO:0055114//oxidation-reduction process;GO:0015992//proton transport	gi|974661101|ref|WP_059246011.1|/3.6e-280/NAD(P) transhydrogenase subunit alpha [Pasteurella multocida]
chr_orf01491	known_mRNA	13.71	9.72	28.18	3.78	0	78.29	16.86	4.88	7.75	0	0	39.65	K02466|1|9.0e-62|241.1|pmu:PM1967|glucitol operon activator protein	GO:0016021//integral component of membrane	GO:0003677//DNA binding	-	gi|492064748|ref|WP_005737386.1|/6.2e-61/XRE family transcriptional regulator [Pasteurella multocida]
chr_orf01752	known_mRNA	173.68	137.57	142.64	663.74	735.36	607.25	255.5	161.67	156.91	384.25	468.21	477.13	K03673|1|1.7e-113|413.7|pmu:PM1801|thiol:disulfide interchange protein DsbA	GO:0042597//periplasmic space	GO:0015035//protein disulfide oxidoreductase activity	GO:0045454//cell redox homeostasis;GO:0055114//oxidation-reduction process	gi|492116567|ref|WP_005752287.1|/1.2e-112/thiol:disulfide interchange protein [Pasteurella multocida]
chr_orf02297	known_mRNA	90.04	105.15	164.22	169.95	120.59	161.79	197.54	132.62	156.83	0	33.32	199.73	K09891|1|1.9e-106|390.2|pmu:PM1733|uncharacterized protein	-	GO:0016740//transferase activity	-	gi|492017105|ref|WP_005718796.1|/1.3e-105/D-fructose-6-phosphate amidotransferase [Pasteurella multocida]
chr_orf02287	known_mRNA	205.9	234.2	302.49	53.53	108.57	72.96	222.77	220.41	217.56	96.55	74.1	97.73	K00865|1|3.5e-149|533.1|asi:ASU2_06405|glycerate 2-kinase [EC:2.7.1.165]	-	GO:0008887//glycerate kinase activity	GO:0031388//organic acid phosphorylation	gi|692174926|ref|WP_032093628.1|/4.0e-159/glycerate kinase [Necropsobacter rosorum]
chr_orf01476	known_mRNA	81.5	69.86	93.65	10.42	0	18.63	39.42	31.51	38.61	0	0	13.61	K01992|1|3.1e-206|722.6|pmul:DR93_2119|ABC-2 type transport system permease protein	GO:0016021//integral component of membrane	-	GO:0006810//transport	gi|492116717|ref|WP_005752424.1|/2.1e-205/ABC transporter permease [Pasteurella multocida]
chr_orf02339	known_mRNA	78.56	82.3	149.8	111.31	95.41	160.11	175.74	139.87	136.5	76	0	70.78	K20862|1|2.9e-133|479.6|pmp:Pmu_20780|FMN hydrolase / 5-amino-6-(5-phospho-D-ribitylamino)uracil phosphatase [EC:3.1.3.102 3.1.3.104]	-	GO:0016787//hydrolase activity	GO:0008152//metabolic process	gi|505741049|ref|WP_015702681.1|/2.0e-132/haloacid dehalogenase [Pasteurella multocida]
chr_orf00783	known_mRNA	184.16	125.33	208.23	301.22	261.9	131.73	302.42	189.09	167.46	157.48	362.53	119.52	-	-	GO:0016491//oxidoreductase activity	GO:0055114//oxidation-reduction process	gi|492114403|ref|WP_005751507.1|/2.1e-97/nitroreductase [Pasteurella multocida]
chr_orf02069	known_mRNA	131.6	122.04	180.7	89.1	87.39	153.4	230.45	224.31	209.93	77.54	90.67	74.13	K21449|1|0.0e+00|2394.0|pmul:DR93_419|trimeric autotransporter adhesin	GO:0019867//outer membrane	-	GO:0009405//pathogenesis	gi|505740948|ref|WP_015702581.1|/0.0e+00/autotransporter adhesin [Pasteurella multocida]
chr_orf01580	known_mRNA	121.31	135.81	221.04	92.76	166.1	0	35.93	40.84	29.8	0	26.1	39.12	-	-	-	-	gi|504204390|ref|WP_014391492.1|/3.8e-131/tail protein [Pasteurella multocida]
chr_orf01223	known_mRNA	27.65	41.59	59.95	102.13	270.51	139.73	119.71	72.38	58.68	132.3	45.68	150.62	K02065|1|7.2e-125|451.8|hpr:PARA_11250|phospholipid/cholesterol/gamma-HCH transport system ATP-binding protein	-	GO:0016887//ATPase activity;GO:0005524//ATP binding	-	gi|504092251|ref|WP_014326245.1|/6.3e-143/ABC transporter ATP-binding protein [Pasteurella multocida]
chr_orf01023	known_mRNA	0	0	0	0	0	0	4.39	0	8.35	0	0	0	-	-	-	-	gi|356597136|gb|AET15862.1|/4.6e-24/hypothetical protein Pmu_09630 [Pasteurella multocida 36950]
chr_orf00939	known_mRNA	33.78	26.86	28.83	4.63	6.76	18.18	580.08	280.24	249.68	515.71	484.87	669.45	K01581|1|0.0e+00|1315.8|mvr:X781_14050|ornithine decarboxylase [EC:4.1.1.17]	-	-	-	gi|896209111|ref|WP_049213941.1|/0.0e+00/ornithine decarboxylase [Pasteurella multocida]
chr_orf01487	known_mRNA	147.96	161.95	262.98	10.39	0	0	36.03	34.11	33.58	0	0	0	K02783|1|8.6e-101|371.3|pmu:PM1971|PTS system, glucitol/sorbitol-specific IIC component	GO:0016021//integral component of membrane	-	GO:0009401//phosphoenolpyruvate-dependent sugar phosphotransferase system	gi|492030131|ref|WP_005725059.1|/6.0e-100/PTS sorbitol transporter subunit IIC [Pasteurella multocida]
chr_orf02334	known_mRNA	138.66	142.68	210.28	271.59	318.42	160.38	314.1	233.22	229.54	173.87	87.32	137.42	K01778|1|1.1e-144|517.7|hpr:PARA_09250|diaminopimelate epimerase [EC:5.1.1.7]	GO:0005737//cytoplasm	GO:0008837//diaminopimelate epimerase activity	GO:0009089//lysine biosynthetic process via diaminopimelate	gi|810419069|ref|WP_046339659.1|/4.1e-145/diaminopimelate epimerase [Pasteurella multocida]
chr_orf02057	known_mRNA	290.31	243.02	472.62	306.05	519.54	540.45	509.74	394.13	401.92	278.89	238.47	241.93	K00604|1|6.4e-144|515.4|hiz:R2866_1864|methionyl-tRNA formyltransferase [EC:2.1.2.9]	-	GO:0004479//methionyl-tRNA formyltransferase activity	GO:0071951//conversion of methionyl-tRNA to N-formyl-methionyl-tRNA;GO:0006413//translational initiation	gi|499209690|ref|WP_010907230.1|/6.5e-179/methionyl-tRNA formyltransferase [Pasteurella multocida]
chr_orf01801	known_mRNA	152.42	194.22	268.41	13.34	127.17	0	141.7	70.36	95.46	50.55	69.81	6.98	K22131|1|7.8e-124|448.4|hso:HS_0015|2-dehydrotetronate isomerase [EC:5.3.1.35]	-	-	-	gi|356597741|gb|AET16467.1|/4.9e-148/xylose isomerase, TIM barrel domain protein [Pasteurella multocida 36950]
chr_orf00007	known_mRNA	911.76	946.2	1569.9	1234.05	1472.04	1749.97	900.07	709.96	841.38	1127.15	1408.59	866.55	K10914|1|2.4e-95|353.2|pmu:PM1157|CRP/FNR family transcriptional regulator, cyclic AMP receptor protein	GO:0005622//intracellular	GO:0030552//cAMP binding;GO:0003677//DNA binding;GO:0003700//transcription factor activity, sequence-specific DNA binding	GO:0006355//regulation of transcription, DNA-templated	gi|13959322|sp|O05689.1|CRP_PASMU/1.7e-94/RecName: Full=cAMP-activated global transcriptional regulator CRP; AltName: Full=Catabolite activator protein; Short=CAP; AltName: Full=Catabolite gene activator; AltName: Full=cAMP receptor protein; Short=CRP; AltName: Full=cAMP regulatory protein
chr_orf01687	known_mRNA	931.76	957.38	1746.52	2340.99	1756.52	1955.8	575.83	594.72	537.74	714.53	781.57	718.24	K03303|1|9.5e-294|1013.8|pmp:Pmu_14820|lactate permease	GO:0005887//integral component of plasma membrane	GO:0015129//lactate transmembrane transporter activity	GO:0035873//lactate transmembrane transport	gi|492133483|ref|WP_005758065.1|/6.6e-293/lactate permease [Pasteurella multocida]
chr_orf02371	known_mRNA	232	208.59	400.18	122.91	166.61	37.26	236.29	142.01	150.42	155.28	61.27	220.36	K00943|1|1.2e-114|417.5|pmp:Pmu_21050|dTMP kinase [EC:2.7.4.9]	-	GO:0005524//ATP binding;GO:0004798//thymidylate kinase activity	GO:0006233//dTDP biosynthetic process;GO:0046939//nucleotide phosphorylation;GO:0006235//dTTP biosynthetic process	gi|505741059|ref|WP_015702691.1|/8.2e-114/dTMP kinase [Pasteurella multocida]
chr_orf00765	known_mRNA	32.57	30.29	40.08	73.46	43.42	58.36	38.99	35.24	41.08	137.4	63.27	61.64	-	-	-	-	gi|504092041|ref|WP_014326035.1|/1.8e-209/hypothetical protein [Pasteurella multocida]
chr_orf02201	known_mRNA	5726.49	7614.14	8736.09	1061.91	1793.23	1707.28	2506.63	2362.08	2152.27	1108.27	1586.6	1664.1	K06149|1|1.4e-71|273.9|pmu:PM1286|universal stress protein A	GO:0005737//cytoplasm	-	GO:0006950//response to stress	gi|492014604|ref|WP_005717764.1|/1.0e-70/Universal stress protein A homolog [Pasteurella multocida]
chr_orf01123	known_mRNA	142.11	122.54	218.37	255.36	499.83	167.49	171.93	199.55	204.61	100.82	278.76	125.31	K03719|1|1.2e-79|300.8|pmv:PMCN06_1039|Lrp/AsnC family transcriptional regulator, leucine-responsive regulatory protein	GO:0005622//intracellular	GO:0043565//sequence-specific DNA binding;GO:0003700//transcription factor activity, sequence-specific DNA binding	GO:0006355//regulation of transcription, DNA-templated	gi|492022058|ref|WP_005721107.1|/8.3e-79/AsnC family transcriptional regulator [Pasteurella multocida]
chr_orf00491	known_mRNA	1370.86	1230.96	2714.86	4453.69	3764.84	3462.9	896.73	601.42	585.94	2983.41	2756.29	2982.8	K09909|1|1.1e-115|421.0|pmul:DR93_1170|uncharacterized protein	-	-	-	gi|504091894|ref|WP_014325888.1|/7.8e-115/hypothetical protein [Pasteurella multocida]
chr_orf02445	known_mRNA	213.98	195.56	247.05	151.42	95.31	106.73	400.7	267.05	393.75	339.63	69.5	135.42	K14059|1|2.5e-10|71.6|sdl:Sdel_1239|integrase;K04763|4|1.3e-06|59.3|mcn:Mcup_0610|integrase/recombinase XerD	-	-	-	gi|557249977|gb|ESQ72044.1|/5.7e-186/integrase [Pasteurella multocida subsp. multocida P1062]
chr_orf02423	known_mRNA	4.87	9.21	3.64	4.59	36.09	0	8.55	6.29	5.11	0	0	12.01	-	GO:0016021//integral component of membrane	-	-	gi|505741079|ref|WP_015702711.1|/2.6e-89/protein ComB [Pasteurella multocida]
chr_orf01612	known_mRNA	27.77	33.64	39.61	115.83	106.42	238.28	44.31	31.57	36.88	84.39	213.69	98.99	-	GO:0016021//integral component of membrane	-	-	gi|504092386|ref|WP_014326380.1|/1.2e-169/membrane protein [Pasteurella multocida]
chr_orf01966	known_mRNA	1581.72	1403.06	2506.29	3400	2372.88	2467.87	1190.42	791.98	717.32	2144.52	2873.16	2542.13	K02109|1|2.8e-76|289.7|pmul:DR93_331|F-type H+-transporting ATPase subunit b	GO:0016021//integral component of membrane;GO:0045263//proton-transporting ATP synthase complex, coupling factor F(o);GO:0005886//plasma membrane	GO:0046933//proton-transporting ATP synthase activity, rotational mechanism	GO:0042777//plasma membrane ATP synthesis coupled proton transport	gi|505740918|ref|WP_015702551.1|/1.9e-75/ATP synthase subunit B [Pasteurella multocida]
chr_orf02337	known_mRNA	75.59	58.26	118.51	73.76	73.08	32.7	140.69	97.05	103.62	19.41	53.62	96.42	K09921|1|3.5e-131|472.6|pmv:PMCN06_2156|uncharacterized protein	-	-	-	gi|356598195|gb|AET16921.1|/2.4e-130/protein YyigA [Pasteurella multocida 36950]
chr_orf00431	known_mRNA	430.31	427.09	728.87	785.99	737.92	1057.65	647.28	543.04	544.35	532.61	412.72	586.27	K02523|1|1.9e-143|513.8|aaz:ADJ80_10750|octaprenyl-diphosphate synthase [EC:2.5.1.90]	-	GO:0016740//transferase activity	GO:0008299//isoprenoid biosynthetic process	gi|492113794|ref|WP_005751266.1|/1.9e-178/octaprenyl-diphosphate synthase [Pasteurella multocida]
chr_orf02207	known_mRNA	843.3	985.94	1418.55	704.44	766.13	719.34	652.88	370.49	352.75	672.26	716.46	584.61	K03317|1|4.1e-231|805.4|pmul:DR93_537|concentrative nucleoside transporter, CNT family	GO:0016021//integral component of membrane	GO:0005337//nucleoside transmembrane transporter activity	GO:1901642//nucleoside transmembrane transport	gi|499209573|ref|WP_010907113.1|/2.8e-230/nucleoside permease [Pasteurella multocida]
chr_orf02043	known_mRNA	185.11	179.54	233.17	317.52	435.02	505.87	405	278.6	266.53	486.96	448.33	268.75	K00799|1|4.8e-113|412.1|pmul:DR93_395|glutathione S-transferase [EC:2.5.1.18]	-	GO:0016740//transferase activity	-	gi|505740941|ref|WP_015702574.1|/3.3e-112/glutathione S-transferase [Pasteurella multocida]
chr_orf00954	known_mRNA	3834.46	3723.08	6584.28	2823.68	2709.7	2136.8	3772.98	2996.95	3494.42	1348.69	1864	2779.8	K04047|1|2.6e-85|319.7|pmul:DR93_1657|starvation-inducible DNA-binding protein	GO:0005623//cell	GO:0016722//oxidoreductase activity, oxidizing metal ions;GO:0003677//DNA binding;GO:0008199//ferric iron binding	GO:0006879//cellular iron ion homeostasis;GO:0006950//response to stress;GO:0055114//oxidation-reduction process	gi|492012132|ref|WP_005716668.1|/1.8e-84/DNA starvation/stationary phase protection protein [Pasteurella multocida]
chr_orf01086	known_mRNA	25.26	24.63	33.14	720.24	744.57	656.94	28.4	23.63	27.38	808.19	824.74	821.51	K06901|1|3.6e-238|828.9|pmul:DR93_1775|putative MFS transporter, AGZA family, xanthine/uracil permease	-	-	-	gi|492120540|ref|WP_005753599.1|/2.5e-237/permease [Pasteurella multocida]
chr_orf00636	known_mRNA	223.99	234.55	403.88	806.95	145.69	487.85	325.07	209.67	200.95	299.47	584.69	125.17	K09901|1|1.4e-55|220.3|pmp:Pmu_06020|uncharacterized protein	-	-	-	gi|33112503|sp|Q9CN99.1|Y536_PASMU/9.8e-55/RecName: Full=UPF0263 protein PM0536
chr_orf00457	known_mRNA	105.09	101.11	142.45	113.11	212.45	31.69	176.12	148.95	165.9	169.2	103.85	62.26	-	GO:0016021//integral component of membrane	-	-	gi|504091878|ref|WP_014325872.1|/2.9e-131/membrane protein [Pasteurella multocida]
chr_orf02032	known_mRNA	2349.67	2963.34	4199.53	1306.63	1193.54	908.33	833.67	511.86	413.76	1166.59	1319.7	1380	K01610|1|2.1e-288|996.1|aaz:ADJ80_00740|phosphoenolpyruvate carboxykinase (ATP) [EC:4.1.1.49]	GO:0005737//cytoplasm	GO:0046872//metal ion binding;GO:0016301//kinase activity;GO:0004612//phosphoenolpyruvate carboxykinase (ATP) activity;GO:0005524//ATP binding	GO:0006094//gluconeogenesis;GO:0016310//phosphorylation	gi|492028234|ref|WP_005724363.1|/0.0e+00/phosphoenolpyruvate carboxykinase (ATP) [Pasteurella multocida]
chr_orf01216	known_mRNA	63.3	71.08	111.99	205.58	171.17	320.34	210.9	135.08	125.18	257.71	250.88	196.5	K01147|1|1.8e-305|1053.1|hpr:PARA_18900|exoribonuclease II [EC:3.1.13.1]	GO:0005737//cytoplasm	GO:0003723//RNA binding;GO:0008859//exoribonuclease II activity	GO:0006402//mRNA catabolic process;GO:0090503//RNA phosphodiester bond hydrolysis, exonucleolytic	gi|492026900|ref|WP_005723421.1|/0.0e+00/exoribonuclease 2 [Pasteurella multocida]
chr_orf00200	known_mRNA	124.46	109.25	137.4	136.31	211.34	205.87	218.63	194.1	197.19	160.57	158.48	123.51	K03657|1|0.0e+00|1154.0|msu:MS0413|DNA helicase II / ATP-dependent DNA helicase PcrA [EC:3.6.4.12];K03656|2|0.0e+00|1153.7|aap:NT05HA_1906|ATP-dependent DNA helicase Rep [EC:3.6.4.12]	-	GO:0004003//ATP-dependent DNA helicase activity;GO:0008408//3'-5' exonuclease activity;GO:0005524//ATP binding;GO:0003697//single-stranded DNA binding	GO:0090305//nucleic acid phosphodiester bond hydrolysis;GO:0006268//DNA unwinding involved in DNA replication	gi|492155278|ref|WP_005765076.1|/0.0e+00/ATP-dependent DNA helicase Rep [Pasteurella dagmatis]
chr_orf01705	known_mRNA	838.55	784.66	1023.64	574.66	385.67	550.12	653.22	454.84	453.42	364.88	159.12	469	K03811|1|8.6e-130|468.0|pmv:PMCN06_1532|nicotinamide mononucleotide transporter	GO:0016021//integral component of membrane	GO:0034257//nicotinamide riboside transmembrane transporter activity	GO:0034258//nicotinamide riboside transport	gi|492029787|ref|WP_005724867.1|/6.0e-129/nicotinamide riboside transporter PnuC [Pasteurella multocida]
chr_orf02347	known_mRNA	49.85	52.72	62.26	92.99	164.22	248.13	111.11	78.43	93.94	81.56	202.75	47.27	K06203|1|8.5e-150|534.6|pul:NT08PM_2031|CysZ protein	GO:0005887//integral component of plasma membrane	GO:0015116//sulfate transmembrane transporter activity	GO:1902358//sulfate transmembrane transport;GO:0000103//sulfate assimilation;GO:0008652//cellular amino acid biosynthetic process;GO:0019344//cysteine biosynthetic process	gi|492028832|ref|WP_005724575.1|/5.9e-149/sulfate transporter CysZ [Pasteurella multocida]
chr_orf02278	known_mRNA	824.73	739.14	1195.52	6098.15	6444.07	5347.29	1769.39	1392.24	1050.58	5483.42	6575.83	7109.57	K02950|1|8.0e-66|254.6|pmv:PMCN06_2022|small subunit ribosomal protein S12	GO:0015935//small ribosomal subunit	GO:0003735//structural constituent of ribosome;GO:0019843//rRNA binding;GO:0000049//tRNA binding	GO:0006412//translation	gi|492015281|ref|WP_005717858.1|/5.5e-65/MULTISPECIES: 30S ribosomal protein S12 [Pasteurella]
chr_orf01452	known_mRNA	81.22	84.19	100.31	22.36	57.73	77.33	86.9	72.18	85.59	0	0	0	K00655|1|1.7e-23|114.0|azo:azo0667|1-acyl-sn-glycerol-3-phosphate acyltransferase [EC:2.3.1.51];K00981|2|4.8e-23|112.5|ppud:DW66_4891|phosphatidate cytidylyltransferase [EC:2.7.7.41]	-	GO:0016746//transferase activity, transferring acyl groups	GO:0008152//metabolic process	gi|492030203|ref|WP_005725105.1|/1.3e-63/acyltransferase [Pasteurella multocida]
chr_orf01061	known_mRNA	135	118.15	302.92	503.05	463.98	410.82	104.96	76.5	63.58	571.62	456.56	458.64	K03665|1|4.0e-184|649.4|msu:MS1519|GTPase	-	-	-	gi|984391545|gb|KWW10431.1|/7.6e-250/GTPase HflX [Pasteurella multocida]
chr_orf00589	known_mRNA	156.56	136.75	279.59	212.81	165.58	155.89	309.78	254.98	240.36	169.51	216.2	202.52	K04770|1|0.0e+00|1176.8|pmp:Pmu_05510|Lon-like ATP-dependent protease [EC:3.4.21.-]	-	GO:0004252//serine-type endopeptidase activity;GO:0005524//ATP binding;GO:0004176//ATP-dependent peptidase activity	GO:0030163//protein catabolic process;GO:0006508//proteolysis	gi|504091940|ref|WP_014325934.1|/0.0e+00/peptidase [Pasteurella multocida]
chr_orf02222	known_mRNA	166.91	194.13	324.96	194.95	120.59	161.66	175.99	133.65	117.53	129.6	313.47	134.21	K00954|1|1.4e-83|313.9|pmp:Pmu_19670|pantetheine-phosphate adenylyltransferase [EC:2.7.7.3]	GO:0005737//cytoplasm	GO:0005524//ATP binding;GO:0004595//pantetheine-phosphate adenylyltransferase activity	GO:0015937//coenzyme A biosynthetic process	gi|492027697|ref|WP_005723869.1|/9.7e-83/phosphopantetheine adenylyltransferase [Pasteurella multocida]
chr_orf02478	known_mRNA	51.68	53.29	111.99	99.92	73.16	163.92	41.32	31.42	37.57	154.07	133.04	87.73	K03699|1|2.3e-64|251.5|pace:A6070_04235|putative hemolysin	GO:0016021//integral component of membrane	GO:0050660//flavin adenine dinucleotide binding;GO:0016614//oxidoreductase activity, acting on CH-OH group of donors	GO:0055114//oxidation-reduction process	gi|492014196|ref|WP_005717561.1|/9.7e-231/membrane protein [Pasteurella multocida]
chr_orf00081	known_mRNA	0	0	0	0	0	0	65.57	35.44	36.59	55.76	154.05	69.25	K01185|1|1.2e-88|330.9|pul:NT08PM_0082|lysozyme [EC:3.2.1.17]	-	GO:0003796//lysozyme activity	GO:0042742//defense response to bacterium;GO:0009253//peptidoglycan catabolic process;GO:0019835//cytolysis;GO:0016998//cell wall macromolecule catabolic process	gi|752776133|ref|WP_041423122.1|/1.4e-93/glycoside hydrolase [Pasteurella multocida]
chr_orf01863	known_mRNA	466.82	476.74	716.05	1411.95	1261.03	950.04	1318.69	864.73	697.77	2405.07	2998.09	3839.48	K02954|1|3.8e-50|202.2|pmu:PM1402|small subunit ribosomal protein S14	GO:0005840//ribosome	GO:0003735//structural constituent of ribosome;GO:0019843//rRNA binding	GO:0006412//translation	gi|492015445|ref|WP_005717919.1|/2.6e-49/30S ribosomal protein S14 [Pasteurella multocida]
BGI_novel_C04	novel_mRNA	7.22	13.08	23.71	11.86	0	0	25.88	16.42	19.71	0	68.01	22.88	K07483|1|4.5e-07|60.1|paca:ID47_02995|transposase	-	-	-	gi|504203635|ref|WP_014390737.1|/4.8e-76/terminase [Pasteurella multocida]
chr_orf02220	known_mRNA	91.41	105.76	170.56	33.95	120.37	101.11	106.2	88.88	92.26	0	65.8	14.79	K12982|1|2.6e-154|550.1|msu:MS1962|heptosyltransferase I [EC:2.4.-.-]	-	GO:0016757//transferase activity, transferring glycosyl groups	GO:0008152//metabolic process	gi|643675006|ref|WP_025248551.1|/6.2e-199/glycosyl transferase [Pasteurella multocida]
chr_orf00089	known_mRNA	352.28	348.49	461.44	96.78	183.15	61.36	311.58	423.57	450.44	74.09	256.27	92.16	K00951|1|7.2e-18|95.5|nph:NP_3860A|GTP pyrophosphokinase [EC:2.7.6.5]	-	-	-	gi|557248922|gb|ESQ71018.1|/4.7e-76/Guanosine-3',5'-bis(Diphosphate) 3'-pyrophosphohydrolase [Pasteurella multocida subsp. multocida P1062]
chr_orf01836	known_mRNA	626.78	529.05	727.22	1403.42	1138.97	1146.84	904.08	549.96	520.52	1644.26	1278.91	1885.36	K06911|1|3.3e-137|492.7|pul:NT08PM_1691|uncharacterized protein	-	-	-	gi|356597775|gb|AET16501.1|/2.3e-136/protein yhhW [Pasteurella multocida 36950]
chr_orf01097	known_mRNA	1017.69	1257.94	1670.14	169.8	297.67	336.17	313.76	292	279.99	225.64	233.8	315.36	K01647|1|8.4e-224|781.2|gan:UMN179_00397|citrate synthase [EC:2.3.3.1]	GO:0016021//integral component of membrane;GO:0005737//cytoplasm	GO:0004108//citrate (Si)-synthase activity	GO:0006099//tricarboxylic acid cycle	gi|737718374|ref|WP_035687220.1|/6.2e-225/citrate (Si)-synthase [Avibacterium paragallinarum]
chr_orf00967	known_mRNA	339.11	327.78	500.02	569.26	611.13	500.88	339.77	264.03	292.05	299.69	188.16	270.69	K07000|1|5.9e-78|295.4|gho:AL542_16100|uncharacterized protein	-	-	-	gi|504092132|ref|WP_014326126.1|/9.0e-101/hypothetical protein [Pasteurella multocida]
chr_orf01797	known_mRNA	142.75	168.17	255.03	8.36	10.3	0	106.05	74.31	70.91	16.24	44.87	23.54	K03299|1|6.9e-182|642.1|psi:S70_07775|gluconate:H+ symporter, GntP family	GO:0016021//integral component of membrane	GO:0015128//gluconate transmembrane transporter activity	GO:0035429//gluconate transmembrane transport	gi|492115580|ref|WP_005751981.1|/4.7e-269/gluconate permease [Pasteurella multocida]
chr_orf01539	known_mRNA	673.64	659.43	893.2	942.92	996.21	694.46	960.28	785.83	1442.39	706.45	621.33	784.73	-	-	-	-	gi|514170201|ref|WP_016533477.1|/2.3e-84/HicB protein [Pasteurella multocida]
chr_orf01558	known_mRNA	0	0	0	0	0	0	13.8	12.49	10.26	0	0	0	K01185|1|3.3e-97|359.4|pul:NT08PM_0082|lysozyme [EC:3.2.1.17]	-	GO:0003796//lysozyme activity	GO:0042742//defense response to bacterium;GO:0009253//peptidoglycan catabolic process;GO:0019835//cytolysis;GO:0016998//cell wall macromolecule catabolic process	gi|504480692|ref|WP_014667794.1|/2.2e-96/glycoside hydrolase [Pasteurella multocida]
chr_orf01450	known_mRNA	111.56	106.91	184.93	64.76	61.93	166.16	151.02	162.44	138.26	99.18	102.73	30.79	K03831|1|7.9e-105|384.8|pmul:DR93_2096|molybdopterin adenylyltransferase [EC:2.7.7.75]	-	-	GO:0006777//Mo-molybdopterin cofactor biosynthetic process	gi|492065268|ref|WP_005737641.1|/5.4e-104/molybdopterin adenylyltransferase [Pasteurella multocida]
chr_orf01331	known_mRNA	21.49	16.58	28.03	14.82	22.58	30.36	28.87	20.61	29.95	17.82	0	7.38	K02504|1|2.4e-253|879.4|pmul:DR93_1988|protein transport protein HofB	-	GO:0005524//ATP binding	GO:0006810//transport	gi|512748419|ref|WP_016504529.1|/1.6e-252/pilus assembly protein PilB [Pasteurella multocida]
chr_orf00601	known_mRNA	172.55	134.96	183.72	148.24	283.14	632.32	105.57	121.52	117.04	38.22	105.77	126.79	-	-	-	-	gi|504091954|ref|WP_014325948.1|/5.8e-79/hypothetical protein [Pasteurella multocida]
chr_orf00624	known_mRNA	1111.47	1011.26	1524.04	1382.37	1323.7	852.5	1086.06	699.71	769.14	1009.46	1127.85	1225.05	K18139|1|1.0e-38|166.4|caj:CIG1485E_0131|outer membrane protein, multidrug efflux system	-	GO:0005215//transporter activity	GO:0006810//transport	gi|492120921|ref|WP_005753914.1|/1.0e-254/membrane protein [Pasteurella multocida]
chr_orf00054	known_mRNA	65.47	70.09	99.05	31.32	64.44	43.29	72.33	54.51	54.31	25.52	0	26.36	K03646|1|1.6e-09|68.9|apl:APL_0302|colicin import membrane protein	-	-	-	gi|514429624|ref|WP_016570067.1|/2.1e-172/hypothetical protein [Pasteurella multocida]
chr_orf01113	known_mRNA	94.01	64.91	106.47	1054.5	1136.39	1206.84	183.3	99.06	92.44	776.63	720.35	859.09	K11072|1|5.1e-177|625.5|hsm:HSM_1574|spermidine/putrescine transport system ATP-binding protein [EC:3.6.3.31]	GO:0043190//ATP-binding cassette (ABC) transporter complex	GO:0015595;GO:0005524//ATP binding;GO:0015594//putrescine-importing ATPase activity	GO:0015847//putrescine transport;GO:1903711//spermidine transmembrane transport	gi|12720494|gb|AAK02348.1|/1.9e-206/PotA [Pasteurella multocida subsp. multocida str. Pm70]
chr_orf01543	known_mRNA	52.08	22.32	63.99	30.96	187.95	0	58.37	30.58	45.91	0	0	0	-	-	-	-	gi|492129017|ref|WP_005756640.1|/2.2e-42/hypothetical protein [Pasteurella multocida]
chr_orf01886	known_mRNA	304.6	334.04	547.68	139.44	110.55	296.02	106.35	55.35	66.57	92.42	130.78	78.45	K01573|1|1.5e-39|166.8|pul:NT08PM_1734|oxaloacetate decarboxylase, gamma subunit [EC:4.1.1.3]	GO:0005886//plasma membrane;GO:0016021//integral component of membrane	GO:0015081//sodium ion transmembrane transporter activity;GO:0008948//oxaloacetate decarboxylase activity	GO:0071436//sodium ion export	gi|492015482|ref|WP_005717937.1|/1.0e-38/oxaloacetate decarboxylase subunit gamma [Pasteurella multocida]
chr_orf00709	known_mRNA	7.57	0	0	0	0	0	0	0	0	0	0	0	-	-	-	-	gi|684178339|gb|AIN49521.1|/3.7e-17/hypothetical protein DR93_1382 [Pasteurella multocida]
chr_orf00688	known_mRNA	44.01	19.3	23.5	301.84	121.4	325.73	7.84	7.36	8.54	97.16	201.27	402.17	K01658|1|1.8e-109|400.2|pmul:DR93_1362|anthranilate synthase component II [EC:4.1.3.27]	-	-	GO:0008152//metabolic process	gi|504092005|ref|WP_014325999.1|/1.3e-108/glutamine amidotransferase [Pasteurella multocida]
chr_orf01618	known_mRNA	173.8	177.58	381.98	890.6	635.78	1083.63	495.8	352.78	365.32	982.11	729.21	818.38	K03621|1|5.0e-187|658.7|pmp:Pmu_14200|glycerol-3-phosphate acyltransferase PlsX [EC:2.3.1.15]	GO:0005737//cytoplasm	GO:0016747//transferase activity, transferring acyl groups other than amino-acyl groups;GO:0016616//oxidoreductase activity, acting on the CH-OH group of donors, NAD or NADP as acceptor	GO:0006633//fatty acid biosynthetic process;GO:0008654//phospholipid biosynthetic process;GO:0055114//oxidation-reduction process	gi|504092389|ref|WP_014326383.1|/3.4e-186/phosphate acyltransferase [Pasteurella multocida]
chr_orf01007	known_mRNA	33.73	28.77	38.03	27.2	33.06	71.16	77.9	69.14	78.85	20.8	21.56	38.77	K02238|1|0.0e+00|1482.2|pmul:DR93_1703|competence protein ComEC	-	-	-	gi|514088615|ref|WP_016532689.1|/0.0e+00/competence protein ComEC [Pasteurella multocida]
chr_orf00883	known_mRNA	94.4	99.06	122.99	191.72	280.75	261.01	184.87	117.96	143.78	188.91	260.9	135.08	-	-	-	-	gi|570282035|gb|AHE64223.1|/2.1e-143/transmembrane protein [Pasteurella multocida subsp. multocida str. HB03]
chr_orf02081	known_mRNA	75.18	67.7	119.22	109.85	66.07	244.13	109.08	78.31	75.67	52.34	90.38	65.02	K15835|1|6.4e-152|542.0|pmp:Pmu_18450|RpiR family transcriptional regulator, murPQ operon repressor	-	GO:0003700//transcription factor activity, sequence-specific DNA binding;GO:0003677//DNA binding;GO:0030246//carbohydrate binding	GO:0006355//regulation of transcription, DNA-templated;GO:0005975//carbohydrate metabolic process	gi|557250400|gb|ESQ72467.1|/7.0e-173/transcriptional regulator [Pasteurella multocida subsp. multocida P1062]
chr_orf02074	known_mRNA	53.11	57.17	100.07	859.8	383.9	881.29	72.38	50.47	42.45	633.41	629.97	959.87	K01914|1|1.1e-167|594.3|hso:HS_1440|aspartate--ammonia ligase [EC:6.3.1.1]	GO:0005737//cytoplasm	GO:0004071//aspartate-ammonia ligase activity;GO:0005524//ATP binding;GO:0004812//aminoacyl-tRNA ligase activity	GO:0070981//L-asparagine biosynthetic process;GO:0006418//tRNA aminoacylation for protein translation	gi|984391158|gb|KWW10044.1|/4.0e-187/asparagine synthetase AsnA [Pasteurella multocida]
chr_orf01297	known_mRNA	36.2	21.95	52.58	41.27	24.23	0	45.26	25.31	24.3	19.31	53.33	71.93	K06997|1|4.3e-129|465.7|pmp:Pmu_12010|PLP dependent protein	-	-	-	gi|557251105|gb|ESQ73172.1|/2.9e-128/hypothetical protein P1062_0206460 [Pasteurella multocida subsp. multocida P1062]
chr_orf00820	known_mRNA	237.66	229.16	356.84	534.27	499.71	751.72	262.22	162.95	147.23	285.78	460.49	289.2	K01792|1|1.1e-157|560.8|pmul:DR93_1541|glucose-6-phosphate 1-epimerase [EC:5.1.3.15]	-	GO:0030246//carbohydrate binding;GO:0016853//isomerase activity	GO:0005975//carbohydrate metabolic process	gi|512748023|ref|WP_016504239.1|/7.9e-157/D-hexose-6-phosphate mutarotase [Pasteurella multocida]
chr_orf01696	known_mRNA	49.48	68.45	109.37	15.28	21.26	0	93.2	62.3	71.92	16.77	46.35	6.95	K02809|1|2.6e-234|816.2|hpas:JL26_01880|PTS system, sucrose-specific IIB component [EC:2.7.1.211];K02810|1|2.6e-234|816.2|hpas:JL26_01880|PTS system, sucrose-specific IIC component	GO:0005886//plasma membrane;GO:0016021//integral component of membrane	GO:0016301//kinase activity;GO:0103111;GO:0008982//protein-N(PI)-phosphohistidine-sugar phosphotransferase activity	GO:0034219//carbohydrate transmembrane transport;GO:0016310//phosphorylation;GO:0009401//phosphoenolpyruvate-dependent sugar phosphotransferase system	gi|492116620|ref|WP_005752327.1|/2.4e-262/PTS sucrose EIIBC component [Pasteurella multocida]
chr_orf01011	known_mRNA	55.48	42.69	53.27	165.05	622.4	583.61	118.52	101.09	102.51	435.11	268.9	270.25	K00641|1|3.5e-162|576.2|hsm:HSM_1561|homoserine O-acetyltransferase [EC:2.3.1.31]	-	-	-	gi|492129840|ref|WP_005756957.1|/1.7e-207/homoserine O-acetyltransferase [Pasteurella multocida]
chr_orf01013	known_mRNA	271.69	282.54	416.22	278.89	304.99	215.7	654.55	520.8	561.94	305.12	280.98	300.04	K03435|1|7.7e-185|651.4|pmul:DR93_1708|LacI family transcriptional regulator, fructose operon transcriptional repressor	-	-	-	gi|512754944|gb|EPE67838.1|/5.3e-184/DNA-binding transcriptional regulator FruR, partial [Pasteurella multocida 93002]
chr_orf01914	known_mRNA	290.41	385.92	842.01	32.86	72.83	19.58	278.03	185.43	162.44	103.72	111.44	71.58	K01126|1|1.3e-177|627.5|mhq:D650_530|glycerophosphoryl diester phosphodiesterase [EC:3.1.4.46]	-	GO:0008889//glycerophosphodiester phosphodiesterase activity	GO:0006629//lipid metabolic process	gi|492132728|ref|WP_005757619.1|/3.2e-206/glycerophosphoryl diester phosphodiesterase [Pasteurella multocida]
chr_orf00643	known_mRNA	153.55	151.08	146.27	26.33	58.47	47.16	89.1	75.23	72.61	46.16	12.75	34.41	K00975|1|5.5e-223|778.5|aact:ACT75_00240|glucose-1-phosphate adenylyltransferase [EC:2.7.7.27]	-	GO:0005524//ATP binding;GO:0008878//glucose-1-phosphate adenylyltransferase activity	GO:0005978//glycogen biosynthetic process	gi|29336928|sp|Q9CN92.1|GLGC_PASMU/4.5e-255/RecName: Full=Glucose-1-phosphate adenylyltransferase; AltName: Full=ADP-glucose pyrophosphorylase; Short=ADPGlc PPase; AltName: Full=ADP-glucose synthase
chr_orf01202	known_mRNA	101.73	91.74	154.99	164.03	173.3	99.7	258.54	229.18	202.52	138.14	245.27	228.72	K01243|1|2.8e-93|346.7|msu:MS1537|adenosylhomocysteine nucleosidase [EC:3.2.2.9]	-	GO:0008782//adenosylhomocysteine nucleosidase activity;GO:0008930//methylthioadenosine nucleosidase activity	GO:0019509//L-methionine biosynthetic process from methylthioadenosine;GO:0019284//L-methionine biosynthetic process from S-adenosylmethionine;GO:0009164//nucleoside catabolic process	gi|499208981|ref|WP_010906521.1|/2.0e-121/5'-methylthioadenosine/S-adenosylhomocysteine nucleosidase [Pasteurella multocida]
chr_orf00600	known_mRNA	64.57	48.64	64.11	45.31	0	0	39.3	30.32	27.19	0	0	71.61	K21496|1|1.6e-06|57.4|bce:BC0920|toxin [EC:3.1.-.-]	-	-	-	gi|356596756|gb|AET15482.1|/2.2e-57/hypothetical protein Pmu_05650 [Pasteurella multocida 36950]
chr_orf00679	known_mRNA	38.89	34.54	45.47	524.9	396.12	531.75	113.04	56.3	60.69	374.95	354.28	383.92	K01673|1|2.2e-130|469.9|pul:NT08PM_0725|carbonic anhydrase [EC:4.2.1.1]	-	GO:0008270//zinc ion binding;GO:0004089//carbonate dehydratase activity	GO:0015976//carbon utilization	gi|492024678|ref|WP_005722074.1|/1.5e-129/carbonic anhydrase [Pasteurella multocida]
chr_orf00011	known_mRNA	187.6	167.08	291.91	151.14	269.75	51.8	199.74	111.47	112.86	111.64	140.21	147.1	K13038|1|1.4e-175|620.9|aaz:ADJ80_03980|phosphopantothenoylcysteine decarboxylase / phosphopantothenate---cysteine ligase [EC:4.1.1.36 6.3.2.5]	-	GO:0004633//phosphopantothenoylcysteine decarboxylase activity;GO:0004632//phosphopantothenate--cysteine ligase activity;GO:0010181//FMN binding	GO:0015937//coenzyme A biosynthetic process;GO:0015941	gi|810418789|ref|WP_046339541.1|/4.2e-183/phosphopantothenoylcysteine decarboxylase [Pasteurella multocida]
chr_orf02366	known_mRNA	11.07	12.54	14.98	20.66	0	38.54	14.46	11.42	12.06	34.02	31.33	9.39	K06871|1|5.8e-218|761.5|pmp:Pmu_21000|uncharacterized protein	-	GO:0051539//4 iron, 4 sulfur cluster binding;GO:0046872//metal ion binding;GO:0016491//oxidoreductase activity	GO:0055114//oxidation-reduction process	gi|12722085|gb|AAK03762.1|/4.0e-217/unknown [Pasteurella multocida subsp. multocida str. Pm70]
chr_orf01761	known_mRNA	71.22	69.28	118.91	236.79	90.45	80.9	101.18	76.23	82.08	458.4	333.19	209.71	K03533|1|1.9e-106|390.2|pmul:DR93_142|TorA specific chaperone	-	-	-	gi|557250731|gb|ESQ72798.1|/1.3e-105/molecular chaperone TorD [Pasteurella multocida subsp. multocida P1062]
chr_orf01715	known_mRNA	133.26	121.42	169.58	114.31	203.03	362.59	68.8	62.85	48.14	166.46	77.24	115.74	-	-	GO:0043565//sequence-specific DNA binding	-	gi|492117357|ref|WP_005752888.1|/1.3e-52/transcriptional regulator [Pasteurella multocida]
chr_orf02088	known_mRNA	56.63	49.03	87.63	62.16	122.67	51.57	91.17	55.29	51.69	72.42	75.05	34.99	K06158|1|0.0e+00|1262.7|pmp:Pmu_18500|ATP-binding cassette, subfamily F, member 3	-	GO:0016887//ATPase activity;GO:0005524//ATP binding	-	gi|505740956|ref|WP_015702589.1|/0.0e+00/ABC transporter ATP-binding protein [Pasteurella multocida]
BGI_novel_C07	novel_mRNA	250.96	331.81	368.16	131.42	104.47	279.73	115.89	78.38	136.42	0	0	36.89	-	-	-	-	gi|545609562|ref|WP_021734266.1|/4.7e-15/lipoprotein [Pasteurella multocida]
chr_orf01830	known_mRNA	75.77	75.75	121.64	23.69	25.03	100.79	93.67	55.21	57.24	39.91	27.56	90.86	K09988|1|1.1e-129|467.6|pmul:DR93_224|uncharacterized protein	-	-	-	gi|504092499|ref|WP_014326493.1|/7.5e-129/hypothetical protein [Pasteurella multocida]
chr_orf01294	known_mRNA	185.02	167.05	284.19	195.94	317.26	403.86	213.88	177.21	166.26	568.94	694.5	503.99	K00872|1|7.5e-153|545.0|asu:Asuc_0802|homoserine kinase [EC:2.7.1.39]	GO:0005737//cytoplasm	GO:0004413//homoserine kinase activity;GO:0005524//ATP binding	GO:0009088//threonine biosynthetic process;GO:0016310//phosphorylation	gi|492019818|ref|WP_005720165.1|/4.4e-175/homoserine kinase [Pasteurella multocida]
chr_orf01727	known_mRNA	91.24	71.32	122.02	23.75	49.37	22.11	126.13	92.84	101.69	13.04	72.04	10.8	-	-	-	-	gi|557250757|gb|ESQ72824.1|/9.2e-181/membrane protein [Pasteurella multocida subsp. multocida P1062]
chr_orf00058	known_mRNA	0.51	0.86	3.28	8.97	0	0	1.36	0.61	0.73	0	0	0	-	GO:0016021//integral component of membrane	-	-	gi|504203608|ref|WP_014390710.1|/1.1e-50/hypothetical protein [Pasteurella multocida]
chr_orf00818	known_mRNA	368.92	380.22	540.28	74.03	46.97	157.65	473.73	524.79	491.79	112.21	103.31	92.9	K14742|1|9.4e-132|474.6|pmul:DR93_1539|tRNA threonylcarbamoyladenosine biosynthesis protein TsaB	-	-	-	gi|504092065|ref|WP_014326059.1|/6.5e-131/tRNA threonylcarbamoyladenosine biosynthesis protein TsaB [Pasteurella multocida]
chr_orf01564	known_mRNA	25.13	33.74	59.11	35.37	12.56	16.89	32.22	16.69	16.53	9.92	0	36.99	K06909|1|1.6e-235|820.1|pul:NT08PM_0086|phage terminase large subunit	-	-	GO:0006323//DNA packaging	gi|514165935|ref|WP_016533292.1|/1.2e-238/phage terminase large subunit pbsx family [Pasteurella multocida]
chr_orf00707	known_mRNA	404.93	458.84	912.91	4325.9	5805.33	7311.65	1234.84	772.8	1117.89	3443.84	2601.76	2544.16	K02916|1|3.1e-29|132.1|hif:HIBPF_08310|large subunit ribosomal protein L35	GO:0005840//ribosome	GO:0003735//structural constituent of ribosome	GO:0006412//translation	gi|1574779|gb|AAC22964.1|/2.2e-28/ribosomal protein L35 (rpL35) [Haemophilus influenzae Rd KW20]
chr_orf00172	known_mRNA	153	140.52	328.2	72.71	65.48	175.65	136.03	78.44	128.01	26.25	108.76	65.19	K09924|1|4.1e-10|70.1|apl:APL_0332|uncharacterized protein	-	-	-	gi|504091727|ref|WP_014325721.1|/4.4e-95/hypothetical protein [Pasteurella multocida]
chr_orf01678	known_mRNA	1278.23	1187.33	1938.65	635.95	638.9	741.59	1244.45	809.38	714.41	769.63	793.42	1246.19	K01624|1|2.4e-192|676.4|hpas:JL26_06945|fructose-bisphosphate aldolase, class II [EC:4.1.2.13]	-	GO:0008270//zinc ion binding;GO:0004332//fructose-bisphosphate aldolase activity	GO:0006096//glycolytic process	gi|984390986|gb|KWW09872.1|/1.3e-204/fructose-bisphosphate aldolase [Pasteurella multocida]
chr_orf02308	known_mRNA	150.83	151.14	250.42	40.08	140.9	34.44	162.06	129.33	131.33	30.36	55.93	79.63	K03185|1|6.9e-228|794.7|pmp:Pmu_20520|2-octaprenyl-6-methoxyphenol hydroxylase [EC:1.14.13.-]	-	GO:0008681//2-octaprenyl-6-methoxyphenol hydroxylase activity;GO:0016709//oxidoreductase activity, acting on paired donors, with incorporation or reduction of molecular oxygen, NAD(P)H as one donor, and incorporation of one atom of oxygen;GO:0071949//FAD binding	GO:0006744//ubiquinone biosynthetic process;GO:0055114//oxidation-reduction process	gi|499209765|ref|WP_010907305.1|/4.8e-227/2-octaprenyl-6-methoxyphenyl hydroxylase [Pasteurella multocida]
chr_orf00795	known_mRNA	268.56	223.44	321.77	170.26	188.95	135.47	534.17	438.29	470.08	119.42	206.22	247.25	K02565|1|1.6e-227|793.5|pmul:DR93_1517|N-acetylglucosamine repressor	-	-	-	gi|492129164|ref|WP_005756740.1|/1.1e-226/transcriptional regulator [Pasteurella multocida]
chr_orf00052	known_mRNA	5.43	8.69	7.43	5.45	0	24.27	11.6	7.58	6.28	0	15.91	4.77	K01143|1|1.8e-22|111.3|eci:UTI89_C1275|exodeoxyribonuclease (lambda-induced) [EC:3.1.11.3]	-	GO:0003677//DNA binding;GO:0004527//exonuclease activity	GO:0090305//nucleic acid phosphodiester bond hydrolysis	gi|514170167|ref|WP_016533455.1|/4.4e-112/bacteriophage exonuclease [Pasteurella multocida]
chr_orf01112	known_mRNA	10.18	7.39	15.61	6.22	12.43	16.7	16	16.93	11.83	29.44	27.12	8.13	K01258|1|1.3e-181|641.0|aacn:AANUM_2179|tripeptide aminopeptidase [EC:3.4.11.4]	-	-	-	gi|984390765|gb|KWW09651.1|/1.5e-236/peptidase T [Pasteurella multocida]
chr_orf00027	known_mRNA	516.6	421.18	659.85	278.84	444.65	417.14	601.08	386.22	361.49	503.23	745.74	327.77	K08968|1|6.7e-80|301.6|pmv:PMCN06_0031|L-methionine (R)-S-oxide reductase [EC:1.8.4.14]	-	GO:0016301//kinase activity	GO:0016310//phosphorylation	gi|557249900|gb|ESQ71967.1|/4.6e-79/hypothetical protein P1062_0200090 [Pasteurella multocida subsp. multocida P1062]
chr_orf02277	known_mRNA	67.32	78.35	112.87	126.15	174.61	0	156.89	130.93	125.45	0	405.54	151.95	K07237|1|4.9e-47|191.8|pmp:Pmu_20190|tRNA 2-thiouridine synthesizing protein B	-	-	-	gi|404382025|gb|EJZ78489.1|/3.4e-46/tRNA 5-methylaminomethyl-2-thiouridine synthase TusB [Pasteurella multocida subsp. gallicida X73]
chr_orf00569	known_mRNA	111.26	98.53	146.03	62.37	195.1	23.83	71.87	53.63	56.1	70.32	58.28	93.17	-	GO:0016021//integral component of membrane	-	-	gi|504091934|ref|WP_014325928.1|/2.5e-164/membrane protein [Pasteurella multocida]
chr_orf01494	known_mRNA	79.25	67.67	162.52	163.37	196.22	117.11	92.57	81.15	89.7	260.11	47.9	157.92	K02468|1|6.5e-139|498.4|pmul:DR93_2135|DeoR family transcriptional regulator, glucitol operon repressor	GO:0005622//intracellular	GO:0003700//transcription factor activity, sequence-specific DNA binding;GO:0003677//DNA binding	GO:0006355//regulation of transcription, DNA-templated	gi|492030126|ref|WP_005725056.1|/4.5e-138/transcriptional regulator [Pasteurella multocida]
chr_orf00365	known_mRNA	57.18	60.9	89.88	63.99	122.07	81.97	150.19	117.28	112.63	161.64	133.95	80.3	K01776|1|1.1e-107|394.8|hso:HS_1453|glutamate racemase [EC:5.1.1.3]	-	GO:0008881//glutamate racemase activity	GO:0008360//regulation of cell shape;GO:0071555//cell wall organization;GO:0009252//peptidoglycan biosynthetic process	gi|492114883|ref|WP_005751674.1|/7.5e-152/glutamate racemase [Pasteurella multocida]
chr_orf02236	known_mRNA	32.69	36.88	45.39	14.72	77.03	0	73.36	48.44	44.25	31.01	0	0	K12262|1|2.6e-88|329.7|pmv:PMCN06_1985|cytochrome b561	-	-	-	gi|492122173|ref|WP_005754843.1|/4.6e-88/membrane protein [Pasteurella multocida]
chr_orf02498	known_mRNA	147.07	171.97	239.61	162.31	130.93	176.05	53.83	37.48	42.44	137.74	142.73	78.43	K14445|1|6.5e-214|748.4|hsm:HSM_0083|solute carrier family 13 (sodium-dependent dicarboxylate transporter), member 2/3/5	GO:0016021//integral component of membrane	GO:0005215//transporter activity	GO:0006814//sodium ion transport;GO:0055085//transmembrane transport	gi|492115391|ref|WP_005751863.1|/3.3e-256/transporter [Pasteurella multocida]
chr_orf01995	known_mRNA	39.91	40.86	59.44	2267.52	1508.05	1657.8	79.99	54.91	59.14	556.91	243.91	438.66	K16087|1|1.2e-174|617.5|pmul:DR93_358|hemoglobin/transferrin/lactoferrin receptor protein	-	-	-	gi|752776278|ref|WP_041423264.1|/8.1e-174/heme utilization protein [Pasteurella multocida]
chr_orf01456	known_mRNA	39.11	35.9	54.55	37.94	59.9	80.37	59.99	67.42	39.42	71.89	66.19	29.76	K03470|1|5.2e-104|382.1|pmul:DR93_2101|ribonuclease HII [EC:3.1.26.4]	GO:0005737//cytoplasm	GO:0030145//manganese ion binding;GO:0004523//RNA-DNA hybrid ribonuclease activity;GO:0003723//RNA binding	GO:0006401//RNA catabolic process;GO:0090502//RNA phosphodiester bond hydrolysis, endonucleolytic	gi|492030194|ref|WP_005725099.1|/3.6e-103/ribonuclease HII [Pasteurella multocida]
chr_orf01220	known_mRNA	126.58	95.48	129.44	570.57	572.68	402.57	185.5	101.1	110.82	370.22	451.1	342.53	K07323|1|4.2e-115|419.1|pmp:Pmu_11360|phospholipid transport system substrate-binding protein	-	-	-	gi|356597302|gb|AET16028.1|/2.9e-114/toluene tolerance Ttg2 family protein [Pasteurella multocida 36950]
chr_orf01918	known_mRNA	76.66	77.27	114.58	161.76	300.51	805	130.66	108.91	93.77	0	172.64	51.74	K09900|1|1.9e-52|209.9|pmp:Pmu_16990|uncharacterized protein	-	-	-	gi|505740897|ref|WP_015702530.1|/1.3e-51/ASCH domain-containing protein [Pasteurella multocida]
chr_orf01089	known_mRNA	228.35	204.38	475.31	398.6	252.02	403.35	314.32	221.33	195.82	217.96	209.47	255.08	K08218|1|1.6e-195|687.2|btra:F544_6460|MFS transporter, PAT family, beta-lactamase induction signal transducer AmpG	-	-	-	gi|492022269|ref|WP_005721189.1|/1.2e-239/AmpG family muropeptide MFS transporter [Pasteurella multocida]
chr_orf00475	known_mRNA	48.43	27.12	61.99	64.24	261.01	0	49.78	43.14	42.2	92.75	128.09	86.38	K03612|1|2.1e-108|396.7|pmul:DR93_1158|electron transport complex protein RnfG	GO:0016021//integral component of membrane;GO:0005886//plasma membrane	GO:0009055//electron carrier activity;GO:0010181//FMN binding	GO:0022900//electron transport chain	gi|492023667|ref|WP_005721592.1|/1.5e-107/electron transport complex subunit G [Pasteurella multocida]
chr_orf00962	known_mRNA	196.49	158.08	278.28	342.6	475.37	173.76	142.34	92.57	67.91	69.81	241.34	390.54	-	-	-	-	gi|557249062|gb|ESQ71153.1|/2.9e-76/septicolysin [Pasteurella multocida subsp. multocida P1062]
chr_orf01982	known_mRNA	8.56	5.74	13.42	79.82	280.2	100.37	17.01	11.09	10.84	103.76	122.84	73.64	K06998|1|6.2e-37|159.8|syp:SYNPCC7002_A0039|trans-2,3-dihydro-3-hydroxyanthranilate isomerase [EC:5.3.3.17]	-	GO:0016853//isomerase activity	GO:0009058//biosynthetic process	gi|505740921|ref|WP_015702554.1|/3.5e-163/isomerase [Pasteurella multocida]
chr_orf00903	known_mRNA	188.37	166.84	352.37	3072.98	2377.46	1907.47	1359.82	571.83	588.61	2598.42	2655.67	2559.51	K13500|1|0.0e+00|1972.2|pmul:DR93_1611|chondroitin synthase [EC:2.4.1.175 2.4.1.226]	GO:0005886//plasma membrane	GO:0050510//N-acetylgalactosaminyl-proteoglycan 3-beta-glucuronosyltransferase activity;GO:0050501//hyaluronan synthase activity	GO:0008152//metabolic process	gi|512748391|ref|WP_016504510.1|/0.0e+00/hyaluronan synthase [Pasteurella multocida]
BGI_novel_C03	novel_mRNA	0	0	0	0	0	0	182.77	265.46	296.89	50.49	70.14	168.16	K07729|1|2.2e-17|93.6|hil:HICON_15650|putative transcriptional regulator	-	GO:0043565//sequence-specific DNA binding	-	gi|514429636|ref|WP_016570078.1|/4.6e-29/transcriptional regulator [Pasteurella multocida]
chr_orf01732	known_mRNA	99.38	109.6	126.47	98.51	0	172.15	53.11	47.59	36.12	172.86	47.8	85.95	K03565|1|1.0e-83|314.3|pmul:DR93_120|regulatory protein	GO:0005737//cytoplasm	-	GO:0006282//regulation of DNA repair	gi|557250752|gb|ESQ72819.1|/7.1e-83/recombination protein RecX [Pasteurella multocida subsp. multocida P1062]
chr_orf02073	known_mRNA	536.39	599.13	1246.85	337.07	345.72	463.36	385.42	184.13	223.93	244.33	144.8	318.22	K03718|1|9.9e-79|297.7|pul:NT08PM_1907|Lrp/AsnC family transcriptional regulator, regulator for asnA, asnC and gidA	GO:0005622//intracellular	GO:0043565//sequence-specific DNA binding;GO:0003700//transcription factor activity, sequence-specific DNA binding	GO:0006355//regulation of transcription, DNA-templated	gi|492016510|ref|WP_005718316.1|/6.8e-78/transcriptional regulator [Pasteurella multocida]
chr_orf00443	known_mRNA	697.23	696.51	871.66	539.16	520.55	593.88	961.03	632.11	731.69	789.11	745.59	644.64	K03645|1|1.2e-117|427.6|pmp:Pmu_04200|negative modulator of initiation of replication	GO:0005737//cytoplasm	GO:0003677//DNA binding;GO:0016787//hydrolase activity	GO:0006355//regulation of transcription, DNA-templated;GO:0032297//negative regulation of DNA-dependent DNA replication initiation	gi|356596621|gb|AET15347.1|/8.4e-117/protein SeqA [Pasteurella multocida 36950]
chr_orf02210	known_mRNA	119.52	135.6	237.95	1276.62	2033.96	1210.32	388.88	235.94	203.34	1040.05	1205.34	883.77	K02959|1|4.7e-38|161.8|pmul:DR93_540|small subunit ribosomal protein S16	GO:0005840//ribosome	GO:0003735//structural constituent of ribosome	GO:0006412//translation	gi|492014647|ref|WP_005717779.1|/3.2e-37/30S ribosomal protein S16 [Pasteurella multocida]
chr_orf02099	known_mRNA	52.32	50.5	114.92	184.9	56.22	113.16	101.12	57.65	54.12	112.31	155.09	92.97	K05995|1|4.2e-112|409.1|pmul:DR93_439|dipeptidase E [EC:3.4.13.21]	-	GO:0008236//serine-type peptidase activity	GO:0006508//proteolysis	gi|505740961|ref|WP_015702594.1|/2.9e-111/peptidase [Pasteurella multocida]
chr_orf01222	known_mRNA	33.69	26.53	43.13	63.74	63.29	141.66	87.66	57.95	49.91	117.4	138.97	111.08	K02066|1|2.2e-142|510.0|pmul:DR93_1891|phospholipid/cholesterol/gamma-HCH transport system permease protein	GO:0043190//ATP-binding cassette (ABC) transporter complex	-	GO:0006810//transport	gi|492120350|ref|WP_005753485.1|/1.5e-141/ABC transporter permease [Pasteurella multocida]
chr_orf02161	known_mRNA	1675.29	1741.69	2190.53	234.42	289.96	194.82	753.25	593.32	615.63	280.69	264.36	190.17	K21395|1|1.6e-158|563.9|hpak:JT17_07770|TRAP-type transport system periplasmic protein	-	-	-	gi|514208930|ref|WP_016534612.1|/2.7e-180/TRAP ABC transporter substrate-binding protein [Pasteurella multocida]
chr_orf00976	known_mRNA	3657.06	3639.54	5414.19	811.07	944.28	551.39	2426.62	1519.57	1289.49	1125.5	1058.83	972.37	K02795|1|3.7e-129|466.1|hso:HS_0608|PTS system, mannose-specific IIC component	GO:0016021//integral component of membrane	-	GO:0009401//phosphoenolpyruvate-dependent sugar phosphotransferase system	gi|492012207|ref|WP_005716709.1|/2.4e-142/PTS mannose/fructose/sorbose transporter subunit IIC [Pasteurella multocida]
chr_orf00318	known_mRNA	625.48	701.14	807.95	23.9	60.99	20.49	337.33	370.93	329.99	156.9	83.36	44.98	K02012|1|9.2e-197|691.0|pmul:DR93_1024|iron(III) transport system substrate-binding protein	-	-	-	gi|12721279|gb|AAK03039.1|/6.3e-196/AfuA [Pasteurella multocida subsp. multocida str. Pm70]
chr_orf01650	known_mRNA	173.72	235.39	411.5	541.05	683.53	366.28	329.32	189.63	252.82	230.53	329.47	395.67	K09904|1|5.9e-32|141.4|pmv:PMCN06_1487|uncharacterized protein	-	-	-	gi|81636425|sp|Q9CJV7.1|Y1884_PASMU/4.1e-31/RecName: Full=UPF0352 protein PM1884
chr_orf02432	known_mRNA	237.88	197.47	433	327.9	445.54	303.35	551.25	387.16	410.33	379.64	495.47	442.06	K03070|1|0.0e+00|1561.2|aat:D11S_0461|preprotein translocase subunit SecA	GO:0005737//cytoplasm;GO:0005886//plasma membrane	GO:0046872//metal ion binding;GO:0005524//ATP binding	GO:0017038//protein import;GO:0065002//intracellular protein transmembrane transport;GO:0006605//protein targeting	gi|261412500|gb|ACX81871.1|/0.0e+00/preprotein translocase, SecA subunit [Aggregatibacter actinomycetemcomitans D11S-1]
chr_orf02075	known_mRNA	39.85	31.21	89.35	359.1	291.57	167.49	62.57	61.81	67.48	504.1	278.76	236.7	-	-	-	-	gi|338216800|gb|EGP02776.1|/6.8e-81/hypothetical protein GEW_13001 [Pasteurella multocida subsp. gallicida str. Anand1_poultry]
chr_orf01233	known_mRNA	73.04	74.27	122.83	80.01	0	0	60.56	59.08	52.44	67.28	94.13	56.43	K09801|1|1.3e-47|193.7|pmu:PM0166|uncharacterized protein	-	-	-	gi|492020596|ref|WP_005720534.1|/9.2e-47/RnfH family protein [Pasteurella multocida]
chr_orf00646	known_mRNA	72	71.53	90.88	142.41	251.66	257.63	50.36	36.17	42.04	167.68	154.47	270.7	K01595|1|0.0e+00|1500.7|aap:NT05HA_0902|phosphoenolpyruvate carboxylase [EC:4.1.1.31]	-	GO:0008964//phosphoenolpyruvate carboxylase activity;GO:0000287//magnesium ion binding	GO:0006107//oxaloacetate metabolic process;GO:0006099//tricarboxylic acid cycle;GO:0015977//carbon fixation	gi|491974568|ref|WP_005700612.1|/0.0e+00/phosphoenolpyruvate carboxylase [Aggregatibacter aphrophilus]
chr_orf00448	known_mRNA	223.34	182.82	258.32	62.86	37.06	24.89	415.55	382.92	390.29	102.91	142.14	121.72	K07261|1|3.0e-172|609.4|pul:NT08PM_0956|penicillin-insensitive murein DD-endopeptidase [EC:3.4.24.-]	GO:0030288//outer membrane-bounded periplasmic space	GO:0046872//metal ion binding;GO:0008237//metallopeptidase activity;GO:0004252//serine-type endopeptidase activity	GO:0006508//proteolysis	gi|404384326|gb|EJZ80766.1|/7.1e-172/Murein endopeptidase [Pasteurella multocida subsp. gallicida P1059]
chr_orf02198	known_mRNA	11.41	9.3	23.59	8.08	0	0	6.38	3.15	3.71	72.9	0	6.04	K02521|1|2.7e-165|586.3|pul:NT08PM_2182|LysR family transcriptional regulator, positive regulator for ilvC	-	GO:0003700//transcription factor activity, sequence-specific DNA binding;GO:0003677//DNA binding	GO:0006355//regulation of transcription, DNA-templated	gi|385202420|gb|AFI47275.1|/1.9e-164/IlvY [Pasteurella multocida subsp. multocida str. 3480]
chr_orf01318	known_mRNA	211.95	220.09	293.25	194.69	360.9	242.29	201.68	128.23	118.04	125.65	223.11	215.48	K07130|1|6.2e-62|242.7|smu:SMU_1172c|arylformamidase [EC:3.5.1.9]	-	GO:0004061//arylformamidase activity	GO:0019441//tryptophan catabolic process to kynurenine	gi|512748229|ref|WP_016504397.1|/1.6e-140/cyclase [Pasteurella multocida]
chr_orf02077	known_mRNA	4.63	12.24	21.77	15.29	0	0	25.63	18.51	16.81	0	0	32.04	-	-	-	-	gi|338216799|gb|EGP02775.1|/2.5e-74/hypothetical protein GEW_12996 [Pasteurella multocida subsp. gallicida str. Anand1_poultry]
chr_orf02148	known_mRNA	52.2	71.34	94.83	77.02	0	0	184.32	141.51	201.58	0	0	0	K06199|1|3.2e-58|229.2|pmul:DR93_482|fluoride exporter	GO:0005887//integral component of plasma membrane	GO:0015103//inorganic anion transmembrane transporter activity	GO:0034220//ion transmembrane transport;GO:0015698//inorganic anion transport	gi|12722031|gb|AAK03714.1|/2.2e-57/CrcB [Pasteurella multocida subsp. multocida str. Pm70]
chr_orf00020	known_mRNA	330.48	283.07	577.38	654.95	952.39	608.46	498.38	349.36	473.47	568.62	614.72	435.05	K20444|1|7.7e-23|113.2|ppd:Ppro_3338|O-antigen biosynthesis protein [EC:2.4.1.-];K21363|3|6.6e-22|110.2|ecy:ECSE_2305|UDP-Glc:alpha-D-GlcNAc-glucosaminyl-diphosphoundecaprenol beta-1,3-glucosyltransferase [EC:2.4.1.305];K19423|4|1.1e-21|109.4|lku:APS55_03790|glycosyltransferase EpsE [EC:2.4.-.-];K19425|5|3.3e-21|107.8|bamf:U722_16950|glycosyltransferase EpsH [EC:2.4.-.-]	-	GO:0016740//transferase activity	-	gi|512748407|ref|WP_016504521.1|/1.3e-193/glycosyl transferase family 2 protein [Pasteurella multocida]
chr_orf00277	known_mRNA	100.73	82.4	100.3	64.27	0	476.15	129.19	89.44	100.95	0	0	92.95	K12410|1|2.2e-39|166.4|pmu:PM0993|NAD-dependent deacetylase [EC:3.5.1.-]	GO:0005737//cytoplasm	GO:0036054//protein-malonyllysine demalonylase activity;GO:0070403//NAD+ binding;GO:0034979//NAD-dependent protein deacetylase activity;GO:0008270//zinc ion binding;GO:0036055//protein-succinyllysine desuccinylase activity	GO:0006476//protein deacetylation;GO:0036047//peptidyl-lysine demalonylation;GO:0036049//peptidyl-lysine desuccinylation	gi|499209416|ref|WP_010906956.1|/1.5e-38/NAD-dependent deacylase [Pasteurella multocida]
chr_orf00414	known_mRNA	157.34	149.16	264.88	189.33	192.85	117.77	149.77	105.2	107.13	208.5	172.8	201.42	K00858|1|2.0e-171|606.7|pul:NT08PM_0985|NAD+ kinase [EC:2.7.1.23]	GO:0005737//cytoplasm	GO:0046872//metal ion binding;GO:0005524//ATP binding;GO:0003951//NAD+ kinase activity	GO:0006741//NADP biosynthetic process;GO:0019674//NAD metabolic process;GO:0016310//phosphorylation	gi|492032287|ref|WP_005725925.1|/1.4e-170/NAD(+) kinase [Pasteurella multocida]
chr_orf00260	known_mRNA	239.38	221.37	272.01	26.77	0	0	54.23	55.14	59.31	0	58.37	61.23	K17716|1|1.1e-118|431.0|pmu:PM1007|UDP-glucose 4-epimerase [EC:5.1.3.2]	-	GO:0003978//UDP-glucose 4-epimerase activity	GO:0009103//lipopolysaccharide biosynthetic process	gi|914297464|ref|WP_050567077.1|/7.5e-118/UDP-glucose 4-epimerase [Pasteurella multocida]
chr_orf00950	known_mRNA	767.84	748.26	1109.53	1972.96	1985.75	1981.55	435.63	397.26	429.09	1170.76	1368.27	1342.22	K01923|1|4.7e-162|575.5|pmp:Pmu_08970|phosphoribosylaminoimidazole-succinocarboxamide synthase [EC:6.3.2.6]	-	GO:0004639//phosphoribosylaminoimidazolesuccinocarboxamide synthase activity;GO:0005524//ATP binding	GO:0006189//'de novo' IMP biosynthetic process	gi|504092128|ref|WP_014326122.1|/3.2e-161/phosphoribosylaminoimidazolesuccinocarboxamide synthase [Pasteurella multocida]
chr_orf00041	known_mRNA	45.7	26.77	42.84	35.81	0	0	43.92	18.76	12.52	0	0	0	-	-	-	-	-
chr_orf01325	known_mRNA	91.15	82.16	121.72	28.37	66.42	29.77	223.23	135.44	140.69	26.2	120.68	72.35	K03310|1|1.7e-214|750.4|aaz:ADJ80_00055|alanine or glycine:cation symporter, AGCS family	GO:0005886//plasma membrane;GO:0016021//integral component of membrane	GO:0015655//alanine:sodium symporter activity	GO:0055085//transmembrane transport;GO:0006814//sodium ion transport;GO:0032328//alanine transport	gi|492154742|ref|WP_005764657.1|/7.8e-234/transporter [Pasteurella dagmatis]
chr_orf00592	known_mRNA	111.17	102.96	107.82	241.91	212.41	153.69	104.36	88.63	78.95	297.7	196.67	166.13	K00133|1|4.4e-23|114.0|aln:AS19_15140|aspartate-semialdehyde dehydrogenase [EC:1.2.1.11]	-	GO:0004073//aspartate-semialdehyde dehydrogenase activity;GO:0050661//NADP binding	GO:0009088//threonine biosynthetic process;GO:0009089//lysine biosynthetic process via diaminopimelate;GO:0009086//methionine biosynthetic process;GO:0009097//isoleucine biosynthetic process;GO:0055114//oxidation-reduction process	gi|504091942|ref|WP_014325936.1|/6.0e-180/aspartate-semialdehyde dehydrogenase [Pasteurella multocida]
chr_orf02103	known_mRNA	52.16	36.41	38.89	7.6	11.62	46.92	146.94	115.5	114.22	27.41	56.82	56.77	K02567|1|0.0e+00|1530.0|hpas:JL26_10475|periplasmic nitrate reductase NapA [EC:1.7.99.-]	GO:0005576//extracellular region;GO:0042597//periplasmic space	GO:0009055//electron carrier activity;GO:0005506//iron ion binding;GO:0030151//molybdenum ion binding;GO:0051539//4 iron, 4 sulfur cluster binding;GO:0008940//nitrate reductase activity	GO:0042128//nitrate assimilation;GO:0006777//Mo-molybdopterin cofactor biosynthetic process;GO:0055114//oxidation-reduction process	gi|757675150|ref|WP_042906547.1|/0.0e+00/nitrate reductase catalytic subunit [[Haemophilus] parasuis]
chr_orf01924	known_mRNA	169.24	187.34	258.77	86.53	240.86	258.18	154.3	215.48	190.14	0	54.03	129.54	K01070|1|1.1e-12|78.2|pgi:PG_0425|S-formylglutathione hydrolase [EC:3.1.2.12];K09795|2|5.5e-07|59.3|lip:LI0480|uncharacterized protein	-	-	-	gi|499209630|ref|WP_010907170.1|/5.2e-72/XynC protein [Pasteurella multocida]
chr_orf01215	known_mRNA	390.58	529.95	901.82	1607.58	1377.67	1622.42	2289.4	1288.75	1249.81	1162.65	1303.2	1109.07	K00208|1|6.4e-142|508.4|pmul:DR93_1884|enoyl-[acyl-carrier protein] reductase I [EC:1.3.1.9 1.3.1.10]	-	GO:0004318//enoyl-[acyl-carrier-protein] reductase (NADH) activity	GO:0006633//fatty acid biosynthetic process;GO:0055114//oxidation-reduction process	gi|492120360|ref|WP_005753491.1|/4.4e-141/enoyl-ACP reductase [Pasteurella multocida]
chr_orf02401	known_mRNA	270.81	289.28	283.87	134.09	85.63	286.92	119.22	106.7	122.26	138.28	95.6	85.95	K01808|1|2.1e-81|306.6|pmul:DR93_717|ribose 5-phosphate isomerase B [EC:5.3.1.6]	-	GO:0004751//ribose-5-phosphate isomerase activity	GO:0005975//carbohydrate metabolic process;GO:0006098//pentose-phosphate shunt	gi|492016715|ref|WP_005718521.1|/1.5e-80/ribose 5-phosphate isomerase B [Pasteurella multocida]
chr_orf02353	known_mRNA	152.15	120.32	189.22	1043.86	909.98	1044.73	343.55	196.14	226.99	656.41	311.96	187.26	K03116|1|1.4e-33|146.7|pmul:DR93_672|sec-independent protein translocase protein TatA	GO:0005887//integral component of plasma membrane;GO:0033281//TAT protein transport complex	GO:0008320//protein transmembrane transporter activity	GO:0043953//protein transport by the Tat complex;GO:0009306//protein secretion	gi|492124791|ref|WP_005755277.1|/1.0e-32/protein translocase TatA [Pasteurella multocida]
chr_orf01073	known_mRNA	216.63	185.9	303.87	273.15	251.06	337.23	152.66	103.71	105.57	168.65	63.53	133.29	-	-	-	-	gi|512748340|ref|WP_016504475.1|/2.9e-162/hypothetical protein [Pasteurella multocida]
chr_orf01381	known_mRNA	24.24	34.83	37.7	3344.58	2226.16	1932.1	29.55	20.46	23.08	393.71	543.79	467.21	K07226|1|6.2e-99|365.2|pmul:DR93_2037|heme iron utilization protein	-	GO:0004733//pyridoxamine-phosphate oxidase activity;GO:0010181//FMN binding	GO:0042823//pyridoxal phosphate biosynthetic process;GO:0055114//oxidation-reduction process	gi|643673814|ref|WP_025248507.1|/1.3e-99/pyridoxamine 5'-phosphate oxidase [Pasteurella multocida]
chr_orf01403	known_mRNA	225.13	211.01	376.15	446.21	401.97	377.2	169.41	134.12	123.77	129.6	223.91	322.09	-	-	-	-	gi|492112934|ref|WP_005751011.1|/7.7e-88/hypothetical protein [Pasteurella multocida]
chr_orf02456	known_mRNA	194.47	160.3	239.74	25.33	89.34	29.99	192.06	182.49	161.56	71.09	147.26	125.06	K01814|1|3.4e-132|476.1|pmu:PM1203|phosphoribosylformimino-5-aminoimidazole carboxamide ribotide isomerase [EC:5.3.1.16]	GO:0005737//cytoplasm	GO:0003949//1-(5-phosphoribosyl)-5-[(5-phosphoribosylamino)methylideneamino]imidazole-4-carboxamide isomerase activity	GO:0000105//histidine biosynthetic process	gi|492115462|ref|WP_005751890.1|/5.9e-135/1-(5-phosphoribosyl)-5-[(5-phosphoribosylamino)methylideneamino]imidazole-4-carboxamide isomerase [Pasteurella multocida]
chr_orf00215	known_mRNA	456.92	364.51	458.29	305.85	365.25	482.75	391.51	253.66	249.62	408.17	355.13	404.93	K01919|1|0.0e+00|1212.2|hso:HS_0287|glutamate--cysteine ligase [EC:6.3.2.2]	-	GO:0030145//manganese ion binding;GO:0004357//glutamate-cysteine ligase activity;GO:0005524//ATP binding;GO:0000287//magnesium ion binding;GO:0004363//glutathione synthase activity	GO:0006750//glutathione biosynthetic process	gi|492121688|ref|WP_005754542.1|/0.0e+00/bifunctional glutamate--cysteine ligase/glutathione synthetase [Pasteurella multocida]
chr_orf00720	known_mRNA	705.96	727.92	1235.29	740.74	922.23	246.99	612.32	420.2	630.37	459.19	430.14	676.93	-	-	-	-	gi|34223034|sp|Q9CN31.1|Y614_PASMU/2.4e-41/RecName: Full=Uncharacterized protein PM0614
chr_orf00536	known_mRNA	1245.02	915.33	1539.12	610.69	775.68	712.8	2980.81	2664.2	2811.75	1142.55	1311.43	1347.06	K03798|1|0.0e+00|1120.5|msu:MS0964|cell division protease FtsH [EC:3.4.24.-]	GO:0005886//plasma membrane;GO:0016021//integral component of membrane	GO:0016887//ATPase activity;GO:0004222//metalloendopeptidase activity;GO:0005524//ATP binding;GO:0008270//zinc ion binding	GO:0030163//protein catabolic process;GO:0006508//proteolysis	gi|764739799|ref|WP_044470786.1|/0.0e+00/ATP-dependent metalloprotease [Mannheimia sp. MG13]
chr_orf01845	known_mRNA	514.99	492.95	791.59	1069.52	1212.69	1302.02	583.42	468.65	396.01	1592.15	2050.11	3392.97	K02858|1|1.4e-115|420.6|pmul:DR93_238|3,4-dihydroxy 2-butanone 4-phosphate synthase [EC:4.1.99.12]	-	GO:0030145//manganese ion binding;GO:0008686//3,4-dihydroxy-2-butanone-4-phosphate synthase activity;GO:0000287//magnesium ion binding	GO:0009231//riboflavin biosynthetic process	gi|492027834|ref|WP_005724006.1|/1.0e-114/3,4-dihydroxy-2-butanone-4-phosphate synthase [Pasteurella multocida]
chr_orf01204	known_mRNA	21.36	17.18	35.4	20.49	34.56	69.72	86.95	51.41	48.07	47.64	75.22	47.91	K07462|1|3.5e-257|892.5|msu:MS1539|single-stranded-DNA-specific exonuclease [EC:3.1.-.-]	-	GO:0003676//nucleic acid binding;GO:0008409//5'-3' exonuclease activity	GO:0090305//nucleic acid phosphodiester bond hydrolysis;GO:0006310//DNA recombination;GO:0006281//DNA repair	gi|492149875|ref|WP_005762778.1|/1.6e-273/single-stranded-DNA-specific exonuclease RecJ [Pasteurella dagmatis]
chr_orf00757	known_mRNA	856.9	843.15	1258.46	574.89	1038.75	1188.63	845.06	484.84	541.47	220.1	574.17	637.74	K04065|1|4.8e-17|93.2|nmu:Nmul_A1193|hyperosmotically inducible periplasmic protein	-	-	-	gi|492033512|ref|WP_005726517.1|/2.0e-98/BON domain-containing protein [Pasteurella multocida]
chr_orf01411	known_mRNA	0	0	0.04	102.16	0	28.95	0.23	0.22	0.02	184.17	210.82	152.04	K07496|1|6.3e-223|778.1|mhaq:WC39_05195|putative transposase	-	-	-	gi|338217014|gb|EGP02939.1|/5.1e-223/IS605 family transposase OrfB [Pasteurella multocida subsp. gallicida str. Anand1_poultry]
chr_orf02237	known_mRNA	56.31	53.96	71.87	27.1	38.21	34.25	127.7	127.3	129.63	10.06	41.71	45.84	K03575|1|4.7e-176|622.5|aap:NT05HA_1625|A/G-specific adenine glycosylase [EC:3.2.2.-]	-	GO:0051539//4 iron, 4 sulfur cluster binding;GO:0019104//DNA N-glycosylase activity	GO:0006284//base-excision repair	gi|511370461|gb|EPC10347.1|/9.0e-242/A/G-specific adenine glycosylase [Pasteurella multocida 1500E]
chr_orf02380	known_mRNA	121.63	113.85	172.94	137.2	237.25	204.92	147.01	93.51	77.46	201.45	315.36	183.49	K03527|1|8.5e-157|558.1|msu:MS1749|4-hydroxy-3-methylbut-2-en-1-yl diphosphate reductase [EC:1.17.7.4]	-	GO:0051745//4-hydroxy-3-methylbut-2-en-1-yl diphosphate reductase activity;GO:0046872//metal ion binding;GO:0051538//3 iron, 4 sulfur cluster binding	GO:0050992//dimethylallyl diphosphate biosynthetic process;GO:0016114//terpenoid biosynthetic process;GO:0019288//isopentenyl diphosphate biosynthetic process, methylerythritol 4-phosphate pathway;GO:0055114//oxidation-reduction process	gi|984391311|gb|KWW10197.1|/7.6e-172/4-hydroxy-3-methylbut-2-enyl diphosphate reductase [Pasteurella multocida]
chr_orf01759	known_mRNA	378.01	380.06	612.73	504.36	518.47	411.01	507.63	352.12	324.09	525.37	464.51	591.74	K02769|1|9.3e-222|774.2|pmp:Pmu_15400|PTS system, fructose-specific IIB component [EC:2.7.1.202];K02770|1|9.3e-222|774.2|pmp:Pmu_15400|PTS system, fructose-specific IIC component	GO:0016021//integral component of membrane	GO:0022877//protein-N(PI)-phosphohistidine-fructose phosphotransferase system transporter activity	GO:0015755//fructose transport;GO:0034219//carbohydrate transmembrane transport;GO:0009401//phosphoenolpyruvate-dependent sugar phosphotransferase system	gi|504092449|ref|WP_014326443.1|/6.4e-221/PTS fructose transporter subunit IIB [Pasteurella multocida]
chr_orf00922	known_mRNA	148.89	159.9	242.76	215.71	524.83	609.98	253.56	181.05	201.95	84.29	232.88	174.49	K00851|1|3.3e-94|349.4|pmul:DR93_1627|gluconokinase [EC:2.7.1.12]	-	GO:0046316//gluconokinase activity;GO:0005524//ATP binding	GO:0005975//carbohydrate metabolic process;GO:0016310//phosphorylation	gi|492121227|ref|WP_005754220.1|/2.3e-93/D-gluconate kinase [Pasteurella multocida]
chr_orf00863	known_mRNA	151.62	156.24	245.45	328.12	261.63	234.22	209.34	165.8	164.23	242.77	287.38	344.55	K02020|1|8.7e-136|488.0|pmu:PM0744|molybdate transport system substrate-binding protein	GO:0030288//outer membrane-bounded periplasmic space	GO:0015412//ATPase-coupled molybdate transmembrane transporter activity	GO:0015689//molybdate ion transport	gi|492121166|ref|WP_005754159.1|/6.0e-135/molybdate ABC transporter substrate-binding protein [Pasteurella multocida]
chr_orf01034	known_mRNA	169.91	157.43	247.25	106.46	190.48	184.98	275.8	193.58	194.36	133.56	184.52	127.9	K03272|1|3.4e-234|815.8|msu:MS1262|D-beta-D-heptose 7-phosphate kinase / D-beta-D-heptose 1-phosphate adenosyltransferase [EC:2.7.1.167 2.7.7.70]	-	-	-	gi|492146180|ref|WP_005761939.1|/3.1e-249/bifunctional heptose 7-phosphate kinase/heptose 1-phosphate adenyltransferase [Pasteurella dagmatis]
chr_orf01607	known_mRNA	93.74	83.36	148.1	88.34	68.54	133.18	143.52	106.66	104.5	89.92	107.68	101.8	K05515|1|8.9e-312|1073.9|aap:NT05HA_1497|penicillin-binding protein 2 [EC:3.4.16.4]	GO:0016021//integral component of membrane	GO:0008658//penicillin binding;GO:0008955//peptidoglycan glycosyltransferase activity	-	gi|493768450|ref|WP_006717002.1|/0.0e+00/penicillin-binding protein 2 [Aggregatibacter segnis]
chr_orf01224	known_mRNA	87.17	73.43	148.23	233.53	247.72	124.62	95.72	94.46	113.7	371.92	376.67	153.95	K11719|1|3.0e-104|382.9|pmul:DR93_1893|lipopolysaccharide export system protein LptC	GO:0005887//integral component of plasma membrane	GO:0015221//lipopolysaccharide transmembrane transporter activity	GO:0043165//Gram-negative-bacterium-type cell outer membrane assembly;GO:0015920//lipopolysaccharide transport;GO:0008643//carbohydrate transport	gi|492020615|ref|WP_005720545.1|/2.1e-103/LPS export ABC transporter periplasmic protein LptC [Pasteurella multocida]
chr_orf00692	known_mRNA	455.81	634.77	694.62	17.68	18.76	75.59	213.48	238.84	221.26	14.88	41.12	6.16	K01613|1|2.8e-13|81.3|tth:TT_C0815|phosphatidylserine decarboxylase [EC:4.1.1.65]	-	-	-	gi|511369241|gb|EPC09578.1|/7.0e-172/fructosamine kinase [Pasteurella multocida 1500E]
chr_orf01382	known_mRNA	35.36	41.21	43.27	1194.2	878.91	709.24	56.45	64.55	70.52	339.27	334.83	209.33	K02471|1|6.8e-189|665.6|bto:WQG_5690|vitamin B12/bleomycin/antimicrobial peptide transport system ATP-binding/permease protein	GO:0016021//integral component of membrane	GO:0042626//ATPase activity, coupled to transmembrane movement of substances;GO:0005524//ATP binding	GO:0055085//transmembrane transport	gi|512748575|ref|WP_016504624.1|/0.0e+00/ABC transporter ATP-binding protein [Pasteurella multocida]
chr_orf02096	known_mRNA	55.89	58.88	131.13	39.67	33.27	67.06	82.33	63.53	58.01	26.36	54.63	70.95	K03304|1|4.7e-179|632.1|pmp:Pmu_18550|tellurite resistance protein	GO:0016021//integral component of membrane	-	GO:0055085//transmembrane transport	gi|505740959|ref|WP_015702592.1|/3.2e-178/tellurite resistance protein TehA [Pasteurella multocida]
chr_orf00311	known_mRNA	322.74	303.29	375.78	188.93	169.16	142.27	198.87	152.88	146.55	129.5	188.14	111.41	K03583|1|0.0e+00|2265.0|pmp:Pmu_02090|exodeoxyribonuclease V gamma subunit [EC:3.1.11.5]	-	-	-	gi|504091798|ref|WP_014325792.1|/0.0e+00/exodeoxyribonuclease V subunit gamma [Pasteurella multocida]
chr_orf01393	known_mRNA	2478.34	1948.41	2828.1	198.64	363.63	433.08	3780.33	4297.01	3772.19	811.22	713.23	882.31	K03781|1|3.1e-291|1005.4|pmv:PMCN06_1278|catalase [EC:1.11.1.6]	-	GO:0046872//metal ion binding;GO:0020037//heme binding;GO:0004096//catalase activity	GO:0098869//cellular oxidant detoxification;GO:0006979//response to oxidative stress;GO:0042744//hydrogen peroxide catabolic process;GO:0055114//oxidation-reduction process	gi|492025091|ref|WP_005722290.1|/2.1e-290/catalase [Pasteurella multocida]
chr_orf01798	known_mRNA	135.04	149.86	286.35	11.66	67.53	45.37	140.2	85.27	91.41	53.52	73.93	44.32	K22025|1|6.5e-141|505.4|hik:HifGL_001002|D-erythronate 2-dehydrogenase [EC:1.1.1.410]	-	GO:0050662//coenzyme binding;GO:0003824//catalytic activity	-	gi|356597738|gb|AET16464.1|/1.0e-179/NAD-dependent epimerase/dehydratase family protein [Pasteurella multocida 36950]
chr_orf01993	known_mRNA	117.56	113.67	217.35	136.66	224.03	100.25	237.66	178.42	181.84	198.44	54.81	106.78	-	-	-	-	gi|356597910|gb|AET16636.1|/1.1e-127/lipoprotein-2 [Pasteurella multocida 36950]
chr_orf00658	known_mRNA	118.38	85.45	118.77	53.69	83.23	55.89	193.84	117.86	91.31	115.77	91.36	116.39	-	-	-	-	gi|356596814|gb|AET15540.1|/5.6e-152/prenyltransferase [Pasteurella multocida 36950]
chr_orf01319	known_mRNA	126.16	122.72	209.98	259.5	266.04	71.49	192.72	111.1	120.03	70.32	97.13	192.16	K03554|1|3.8e-130|469.5|msu:MS1800|recombination associated protein RdgC	-	-	-	gi|492126128|ref|WP_005755893.1|/4.9e-168/recombination-associated protein RdgC [Pasteurella multocida]
chr_orf00259	known_mRNA	237.71	217.25	209.84	13.93	55.61	37.37	48.77	36.67	50.07	0	75.93	4.55	K19068|1|3.8e-220|768.8|pmp:Pmu_01530|UDP-2-acetamido-2,6-beta-L-arabino-hexul-4-ose reductase [EC:1.1.1.367]	-	GO:0050662//coenzyme binding;GO:0003824//catalytic activity	-	gi|504091771|ref|WP_014325765.1|/2.6e-219/UDP-2-acetamido-2,6-dideoxy-beta-L-talose 4-dehydrogenase [Pasteurella multocida]
chr_orf01896	known_mRNA	8.84	7.93	10.4	989.92	1494.84	1954.58	19.72	18.57	21.36	2727.97	3300.06	3475.87	K02014|1|0.0e+00|1656.0|pmp:Pmu_16800|iron complex outermembrane recepter protein	GO:0009279//cell outer membrane	GO:0004872//receptor activity	GO:0006810//transport	gi|505740891|ref|WP_015702524.1|/0.0e+00/membrane protein [Pasteurella multocida]
chr_orf01876	known_mRNA	766.15	506.17	979.88	7653.62	8048.45	9182.98	2811.17	1363.62	1180.42	13461.5	11614.9	11698.2	K02926|1|1.2e-103|380.9|pul:NT08PM_1726|large subunit ribosomal protein L4	GO:0005840//ribosome	GO:0003735//structural constituent of ribosome;GO:0019843//rRNA binding	GO:0006412//translation	gi|492015468|ref|WP_005717930.1|/8.2e-103/50S ribosomal protein L4 [Pasteurella multocida]
chr_orf01195	known_mRNA	681.64	765.36	1210.47	190.36	345.54	232.01	331.72	282.41	227.96	309.13	379.49	433.67	K00245|1|3.7e-150|535.8|pmp:Pmu_11130|fumarate reductase iron-sulfur subunit [EC:1.3.5.4]	-	GO:0051538//3 iron, 4 sulfur cluster binding;GO:0046872//metal ion binding;GO:0051539//4 iron, 4 sulfur cluster binding;GO:0009055//electron carrier activity;GO:0008177//succinate dehydrogenase (ubiquinone) activity;GO:0051537//2 iron, 2 sulfur cluster binding	GO:0006099//tricarboxylic acid cycle	gi|12720423|gb|AAK02284.1|/2.5e-149/FrdB [Pasteurella multocida subsp. multocida str. Pm70]
chr_orf02381	known_mRNA	55.52	45.93	89.56	65.14	37.88	50.78	90.53	55.54	66.94	0	210.59	126.22	K03101|1|2.8e-90|336.3|pmul:DR93_699|signal peptidase II [EC:3.4.23.36]	GO:0016021//integral component of membrane;GO:0005886//plasma membrane	GO:0004190//aspartic-type endopeptidase activity	GO:0006508//proteolysis	gi|492028775|ref|WP_005724521.1|/1.9e-89/lipoprotein signal peptidase [Pasteurella multocida]
chr_orf00162	known_mRNA	286.66	252.41	377.56	157.04	186.38	183.75	140.04	73.08	134.81	176.66	230.51	52.84	-	-	-	-	gi|504091723|ref|WP_014325717.1|/1.1e-234/hypothetical protein [Pasteurella multocida]
chr_orf00127	known_mRNA	108.19	84.86	135.9	106.21	146.63	142.44	143.58	104.65	100.97	327.12	310.2	223.15	K05592|1|0.0e+00|1200.7|pul:NT08PM_0109|ATP-dependent RNA helicase DeaD [EC:3.6.4.13]	GO:0005737//cytoplasm	GO:0003723//RNA binding;GO:0004004//ATP-dependent RNA helicase activity;GO:0005524//ATP binding	GO:0006401//RNA catabolic process;GO:0000027//ribosomal large subunit assembly;GO:0070417//cellular response to cold	gi|492121810|ref|WP_005754621.1|/0.0e+00/RNA helicase [Pasteurella multocida]
chr_orf02376	known_mRNA	221.14	196.71	349	70.09	143.51	96.11	199.42	158.36	174.37	58.96	0	73.9	-	-	-	-	gi|18202812|sp|Q9CKF3.1|Y1668_PASMU/3.3e-50/RecName: Full=UPF0145 protein PM1668
chr_orf00304	known_mRNA	339.06	266.38	345.1	144.37	210.86	53.15	473.63	308.75	306.87	239.56	129.5	107.82	K03646|1|5.3e-209|731.9|pmul:DR93_1008|colicin import membrane protein	GO:0016021//integral component of membrane	GO:0005215//transporter activity	GO:0006810//transport	gi|492129996|ref|WP_005757061.1|/3.7e-208/cell envelope integrity protein TolA [Pasteurella multocida]
chr_orf00097	known_mRNA	5.62	9.66	14.29	0	0	0	61.86	46.62	40.05	42.69	0	35.45	-	-	-	-	gi|505729022|ref|WP_015691079.1|/3.2e-55/hypothetical protein [Pasteurella multocida]
chr_orf00533	known_mRNA	31.27	31.23	30.68	36.32	548.92	799.17	15.95	11.28	14.95	2618.99	2300.74	1239.33	K02040|1|4.5e-151|539.3|mham:J450_01105|phosphate transport system substrate-binding protein	GO:0043190//ATP-binding cassette (ABC) transporter complex;GO:0042597//periplasmic space	GO:0042301//phosphate ion binding	GO:0035435//phosphate ion transmembrane transport	gi|512748266|ref|WP_016504423.1|/2.2e-196/phosphate-binding protein [Pasteurella multocida]
chr_orf01506	known_mRNA	386.76	374.71	637.54	508.17	318.94	458.82	536.76	515	467.74	489.58	250.41	367.78	K03218|1|8.7e-133|478.0|pmp:Pmu_13910|23S rRNA (guanosine2251-2'-O)-methyltransferase [EC:2.1.1.185]	GO:0005737//cytoplasm	GO:0070039//rRNA (guanosine-2'-O-)-methyltransferase activity;GO:0003723//RNA binding	GO:0000451//rRNA 2'-O-methylation	gi|492018284|ref|WP_005719446.1|/6.0e-132/23S rRNA (guanosine(2251)-2'-O)-methyltransferase [Pasteurella multocida]
chr_orf01944	known_mRNA	56.86	49.81	62.65	44.24	136.68	126.38	57.04	40.2	49.02	67.28	102.26	100.32	-	-	-	-	gi|505740908|ref|WP_015702541.1|/0.0e+00/DUF4153 domain-containing protein [Pasteurella multocida]
chr_orf01581	known_mRNA	67.34	87.18	165.25	52.58	45.11	121.15	19.9	15.77	15.43	53.85	99.16	22.29	-	-	-	-	gi|514429480|ref|WP_016569980.1|/1.9e-146/phage tail protein [Pasteurella multocida]
chr_orf01423	known_mRNA	98.7	78.56	110.58	78.23	28.11	75.44	110.75	103.32	120.79	67.38	93.05	46.48	K02194|1|1.5e-106|390.6|pmul:DR93_2073|heme exporter protein B	GO:0005886//plasma membrane;GO:0016021//integral component of membrane	GO:0015232//heme transporter activity	GO:0017004//cytochrome complex assembly;GO:0015886//heme transport	gi|512748297|ref|WP_016504445.1|/1.1e-105/heme exporter protein CcmB [Pasteurella multocida]
chr_orf00392	known_mRNA	238.57	217.69	278.73	148.95	422.08	283.14	217.55	189.35	203.84	313.64	433.15	309.58	-	-	-	-	gi|34223048|sp|Q9CNV9.1|Y314_PASMU/8.3e-108/RecName: Full=Uncharacterized protein PM0314
chr_orf01430	known_mRNA	47.61	43.26	100.4	19.91	61.51	0	64.14	30.17	44.2	0	0	0	K07043|1|3.7e-12|76.3|rim:ROI_29920|uncharacterized protein	-	-	-	gi|356597483|gb|AET16209.1|/1.5e-64/protein YyaQ [Pasteurella multocida 36950]
chr_orf01111	known_mRNA	58.66	49.99	82.41	135.46	152.27	95.12	104.16	81.47	78.23	111.12	141.74	113.3	K06192|1|8.7e-74|283.9|psa:PST_3246|paraquat-inducible protein B	GO:0016021//integral component of membrane	-	-	gi|499209012|ref|WP_010906552.1|/0.0e+00/hypothetical protein [Pasteurella multocida]
chr_orf01757	known_mRNA	96.35	101.2	195.45	189.49	122.14	164.17	226.63	154.24	161.21	118.01	251.95	155.48	K02768|1|5.6e-211|738.4|pmp:Pmu_15380|PTS system, fructose-specific IIA component [EC:2.7.1.202];K11183|1|5.6e-211|738.4|pmp:Pmu_15380|phosphocarrier protein FPr	GO:0005737//cytoplasm	GO:0016301//kinase activity;GO:0005215//transporter activity	GO:0009401//phosphoenolpyruvate-dependent sugar phosphotransferase system;GO:0016310//phosphorylation	gi|504092447|ref|WP_014326441.1|/3.8e-210/PTS fructose transporter subunit IIA [Pasteurella multocida]
chr_orf02175	known_mRNA	8.38	2.16	12.72	0	0	0	18.08	10.36	12.81	0	0	8.75	K03707|1|1.6e-122|443.7|pmp:Pmu_19250|thiaminase (transcriptional activator TenA) [EC:3.5.99.2]	-	GO:0050334//thiaminase activity	GO:0006772//thiamine metabolic process	gi|505740991|ref|WP_015702623.1|/1.1e-121/thiaminase II [Pasteurella multocida]
chr_orf01060	known_mRNA	1464.98	1366.64	2366.44	4615.78	4202.86	5284.08	1851.11	1132.87	1891.78	1703.44	2785.31	2802.77	K03666|1|4.9e-47|191.8|pmv:PMCN06_0983|host factor-I protein	-	-	-	gi|492012752|ref|WP_005716974.1|/3.4e-46/RNA-binding protein Hfq [Pasteurella multocida]
chr_orf01822	known_mRNA	154.57	194.84	249.89	19.92	31.77	106.73	75.07	52.11	62.13	0	17.38	5.21	K10543|1|4.0e-181|639.0|pmp:Pmu_16160|D-xylose transport system substrate-binding protein	-	GO:0015407//monosaccharide-transporting ATPase activity;GO:0048029//monosaccharide binding	GO:0015753//D-xylose transport	gi|511369720|gb|EPC09916.1|/2.8e-180/D-xylose transporter subunit XylF, partial [Pasteurella multocida 1500E]
chr_orf00073	known_mRNA	0	0	0	0	0	0	30.35	28.07	34.18	8.8	12.16	25.51	K02314|1|6.1e-257|891.3|pmv:PMCN06_2073|replicative DNA helicase [EC:3.6.4.12]	-	GO:0003677//DNA binding;GO:0003678//DNA helicase activity;GO:0005524//ATP binding	GO:0006260//DNA replication;GO:0032508//DNA duplex unwinding	gi|505729001|ref|WP_015691058.1|/4.2e-256/DNA helicase [Pasteurella multocida]
chr_orf02164	known_mRNA	529.29	509.43	605.01	22.67	0	105.92	210.9	266.66	277.3	0	0	39.55	K21394|1|1.2e-82|310.8|pmul:DR93_497|TRAP-type transport system small permease protein	GO:0016021//integral component of membrane	-	-	gi|492122073|ref|WP_005754782.1|/8.3e-82/C4-dicarboxylate ABC transporter permease [Pasteurella multocida]
chr_orf01263	known_mRNA	57.82	58.49	90.9	116.08	72.37	97.27	148.24	102.41	105.96	125.95	142.36	104.31	K01000|1|6.2e-188|661.8|aaz:ADJ80_05530|phospho-N-acetylmuramoyl-pentapeptide-transferase [EC:2.7.8.13]	GO:0005886//plasma membrane;GO:0016021//integral component of membrane	GO:0051992;GO:0008963//phospho-N-acetylmuramoyl-pentapeptide-transferase activity	GO:0008360//regulation of cell shape;GO:0071555//cell wall organization;GO:0009252//peptidoglycan biosynthetic process;GO:0007049//cell cycle;GO:0051301//cell division	gi|737718736|ref|WP_035687582.1|/3.8e-191/phospho-N-acetylmuramoyl-pentapeptide-transferase [Avibacterium paragallinarum]
chr_orf00009	known_mRNA	144.19	126.17	222.53	125.41	88.69	79.33	170.22	104.04	90.62	189.19	130.63	137.04	K05501|1|6.0e-108|395.2|pmu:PM1155|TetR/AcrR family transcriptional regulator	GO:0005737//cytoplasm;GO:0043590//bacterial nucleoid	GO:0043565//sequence-specific DNA binding	GO:0010974//negative regulation of barrier septum assembly	gi|492027146|ref|WP_005723548.1|/4.2e-107/nucleoid occlusion factor SlmA [Pasteurella multocida]
chr_orf00099	known_mRNA	0	0	0	0	0	0	231	138.91	141.82	406.52	357.35	229.53	-	-	-	-	gi|505729023|ref|WP_015691080.1|/1.8e-182/hypothetical protein [Pasteurella multocida]
chr_orf01725	known_mRNA	101.02	95.55	136.09	22.68	119.89	32.19	166.25	166.76	150.93	76.41	26.38	31.63	K02003|1|2.4e-127|459.9|pmp:Pmu_15110|putative ABC transport system ATP-binding protein	-	GO:0016887//ATPase activity;GO:0005524//ATP binding	-	gi|504092432|ref|WP_014326426.1|/1.6e-126/attachment protein [Pasteurella multocida]
chr_orf01811	known_mRNA	764.85	925.1	691.22	2.48	0	0	21.43	29.41	29.6	62.55	0	12.95	K11689|1|2.1e-13|80.9|ppla:BBI15_06625|C4-dicarboxylate transporter, DctQ subunit	GO:0016021//integral component of membrane	-	-	gi|504092488|ref|WP_014326482.1|/6.9e-84/C4-dicarboxylate ABC transporter permease [Pasteurella multocida]
chr_orf00700	known_mRNA	88.52	84.85	81.48	6.49	20.62	0	92.78	125.27	143.13	32.77	0	33.92	K07090|1|1.3e-145|520.8|pmul:DR93_1373|uncharacterized protein	GO:0016021//integral component of membrane;GO:0005886//plasma membrane	-	-	gi|492114267|ref|WP_005751456.1|/8.8e-145/membrane protein [Pasteurella multocida]
chr_orf01950	known_mRNA	53.88	46.85	65.16	545.44	288.82	354.18	84.97	49.39	59.55	307.76	277.33	216.14	K06148|1|8.9e-269|931.0|aaz:ADJ80_02525|ATP-binding cassette, subfamily C, bacterial	GO:0016021//integral component of membrane	GO:0042626//ATPase activity, coupled to transmembrane movement of substances;GO:0005524//ATP binding	GO:0055085//transmembrane transport	gi|492115884|ref|WP_005752048.1|/0.0e+00/cysteine ABC transporter ATP-binding protein [Pasteurella multocida]
chr_orf00057	known_mRNA	61.95	79.88	111.2	11.69	44.44	119.04	52.17	35.34	33.86	36.83	0	15.49	-	-	-	-	gi|504204351|ref|WP_014391453.1|/2.3e-47/hypothetical protein [Pasteurella multocida]
chr_orf00406	known_mRNA	222.23	161.58	235.37	59.57	79.03	125.64	148.69	106.58	115	45.22	46.87	53.85	K08309|1|0.0e+00|1363.6|pmp:Pmu_03900|soluble lytic murein transglycosylase [EC:4.2.2.-]	GO:0016020//membrane;GO:0042597//periplasmic space	GO:0004553//hydrolase activity, hydrolyzing O-glycosyl compounds;GO:0008933//lytic transglycosylase activity	GO:0000270//peptidoglycan metabolic process	gi|504091859|ref|WP_014325853.1|/0.0e+00/murein transglycosylase [Pasteurella multocida]
chr_orf02452	known_mRNA	163.49	158.26	263.49	354.71	200.73	179.48	212.17	175.55	130.5	187.86	111.2	344.4	K02825|1|5.3e-95|352.1|pmp:Pmu_21820|pyrimidine operon attenuation protein / uracil phosphoribosyltransferase [EC:2.4.2.9]	-	GO:0004845//uracil phosphoribosyltransferase activity	GO:0006355//regulation of transcription, DNA-templated;GO:0009116//nucleoside metabolic process	gi|492014305|ref|WP_005717592.1|/3.7e-94/bifunctional protein PyrR [Pasteurella multocida]
chr_orf01492	known_mRNA	31.5	39.39	36.68	214.48	0	0	20.05	34.33	26.75	0	0	91.57	K19270|1|8.5e-07|57.4|dsl:Dacsa_1888|sugar-phosphatase [EC:3.1.3.23]	-	GO:0016787//hydrolase activity	-	gi|504092374|ref|WP_014326368.1|/1.8e-23/hydrolase [Pasteurella multocida]
chr_orf00449	known_mRNA	96.35	100.81	158.39	105.71	261.63	58.55	161.47	128.35	125.59	69.36	95.79	100.49	K07090|1|3.0e-112|409.8|aah:CF65_02506|uncharacterized protein	GO:0016021//integral component of membrane;GO:0005886//plasma membrane	-	-	gi|504203813|ref|WP_014390915.1|/5.5e-136/membrane protein [Pasteurella multocida]
chr_orf00106	known_mRNA	0	0	0	0	0	0	51.76	18.98	30.96	0	0	0	-	GO:0016021//integral component of membrane	-	-	gi|504480697|ref|WP_014667799.1|/6.6e-56/tail protein [Pasteurella multocida]
chr_orf00246	known_mRNA	161.45	139.79	235.28	212.91	87	194.57	246.77	169.9	144	231.89	160.12	153.57	K01515|1|3.8e-110|402.5|pmp:Pmu_01410|ADP-ribose pyrophosphatase [EC:3.6.1.13]	-	GO:0046872//metal ion binding;GO:0047631//ADP-ribose diphosphatase activity	-	gi|504091761|ref|WP_014325755.1|/2.7e-109/ADP-ribose pyrophosphatase [Pasteurella multocida]
chr_orf00629	known_mRNA	36.26	33.06	60.91	161.72	169.76	136.6	78.31	57.05	51	299.69	112.9	191.74	-	-	-	-	gi|504091974|ref|WP_014325968.1|/3.8e-99/hypothetical protein [Pasteurella multocida]
chr_orf01312	known_mRNA	286.64	290.48	419.58	381.98	375.75	504.48	574.96	884.97	876.04	112.21	180.79	325.13	K03269|1|3.6e-139|499.2|pmul:DR93_1971|UDP-2,3-diacylglucosamine hydrolase [EC:3.6.1.54]	GO:0005737//cytoplasm	GO:0016462//pyrophosphatase activity	GO:0009245//lipid A biosynthetic process	gi|504092296|ref|WP_014326290.1|/2.5e-138/UDP-2,3-diacylglucosamine hydrolase [Pasteurella multocida]
chr_orf02168	known_mRNA	66.64	65.27	80.75	731.99	588.34	664.65	49.58	32.92	31.69	446.3	513.64	379.74	K03535|1|5.3e-08|63.2|psts:E05_39750|MFS transporter, ACS family, glucarate transporter	GO:0016021//integral component of membrane;GO:0005886//plasma membrane	-	-	gi|492014532|ref|WP_005717722.1|/2.3e-102/membrane protein [Pasteurella multocida]
chr_orf01473	known_mRNA	654.24	583.58	905.14	6729.48	6434.57	5836.45	1729.51	1065.11	905.77	7546.92	7203.45	7088.36	K02967|1|1.5e-146|523.9|pul:NT08PM_1425|small subunit ribosomal protein S2	GO:0015935//small ribosomal subunit	GO:0003735//structural constituent of ribosome	GO:0006412//translation	gi|404380623|gb|EJZ77113.1|/3.5e-146/SSU ribosomal protein S2p (SAe) [Pasteurella multocida subsp. gallicida P1059]
chr_orf02464	known_mRNA	30.74	41.06	61.8	21.33	28.11	0	34.39	27.85	25.45	202.15	217.12	27.89	K18234|1|1.2e-119|434.1|pmul:DR93_770|virginiamycin A acetyltransferase [EC:2.3.1.-]	-	GO:0016740//transferase activity	-	gi|514165512|ref|WP_016532973.1|/6.5e-119/Vat family streptogramin A O-acetyltransferase [Pasteurella multocida]
chr_orf01857	known_mRNA	874.05	893.25	1243.85	2577.8	2701.49	3742.88	2684.64	1645.89	1606.67	4779.02	4766.55	4838.16	K02876|1|3.5e-73|279.3|pmp:Pmu_16470|large subunit ribosomal protein L15	GO:0015934//large ribosomal subunit	GO:0003735//structural constituent of ribosome;GO:0019843//rRNA binding	GO:0006412//translation	gi|492015434|ref|WP_005717914.1|/2.4e-72/50S ribosomal protein L15 [Pasteurella multocida]
chr_orf00534	known_mRNA	870.71	517.69	851.54	539.03	583.12	335.37	3299.9	3086.13	3700.64	310.56	428.86	413.17	K02427|1|5.9e-106|388.7|hik:HifGL_001170|23S rRNA (uridine2552-2'-O)-methyltransferase [EC:2.1.1.166]	GO:0005737//cytoplasm	GO:0008650//rRNA (uridine-2'-O-)-methyltransferase activity	GO:0031167//rRNA methylation	gi|896210704|ref|WP_049215073.1|/6.8e-108/23S rRNA (uridine(2552)-2'-O)-methyltransferase [Pasteurella multocida]
chr_orf00532	known_mRNA	30.06	28.44	26.43	7.28	215.5	267.29	18.58	16.63	14.6	577.89	272.13	217.52	K02037|1|1.2e-177|627.5|pmul:DR93_1207|phosphate transport system permease protein	GO:0016021//integral component of membrane;GO:0005886//plasma membrane	GO:0005315//inorganic phosphate transmembrane transporter activity	GO:0006817//phosphate ion transport;GO:0055085//transmembrane transport	gi|512748267|ref|WP_016504424.1|/8.0e-177/phosphate ABC transporter permease subunit PstC [Pasteurella multocida]
chr_orf02182	known_mRNA	183.29	183.53	309.87	129.75	164.87	88.45	261.92	188.97	180.13	26.44	73.04	240.8	K07566|1|1.7e-101|373.6|pmv:PMCN06_1935|L-threonylcarbamoyladenylate synthase [EC:2.7.7.87]	GO:0005737//cytoplasm	GO:0003725//double-stranded RNA binding;GO:0061710//L-threonylcarbamoyladenylate synthase;GO:0005524//ATP binding	GO:0002949//tRNA threonylcarbamoyladenosine modification	gi|492027586|ref|WP_005723790.1|/1.2e-100/tRNA(ANN) t(6)A37 threonylcarbamoyladenosine modification protein [Pasteurella multocida]
chr_orf01783	known_mRNA	4.75	3.69	7.21	4.82	5.95	0	9.84	6.98	5.99	4.68	0	7.75	K07306|1|0.0e+00|1423.3|gan:UMN179_01193|anaerobic dimethyl sulfoxide reductase subunit A [EC:1.8.5.3]	-	GO:0030151//molybdenum ion binding;GO:0051539//4 iron, 4 sulfur cluster binding;GO:0009055//electron carrier activity;GO:0009389//dimethyl sulfoxide reductase activity	GO:0055114//oxidation-reduction process	gi|896211350|ref|WP_049215563.1|/0.0e+00/dimethyl sulfoxide reductase subunit A [Pasteurella multocida]
chr_orf00526	known_mRNA	87.36	82.83	100.89	107.23	127.76	85.79	143.93	110.91	128.51	152.37	93.53	119.14	-	-	-	-	gi|504091915|ref|WP_014325909.1|/8.3e-140/membrane protein [Pasteurella multocida]
chr_orf02246	known_mRNA	902.77	1023.5	1252.9	103.94	199.56	144.4	645.04	733.46	717.74	182.27	151.07	75.47	K10440|1|2.0e-183|646.7|pmv:PMCN06_1994|ribose transport system permease protein	GO:0016021//integral component of membrane;GO:0005886//plasma membrane	GO:0005215//transporter activity	GO:0006810//transport	gi|492027752|ref|WP_005723924.1|/1.4e-182/ribose ABC transporter permease [Pasteurella multocida]
chr_orf00423	known_mRNA	92.37	71.48	110.26	69.52	79.5	80.18	168.83	117.07	116.33	117.52	75.77	116.81	K11928|1|3.9e-244|849.0|aap:NT05HA_0267|sodium/proline symporter	GO:0005886//plasma membrane;GO:0016021//integral component of membrane	GO:0031402//sodium ion binding;GO:0005298//proline:sodium symporter activity	GO:0035524//proline transmembrane transport;GO:0015824//proline transport;GO:0006814//sodium ion transport	gi|492113775|ref|WP_005751261.1|/3.1e-284/sodium:proline symporter [Pasteurella multocida]
chr_orf00240	known_mRNA	22.26	22.05	24.59	168	256.67	49.17	27	18.32	20.31	560.15	244.39	256.35	K02742|1|4.5e-96|355.5|pmul:DR93_943|SprT protein	GO:0005737//cytoplasm	GO:0008270//zinc ion binding	-	gi|512748045|ref|WP_016504257.1|/3.1e-95/SprT family protein [Pasteurella multocida]
chr_orf01929	known_mRNA	294.55	467.97	554.62	4.94	35.16	11.82	52.33	51.91	44.31	48.47	9.57	2.87	K02011|1|0.0e+00|1090.5|pmul:DR93_297|iron(III) transport system permease protein	GO:0016021//integral component of membrane;GO:0005886//plasma membrane	-	GO:0006810//transport	gi|492115847|ref|WP_005752033.1|/0.0e+00/iron ABC transporter permease [Pasteurella multocida]
chr_orf00155	known_mRNA	212.82	175.22	211.19	228.92	263.94	227.14	275.89	168.6	172.52	208.19	333.67	310.4	K14392|1|1.4e-222|777.3|hsm:HSM_1607|sodium/pantothenate symporter	GO:0005886//plasma membrane;GO:0016021//integral component of membrane	GO:0015081//sodium ion transmembrane transporter activity;GO:0015233//pantothenate transmembrane transporter activity;GO:0031402//sodium ion binding	GO:0071436//sodium ion export;GO:0015887//pantothenate transmembrane transport	gi|504091718|ref|WP_014325712.1|/1.6e-266/sodium/panthothenate symporter [Pasteurella multocida]
chr_orf01238	known_mRNA	157.17	174.21	263.51	142.85	185.02	93.16	165.93	152.23	131.95	36.83	0	60.97	K15976|1|1.6e-06|58.5|pnp:IJ22_46890|putative NAD(P)H nitroreductase [EC:1.-.-.-]	-	GO:0016491//oxidoreductase activity	GO:0055114//oxidation-reduction process	gi|492026848|ref|WP_005723391.1|/3.4e-135/nitroreductase [Pasteurella multocida]
chr_orf01998	known_mRNA	78.87	81.36	183.66	434.29	224.16	276.03	204.51	121.81	112.17	311.28	204.74	270.02	K09824|1|5.8e-168|595.1|pmp:Pmu_17750|uncharacterized protein	-	-	-	gi|504481341|ref|WP_014668443.1|/4.0e-167/membrane protein [Pasteurella multocida]
chr_orf01600	known_mRNA	283.91	220.56	303.32	292.7	421.24	176.68	275.6	206.83	188.61	126.06	203.09	234.8	K03801|1|1.9e-123|446.8|pmp:Pmu_14030|lipoyl(octanoyl) transferase [EC:2.3.1.181]	GO:0005737//cytoplasm	GO:0016874//ligase activity;GO:0016415//octanoyltransferase activity;GO:0033819//lipoyl(octanoyl) transferase activity	GO:0006464//cellular protein modification process;GO:0009107//lipoate biosynthetic process	gi|492030072|ref|WP_005725032.1|/1.3e-122/octanoyltransferase [Pasteurella multocida]
chr_orf01436	known_mRNA	607.51	706.55	1035.58	7.18	63.99	17.22	245.84	188.21	191.69	115.74	41.72	41.69	K00029|1|0.0e+00|1266.9|aat:D11S_2005|malate dehydrogenase (oxaloacetate-decarboxylating)(NADP+) [EC:1.1.1.40]	GO:0005829//cytosol	GO:0008948//oxaloacetate decarboxylase activity;GO:0004471//malate dehydrogenase (decarboxylating) (NAD+) activity;GO:0030145//manganese ion binding;GO:0004473//malate dehydrogenase (decarboxylating) (NADP+) activity;GO:0051287//NAD binding;GO:0016746//transferase activity, transferring acyl groups	GO:0006108//malate metabolic process;GO:0055114//oxidation-reduction process	gi|692226735|ref|WP_032108572.1|/0.0e+00/malic enzyme [Haemophilus sp. FF7]
chr_orf01019	known_mRNA	1531.87	1392.97	2277.71	2566.76	1930.83	2314.47	1243.69	1068.56	962.29	989.88	1485.28	1694.74	K03746|1|2.5e-65|253.1|pmp:Pmu_09590|DNA-binding protein H-NS	-	-	-	gi|504092159|ref|WP_014326153.1|/1.7e-64/DNA-binding protein [Pasteurella multocida]
chr_orf00855	known_mRNA	4607.82	2407.04	3611.81	807.67	906.18	562.57	10336.4	7417.87	8806.01	1268.14	1903.89	1946.92	K04043|1|0.0e+00|1135.6|msu:MS0898|molecular chaperone DnaK	-	GO:0005524//ATP binding;GO:0051082//unfolded protein binding	GO:0006457//protein folding	gi|692174203|ref|WP_032092916.1|/0.0e+00/molecular chaperone DnaK [Necropsobacter rosorum]
chr_orf01001	known_mRNA	573.82	448.36	836.56	164.98	162.53	87.2	889.88	708.32	642	104.23	71.98	194.15	K00995|1|2.7e-78|296.6|gan:UMN179_00659|CDP-diacylglycerol---glycerol-3-phosphate 3-phosphatidyltransferase [EC:2.7.8.5]	-	-	-	gi|997116747|gb|AMK08591.1|/1.1e-98/pgsA protein [Pasteurella multocida]
chr_orf00549	known_mRNA	105.39	97.74	126.58	136.78	95.56	146.8	71.64	60.98	63.2	32.38	74.55	31.28	K02004|1|2.0e-205|719.9|pul:NT08PM_0866|putative ABC transport system permease protein	GO:0016021//integral component of membrane;GO:0005886//plasma membrane	-	-	gi|492120823|ref|WP_005753816.1|/2.8e-205/membrane protein [Pasteurella multocida]
chr_orf02263	known_mRNA	1366.65	1418.43	2079.06	1739.52	1014.89	693.35	1272.29	853.53	867.69	899.91	885.19	1337.93	K03274|1|1.7e-181|640.2|pul:NT08PM_2115|ADP-L-glycero-D-manno-heptose 6-epimerase [EC:5.1.3.20]	-	GO:0008712;GO:0050661//NADP binding	GO:0097171;GO:0009244//lipopolysaccharide core region biosynthetic process	gi|492027774|ref|WP_005723946.1|/1.2e-180/ADP-L-glycero-D-mannoheptose-6-epimerase [Pasteurella multocida]
chr_orf00509	known_mRNA	71.33	61.55	117.54	260.31	190.08	255.68	356.87	245.71	316.37	783.97	752.49	758.47	K16698|1|4.6e-16|91.7|bfg:BF638R_0805|teichuronic acid biosynthesis glycosyltransferase TuaG [EC:2.4.-.-];K07011|2|1.8e-15|89.7|mfs:MFS40622_0603|uncharacterized protein;K12983|5|1.1e-14|87.0|pala:CO695_04900|UDP-glucose:(glucosyl)LPS beta-1,3-glucosyltransferase [EC:2.4.1.-]	-	GO:0016740//transferase activity	-	gi|512748121|ref|WP_016504315.1|/0.0e+00/heparosan synthase B [Pasteurella multocida]
chr_orf01880	known_mRNA	76.9	76.16	117.48	14.57	22.19	0	136.07	92.99	80.79	26.27	12.1	10.88	K03281|1|1.5e-32|146.0|aey:CDG81_06220|chloride channel protein, CIC family	GO:0005886//plasma membrane;GO:0016021//integral component of membrane	GO:0005247//voltage-gated chloride channel activity	GO:1903959//regulation of anion transmembrane transport;GO:0006821//chloride transport	gi|514187693|ref|WP_016533965.1|/2.1e-263/chloride channel family chloride transporter [Pasteurella multocida]
chr_orf02013	known_mRNA	130.66	119.46	196.87	105.36	143.21	148.12	211.48	160.76	145.93	95.62	96.08	140.39	K03110|1|2.5e-250|869.4|pul:NT08PM_1846|fused signal recognition particle receptor	GO:0005737//cytoplasm;GO:0031226//intrinsic component of plasma membrane	GO:0003924//GTPase activity;GO:0005525//GTP binding	GO:0051301//cell division;GO:0006614//SRP-dependent cotranslational protein targeting to membrane	gi|492115995|ref|WP_005752084.1|/1.7e-249/signal recognition particle-docking protein FtsY [Pasteurella multocida]
chr_orf00920	known_mRNA	128.33	115.4	264.18	133.32	210.9	152.6	168.73	129.76	128.79	141.35	142.01	101.09	K01772|1|3.3e-188|662.5|pmul:DR93_1625|protoporphyrin/coproporphyrin ferrochelatase [EC:4.99.1.1 4.99.1.9]	GO:0005737//cytoplasm	GO:0046872//metal ion binding;GO:0004325//ferrochelatase activity	GO:0006783//heme biosynthetic process	gi|504092114|ref|WP_014326108.1|/2.3e-187/ferrochelatase [Pasteurella multocida]
chr_orf00136	known_mRNA	125.68	48.57	133.4	33.95	122.74	0	210.35	177.69	237.87	66.4	0	68.34	K07113|1|6.5e-81|305.1|pmp:Pmu_00500|UPF0716 protein FxsA	GO:0016021//integral component of membrane	-	-	gi|492013858|ref|WP_005717460.1|/4.5e-80/exclusion suppressor FxsA [Pasteurella multocida]
chr_orf00479	known_mRNA	85.99	55.04	87.05	179.5	211.04	283.14	211.25	134.01	121.38	144.76	99.96	119.84	K03616|1|1.8e-112|410.2|pul:NT08PM_0929|electron transport complex protein RnfB	GO:0016021//integral component of membrane;GO:0005886//plasma membrane	GO:0046872//metal ion binding;GO:0051539//4 iron, 4 sulfur cluster binding;GO:0009055//electron carrier activity;GO:0051537//2 iron, 2 sulfur cluster binding	GO:0022900//electron transport chain	gi|492128532|ref|WP_005756230.1|/1.2e-111/electron transport complex subunit RsxB [Pasteurella multocida]
chr_orf01582	known_mRNA	15.81	14.94	26.63	6.53	0	0	1.96	3.6	5.33	0	0	0	-	GO:0016021//integral component of membrane	-	-	gi|380871003|gb|AFF23370.1|/9.2e-66/hypothetical protein PMCN06_0108 [Pasteurella multocida subsp. multocida str. HN06]
chr_orf00961	known_mRNA	0	1.96	0	0	0	0	0	0	0	0	0	0	-	-	-	-	gi|356597080|gb|AET15806.1|/3.0e-27/hypothetical protein Pmu_09050 [Pasteurella multocida 36950]
chr_orf02249	known_mRNA	286.8	245.23	427.62	241.47	275.53	313.1	504.5	346.69	298.17	657.15	628.33	885.86	K00348|1|6.2e-145|518.5|pmu:PM1330|Na+-transporting NADH:ubiquinone oxidoreductase subunit C [EC:1.6.5.8]	GO:0005886//plasma membrane;GO:0016021//integral component of membrane;GO:0009276//Gram-negative-bacterium-type cell wall	GO:0016655//oxidoreductase activity, acting on NAD(P)H, quinone or similar compound as acceptor;GO:0010181//FMN binding	GO:0006814//sodium ion transport;GO:0055114//oxidation-reduction process	gi|492027757|ref|WP_005723929.1|/4.3e-144/NADH:ubiquinone reductase (Na(+)-transporting) subunit C [Pasteurella multocida]
chr_orf02396	known_mRNA	666.77	862.88	953.22	73.42	109.29	41.96	93.25	89.43	98.35	123.61	136.6	158.67	K00097|1|1.0e-192|677.6|pmul:DR93_712|4-hydroxythreonine-4-phosphate dehydrogenase [EC:1.1.1.262]	GO:0005737//cytoplasm	GO:0051287//NAD binding;GO:0008270//zinc ion binding;GO:0050897//cobalt ion binding;GO:0050570//4-hydroxythreonine-4-phosphate dehydrogenase activity;GO:0000287//magnesium ion binding	GO:0055114//oxidation-reduction process;GO:0042823//pyridoxal phosphate biosynthetic process;GO:0008615//pyridoxine biosynthetic process	gi|492016727|ref|WP_005718533.1|/7.1e-192/4-hydroxythreonine-4-phosphate dehydrogenase [Pasteurella multocida]
chr_orf00297	known_mRNA	933.43	829.44	924.15	631.32	874.16	878.13	621.58	495.42	453.11	479.15	167.05	275.37	-	-	-	-	gi|570281464|gb|AHE63652.1|/1.9e-50/holliday junction DNA helicase B [Pasteurella multocida subsp. multocida str. HB03]
chr_orf02394	known_mRNA	36.62	61.92	36.85	8.19	32.28	43.29	9.17	7.1	10.75	51.74	35.73	0	K21394|1|1.6e-09|68.2|ctes:O987_20340|TRAP-type transport system small permease protein;K11689|4|5.6e-07|59.7|cfm:BJL90_00295|C4-dicarboxylate transporter, DctQ subunit	GO:0016021//integral component of membrane	-	-	gi|492028771|ref|WP_005724517.1|/2.4e-96/ABC transporter substrate-binding protein [Pasteurella multocida]
chr_orf01843	known_mRNA	106.88	74.73	220.39	188.42	177.22	285.91	263.73	149.21	153.09	102.61	77.32	150.65	K09471|1|1.2e-193|681.0|aao:ANH9381_0614|gamma-glutamylputrescine oxidase [EC:1.4.3.-]	-	GO:0016491//oxidoreductase activity	GO:0055114//oxidation-reduction process	gi|492115601|ref|WP_005752002.1|/1.4e-248/oxidoreductase [Pasteurella multocida]
chr_orf01206	known_mRNA	521.88	489.24	893.01	484.7	381.27	311.84	565.45	411.12	376.39	459.68	489.83	440.47	K02836|1|5.0e-181|638.6|pmu:PM0190|peptide chain release factor 2	GO:0005737//cytoplasm	GO:0016149//translation release factor activity, codon specific	GO:0006415//translational termination	gi|73914009|sp|Q9CP66.2|RF2_PASMU/1.6e-180/RecName: Full=Peptide chain release factor 2; Short=RF-2
chr_orf01124	known_mRNA	20.65	23.91	46.6	21.98	0	0	39.83	31.02	52.68	0	0	23.15	-	-	-	-	gi|356597220|gb|AET15946.1|/5.1e-62/hypothetical protein Pmu_10530 [Pasteurella multocida 36950]
chr_orf01052	known_mRNA	251.42	266.01	500.78	1118.26	877.89	729.27	324.59	178	161.71	989.78	758.73	870.41	K08483|1|9.1e-290|1000.7|aaz:ADJ80_07350|phosphotransferase system, enzyme I, PtsI [EC:2.7.3.9]	-	-	-	gi|692228212|ref|WP_032109867.1|/6.0e-292/phosphoenolpyruvate--protein phosphotransferase [Haemophilus sp. FF7]
chr_orf02435	known_mRNA	144.81	134.91	280.97	181.05	174.24	175.64	217.66	142.22	144.6	195.28	190.42	218.8	K02340|1|7.8e-122|442.2|aat:D11S_0463|DNA polymerase III subunit delta [EC:2.7.7.7]	GO:0009360//DNA polymerase III complex	GO:0003887//DNA-directed DNA polymerase activity;GO:0003677//DNA binding	GO:0006260//DNA replication;GO:0071897//DNA biosynthetic process	gi|514165672|ref|WP_016533093.1|/4.7e-202/DNA polymerase III subunit delta [Pasteurella multocida]
chr_orf00245	known_mRNA	142.36	129.69	186.5	40.84	49.79	66.83	255.5	206.16	216.62	19.84	109.61	147.85	K07260|1|4.5e-06|57.0|jeu:BJP62_11080|zinc D-Ala-D-Ala carboxypeptidase [EC:3.4.17.14]	-	GO:0008233//peptidase activity	GO:0006508//proteolysis	gi|492130056|ref|WP_005757121.1|/1.1e-135/peptidase M15 [Pasteurella multocida]
chr_orf01665	known_mRNA	230.55	217.4	329.42	181.06	229.45	209.83	331.81	252.87	230.86	267.59	269.8	293.53	K01937|1|1.1e-292|1010.4|hpr:PARA_03150|CTP synthase [EC:6.3.4.2]	-	GO:0003883//CTP synthase activity;GO:0005524//ATP binding	GO:0006541//glutamine metabolic process;GO:0044210//'de novo' CTP biosynthetic process	gi|692174743|ref|WP_032093453.1|/2.2e-296/CTP synthetase [Necropsobacter rosorum]
chr_orf01457	known_mRNA	50.09	52.48	81.57	86.37	105.13	88.32	75.72	44.79	56.19	114.24	100.43	94.61	K00748|1|1.2e-176|624.4|hit:NTHI1220|lipid-A-disaccharide synthase [EC:2.4.1.182]	-	GO:0008915//lipid-A-disaccharide synthase activity	GO:0009245//lipid A biosynthetic process	gi|492030191|ref|WP_005725097.1|/9.7e-217/lipid-A-disaccharide synthase [Pasteurella multocida]
chr_orf01894	known_mRNA	243.98	244.59	470.52	445.35	353.47	324.89	288.53	182.91	186.8	206.66	387.39	421.68	K01058|1|2.8e-170|602.8|pmp:Pmu_16780|phospholipase A1 [EC:3.1.1.32 3.1.1.4]	GO:0016020//membrane	GO:0004623//phospholipase A2 activity;GO:0052740//1-acyl-2-lysophosphatidylserine acylhydrolase activity;GO:0052739//phosphatidylserine 1-acylhydrolase activity;GO:0008970//phosphatidylcholine 1-acylhydrolase activity	GO:0006629//lipid metabolic process	gi|512748310|ref|WP_016504455.1|/1.9e-169/phospholipase A [Pasteurella multocida]
chr_orf00682	known_mRNA	58.41	66.35	52.04	170.99	204.36	164.68	28.26	26.18	28.93	146.14	246.69	450.37	K01695|1|2.8e-148|529.6|pmp:Pmu_06440|tryptophan synthase alpha chain [EC:4.2.1.20]	-	GO:0004834//tryptophan synthase activity	GO:0008652//cellular amino acid biosynthetic process;GO:0000162//tryptophan biosynthetic process	gi|492128865|ref|WP_005756488.1|/1.9e-147/tryptophan synthase subunit alpha [Pasteurella multocida]
chr_orf00604	known_mRNA	125.92	112.05	127.48	137.86	51.53	69.26	169.7	174.99	198.12	81.43	84.37	88.51	K03328|1|1.1e-07|63.2|cao:Celal_1580|polysaccharide transporter, PST family;K20946|3|3.2e-07|61.6|vcx:VAA049_2822|polysaccharide biosynthesis protein VpsE	GO:0016021//integral component of membrane;GO:0005886//plasma membrane	-	-	gi|504091956|ref|WP_014325950.1|/3.6e-219/Lsg locus protein 1 [Pasteurella multocida]
chr_orf01644	known_mRNA	52.58	52.77	71.08	651.74	1102.97	1062.28	76.44	59.44	55.99	1795.55	1160.68	1699.93	K09125|1|4.6e-107|392.5|aao:ANH9381_1030|uncharacterized protein	GO:0016021//integral component of membrane	-	-	gi|356597599|gb|AET16325.1|/2.3e-128/transmembrane protein [Pasteurella multocida 36950]
chr_orf01980	known_mRNA	560.31	549.5	959.92	1429.71	1178.75	1004.42	518.07	385.59	338.1	1100.5	872.03	1202.33	K04754|1|1.3e-139|500.7|pmul:DR93_348|phospholipid-binding lipoprotein MlaA	GO:0016020//membrane	-	-	gi|12721886|gb|AAK03585.1|/8.7e-139/VacJ [Pasteurella multocida subsp. multocida str. Pm70]
chr_orf00949	known_mRNA	102.98	116.56	233.39	1217.05	907.77	609.71	211.02	147.54	136.03	780.51	725.6	764.32	K00311|1|5.6e-06|57.0|bho:D560_2351|electron-transferring-flavoprotein dehydrogenase [EC:1.5.5.1]	-	-	-	gi|492114675|ref|WP_005751603.1|/1.1e-164/NAD(P)-dependent oxidoreductase [Pasteurella multocida]
chr_orf00695	known_mRNA	97	87.06	110.81	79.99	68.67	36.92	55.16	51.68	58.24	119.45	30	44.96	-	-	-	-	gi|504092009|ref|WP_014326003.1|/1.9e-214/hypothetical protein [Pasteurella multocida]
chr_orf02384	known_mRNA	52.18	58.29	95.21	67.79	104.75	76.84	86.52	68.9	58.98	52.54	72.59	49.74	K03980|1|1.8e-252|876.7|hpr:PARA_03390|putative peptidoglycan lipid II flippase	GO:0005886//plasma membrane;GO:0016021//integral component of membrane	-	GO:0008360//regulation of cell shape;GO:0071555//cell wall organization;GO:0009252//peptidoglycan biosynthetic process;GO:0006810//transport	gi|810363806|ref|WP_046333737.1|/6.3e-296/multidrug transporter MurJ [Pasteurella multocida]
chr_orf02389	known_mRNA	332.52	278.21	458.88	876.08	616.21	258.17	491.33	311.7	350.54	1023.2	428.46	796.12	K09767|1|4.5e-85|318.9|pmu:PM1656|cyclic-di-GMP-binding protein	-	-	-	gi|492016738|ref|WP_005718544.1|/3.1e-84/nucleotide-binding protein [Pasteurella multocida]
chr_orf01250	known_mRNA	104.42	98.06	148.24	376.17	455.98	612.92	160.05	123.45	119.43	307.43	234.32	311.67	K14170|1|3.7e-186|656.0|aaz:ADJ80_05590|chorismate mutase / prephenate dehydratase [EC:5.4.99.5 4.2.1.51]	GO:0005737//cytoplasm	GO:0004106//chorismate mutase activity;GO:0016597//amino acid binding;GO:0004664//prephenate dehydratase activity	GO:0046417//chorismate metabolic process;GO:0009094//L-phenylalanine biosynthetic process	gi|499208965|ref|WP_010906505.1|/1.2e-216/bifunctional chorismate mutase/prephenate dehydratase [Pasteurella multocida]
chr_orf00445	known_mRNA	140.95	117.92	195.02	247.24	226.45	252.98	171.63	144.59	144.94	295.22	222.53	262.65	K05802|1|0.0e+00|2136.3|pmp:Pmu_04220|potassium-dependent mechanosensitive channel	-	-	-	gi|356596623|gb|AET15349.1|/0.0e+00/MscS family protein [Pasteurella multocida 36950]
chr_orf02244	known_mRNA	6270.38	7676.81	8328.36	221.22	237.25	182.15	2418.63	1760.91	1678.41	268.6	463.77	300.26	K10439|1|2.3e-170|603.2|pmu:PM1325|ribose transport system substrate-binding protein	-	-	-	gi|404381987|gb|EJZ78451.1|/1.6e-169/Ribose ABC transport system, periplasmic ribose-binding protein RbsB [Pasteurella multocida subsp. gallicida X73]
chr_orf01984	known_mRNA	22.69	21.63	31.26	22.48	62.45	42.02	47.8	32.48	32.57	59.55	87.13	79.8	K01955|1|0.0e+00|1893.6|asu:Asuc_0546|carbamoyl-phosphate synthase large subunit [EC:6.3.5.5]	-	GO:0004088//carbamoyl-phosphate synthase (glutamine-hydrolyzing) activity;GO:0046872//metal ion binding;GO:0005524//ATP binding	GO:0006526//arginine biosynthetic process;GO:0044205//'de novo' UMP biosynthetic process	gi|692226266|ref|WP_032108166.1|/0.0e+00/carbamoyl phosphate synthase large subunit [Haemophilus sp. FF7]
chr_orf00940	known_mRNA	47.63	47.48	59.65	26.92	46.54	15.64	829.95	539.18	448.09	431.65	812.05	768.26	K03756|1|9.8e-220|767.7|hpr:PARA_05610|putrescine:ornithine antiporter	GO:0016021//integral component of membrane	GO:0015496//putrescine:ornithine antiporter activity	GO:0015847//putrescine transport;GO:1903352//L-ornithine transmembrane transport;GO:0015822//ornithine transport	gi|643486577|ref|WP_025217105.1|/1.9e-221/putrescine-ornithine antiporter [Mannheimia varigena]
chr_orf00083	known_mRNA	0	0	0	0	0	0	218.04	115.55	201.6	324.97	915.17	68.59	-	-	-	-	gi|810411610|ref|WP_046338366.1|/1.9e-43/CopG family transcriptional regulator [Pasteurella multocida]
chr_orf02360	known_mRNA	290.02	310.71	706.06	295.32	309.67	253.99	592.23	356.5	350.69	196.37	287.49	285.61	K01002|1|5.6e-179|632.9|pha:PSHAa2774|phosphoglycerol transferase [EC:2.7.8.20];K01138|2|3.1e-20|105.5|chu:CHU_1996|uncharacterized sulfatase [EC:3.1.6.-]	GO:0016021//integral component of membrane	GO:0008484//sulfuric ester hydrolase activity;GO:0046872//metal ion binding	GO:0008152//metabolic process	gi|974661596|ref|WP_059246467.1|/0.0e+00/hypothetical protein [Pasteurella multocida]
chr_orf00552	known_mRNA	782.23	702.13	997.54	1927.05	1456.77	1429.39	841.54	453.71	470.76	713.62	236.6	709.08	K07230|1|2.2e-98|363.2|pmv:PMCN06_0472|periplasmic iron binding protein	-	-	-	gi|492032897|ref|WP_005726172.1|/1.5e-97/iron transporter [Pasteurella multocida]
chr_orf00721	known_mRNA	184.63	145.37	140.36	514.78	510.05	551.98	111.75	64.92	51.08	305	325.13	306.81	K03168|1|0.0e+00|1532.7|hpr:PARA_16610|DNA topoisomerase I [EC:5.99.1.2]	GO:0005694//chromosome	GO:0003917//DNA topoisomerase type I activity;GO:0003677//DNA binding;GO:0000287//magnesium ion binding	GO:0006265//DNA topological change	gi|492146561|ref|WP_005762130.1|/0.0e+00/DNA topoisomerase I [Pasteurella dagmatis]
chr_orf02410	known_mRNA	66.4	55.79	123.1	283.59	246.34	319.9	182.38	124.16	108.29	441.57	314.31	232.76	K02316|1|2.9e-267|926.0|aao:ANH9381_1893|DNA primase [EC:2.7.7.-]	GO:1990077//primosome complex	GO:0003677//DNA binding;GO:0000287//magnesium ion binding;GO:0003896//DNA primase activity;GO:0008270//zinc ion binding	GO:0006269//DNA replication, synthesis of RNA primer	gi|492122050|ref|WP_005754768.1|/0.0e+00/DNA primase [Pasteurella multocida]
chr_orf00461	known_mRNA	220.43	191.14	345.57	146.13	201.72	156.54	368.26	290.05	268.05	177.11	177.21	250.42	K02622|1|0.0e+00|1145.2|aah:CF65_02486|topoisomerase IV subunit B [EC:5.99.1.-]	GO:0005694//chromosome	GO:0003677//DNA binding;GO:0005524//ATP binding;GO:0003918//DNA topoisomerase type II (ATP-hydrolyzing) activity;GO:0000287//magnesium ion binding	GO:0007059//chromosome segregation;GO:0006265//DNA topological change	gi|541486087|gb|ERH27976.1|/0.0e+00/DNA topoisomerase IV, B subunit [Aggregatibacter sp. oral taxon 458 str. W10330]
chr_orf00630	known_mRNA	216.99	181.02	429.27	115.53	152.33	150.97	326.64	226.82	207.01	176.74	132.34	167.32	K01662|1|0.0e+00|1090.9|aaz:ADJ80_07845|1-deoxy-D-xylulose-5-phosphate synthase [EC:2.2.1.7]	-	GO:0008661//1-deoxy-D-xylulose-5-phosphate synthase activity;GO:0030976//thiamine pyrophosphate binding;GO:0000287//magnesium ion binding	GO:0009228//thiamine biosynthetic process;GO:0016114//terpenoid biosynthetic process;GO:0052865//1-deoxy-D-xylulose 5-phosphate biosynthetic process	gi|504091975|ref|WP_014325969.1|/0.0e+00/1-deoxy-D-xylulose-5-phosphate synthase [Pasteurella multocida]
chr_orf00045	known_mRNA	40.58	26.03	57.85	37.34	81.47	109.11	29.16	27.04	29.01	0	0	28.21	-	-	-	-	gi|514166529|ref|WP_016533427.1|/5.4e-47/hypothetical protein [Pasteurella multocida]
chr_orf00608	known_mRNA	144.23	129.5	151.64	105.79	146.44	295.09	175.27	120.78	123.5	290.43	160.46	108.22	K20444|1|5.0e-18|97.1|psu:Psesu_1508|O-antigen biosynthesis protein [EC:2.4.1.-]	-	GO:0016740//transferase activity	-	gi|504091960|ref|WP_014325954.1|/2.2e-165/glycosyl transferase [Pasteurella multocida]
chr_orf01408	known_mRNA	99.25	95.12	128.11	279.92	343.24	379.05	252.63	158.23	168.91	571.22	428.02	513.19	K02824|1|5.0e-205|718.8|hin:HI1227|uracil permease	GO:0016021//integral component of membrane;GO:0005886//plasma membrane	GO:0005215//transporter activity	GO:0055085//transmembrane transport	gi|492025045|ref|WP_005722262.1|/2.3e-232/uracil permease [Pasteurella multocida]
chr_orf00576	known_mRNA	64.58	66.37	87.53	112.65	77.91	183.13	115.92	87.92	85.58	46.39	106.79	140.85	K01990|1|2.1e-154|550.1|pmp:Pmu_05390|ABC-2 type transport system ATP-binding protein	-	GO:0016887//ATPase activity;GO:0005524//ATP binding	-	gi|499209126|ref|WP_010906666.1|/1.9e-150/multidrug ABC transporter ATP-binding protein [Pasteurella multocida]
chr_orf00046	known_mRNA	42.79	52.07	76.7	50.36	34.46	0	35.94	33.17	46.93	55.33	0	68.72	K07666|1|1.5e-12|78.2|aah:CF65_01837|two-component system, OmpR family, response regulator QseB	-	-	-	gi|514429619|ref|WP_016570062.1|/6.6e-104/phage protein [Pasteurella multocida]
chr_orf01721	known_mRNA	263.88	217.76	321.27	246.87	158.02	0	355.3	251.46	281.89	63.66	307.91	184.55	-	-	-	-	gi|544579411|gb|ERL40895.1|/4.6e-80/lipoprotein [Pasteurella multocida subsp. multocida str. PMTB]
chr_orf00435	known_mRNA	116.55	124.54	169.26	344.05	422.71	493.8	143.44	104.49	98.51	466.59	483.35	368.23	K15268|1|4.4e-06|57.4|pci:PCH70_45090|O-acetylserine/cysteine efflux transporter	GO:0016021//integral component of membrane	-	-	gi|504203806|ref|WP_014390908.1|/7.9e-163/transporter [Pasteurella multocida]
chr_orf00092	known_mRNA	191.19	343.77	552.66	142.74	321.87	288.43	245.8	127.26	112.87	254.42	307.54	162.42	-	-	-	-	gi|505729017|ref|WP_015691074.1|/4.0e-215/hypothetical protein [Pasteurella multocida]
chr_orf02502	known_mRNA	40.47	32.93	57	506.06	848.3	757.48	83.74	41.94	32.4	812.76	889.9	606.14	K03536|1|3.8e-56|222.2|pul:NT08PM_2302|ribonuclease P protein component [EC:3.1.26.5]	-	GO:0004526//ribonuclease P activity;GO:0000049//tRNA binding	GO:0090502//RNA phosphodiester bond hydrolysis, endonucleolytic;GO:0001682//tRNA 5'-leader removal	gi|12721511|gb|AAK03247.1|/2.6e-55/RnpA [Pasteurella multocida subsp. multocida str. Pm70]
chr_orf02097	known_mRNA	42.38	42.14	84.84	29.9	76.32	0	56.14	32.6	37.34	0	175.56	52.62	-	-	-	-	gi|557250389|gb|ESQ72456.1|/7.6e-52/RNA polymerase subunit sigma-32 [Pasteurella multocida subsp. multocida P1062]
chr_orf02209	known_mRNA	202.9	181.78	339.9	131.1	135.42	101.11	168.42	107.55	120.81	47.63	197.4	142.99	K02843|1|1.6e-23|115.5|mro:MROS_2075|heptosyltransferase II [EC:2.4.-.-];K02849|4|2.9e-12|78.2|aar:Acear_2168|heptosyltransferase III [EC:2.4.-.-]	-	-	-	gi|356598086|gb|AET16812.1|/2.4e-198/glycosyl transferase, family 9 protein [Pasteurella multocida 36950]
chr_orf01531	known_mRNA	13.51	6.67	16.41	0	0	0	6.48	7.31	5.45	0	0	0	-	-	-	-	gi|514429625|ref|WP_016570068.1|/1.8e-37/hypothetical protein [Pasteurella multocida]
chr_orf00645	known_mRNA	118.9	95.43	119.55	75.74	123.95	150.88	115.7	92.06	85.9	185.6	205.18	103.78	K00688|1|0.0e+00|1391.7|aap:NT05HA_0754|glycogen phosphorylase [EC:2.4.1.1]	-	GO:0030170//pyridoxal phosphate binding;GO:0008184//glycogen phosphorylase activity	GO:0005975//carbohydrate metabolic process	gi|492146711|ref|WP_005762204.1|/0.0e+00/glycogen phosphorylase [Pasteurella dagmatis]
chr_orf00781	known_mRNA	379.79	370.36	572.47	526.27	513.24	1145.85	374.15	349.42	335.61	836.45	967.03	521.63	K15536|1|3.5e-61|239.2|pmul:DR93_1501|soluble cytochrome b562	-	-	-	gi|356596925|gb|AET15651.1|/2.4e-60/cytochrome b562 family protein [Pasteurella multocida 36950]
chr_orf00837	known_mRNA	820.83	843.5	1439.52	8761.33	9738.13	9253.92	2464.86	1508.03	1450.68	6520.77	5098.05	5504.69	K01607|1|4.8e-09|65.9|bte:BTH_I2127|4-carboxymuconolactone decarboxylase [EC:4.1.1.44]	-	GO:0051920//peroxiredoxin activity;GO:0004601//peroxidase activity	GO:0098869//cellular oxidant detoxification;GO:0055114//oxidation-reduction process	gi|356596973|gb|AET15699.1|/6.1e-55/carboxymuconolactone decarboxylase family protein [Pasteurella multocida 36950]
chr_orf01903	known_mRNA	143.58	166.7	241.99	79.07	160.74	135.1	227.88	157.75	155.04	166.35	131.34	167.31	K06915|1|3.6e-258|895.6|aan:D7S_01000|uncharacterized protein	-	GO:0005524//ATP binding	-	gi|505740893|ref|WP_015702526.1|/3.5e-280/ATP-binding protein [Pasteurella multocida]
chr_orf01281	known_mRNA	65.47	61	122.6	284.35	537.39	343.49	44.83	23.24	20.82	224.51	422.78	329.48	K09999|1|3.6e-101|372.9|msu:MS0221|arginine transport system permease protein	GO:0016021//integral component of membrane;GO:0005886//plasma membrane	GO:0005215//transporter activity	GO:0006810//transport	gi|504092275|ref|WP_014326269.1|/1.4e-119/arginine transporter permease subunit ArtQ [Pasteurella multocida]
chr_orf00324	known_mRNA	248.56	204.82	296.24	396.81	244.41	368.89	261.26	165.85	173.46	415.75	236.42	273.32	K01494|1|1.6e-89|334.0|asu:Asuc_0872|dCTP deaminase [EC:3.5.4.13]	-	GO:0008829//dCTP deaminase activity	GO:0006229//dUTP biosynthetic process;GO:0009220//pyrimidine ribonucleotide biosynthetic process;GO:0006226//dUMP biosynthetic process	gi|504091804|ref|WP_014325798.1|/3.2e-104/deoxycytidine triphosphate deaminase [Pasteurella multocida]
chr_orf01221	known_mRNA	33.49	22.57	47.21	284.66	184.81	148.68	63.7	44.26	27.63	118.9	41.07	160.01	K02067|1|9.1e-89|331.3|pmul:DR93_1890|phospholipid/cholesterol/gamma-HCH transport system substrate-binding protein	GO:0016021//integral component of membrane	-	GO:0015914//phospholipid transport	gi|492020624|ref|WP_005720550.1|/6.3e-88/outer membrane lipid asymmetry maintenance protein MlaD [Pasteurella multocida]
chr_orf02363	known_mRNA	26.15	31.91	42.49	23.9	20.14	67.7	26.03	24.87	24.41	7.94	10.97	23.02	K07793|1|1.1e-280|970.3|pmv:PMCN06_2177|putative tricarboxylic transport membrane protein	GO:0016021//integral component of membrane	-	-	gi|505729061|ref|WP_015691118.1|/7.8e-280/C4-dicarboxylate ABC transporter permease [Pasteurella multocida]
chr_orf00628	known_mRNA	57.22	59.37	75.18	257.67	115.54	258.17	116.8	76.24	106.41	62.01	257.08	192.61	-	-	GO:0008080//N-acetyltransferase activity	-	gi|504091973|ref|WP_014325967.1|/1.9e-89/GNAT family acetyltransferase [Pasteurella multocida]
chr_orf00326	known_mRNA	110.6	102.93	160.33	76.31	76.21	85.38	197.15	134.88	137.06	110.39	166.37	74.8	K08159|1|2.4e-151|540.4|aact:ACT75_02620|MFS transporter, DHA1 family, L-arabinose/isopropyl-beta-D-thiogalactopyranoside export protein	GO:0016021//integral component of membrane;GO:0005886//plasma membrane	GO:0015144//carbohydrate transmembrane transporter activity	GO:0034219//carbohydrate transmembrane transport	gi|514166028|ref|WP_016533371.1|/2.2e-224/sugar transporter [Pasteurella multocida]
chr_orf00871	known_mRNA	100.05	88.19	167.83	198.08	261.74	233.87	200.8	171.65	154.18	105.74	97.48	116.85	K07738|1|1.5e-79|300.4|pmu:PM0750|transcriptional repressor NrdR	-	GO:0008270//zinc ion binding;GO:0003677//DNA binding;GO:0016491//oxidoreductase activity;GO:0005524//ATP binding	GO:0055114//oxidation-reduction process;GO:0045892//negative regulation of transcription, DNA-templated	gi|492011809|ref|WP_005716494.1|/1.0e-78/NrdR family transcriptional regulator [Pasteurella multocida]
chr_orf00103	known_mRNA	0	0	0	0	0	0	95.84	68.29	67.1	72.56	71.63	41.51	K03546|1|3.5e-08|66.2|pys:Py04_1145|DNA repair protein SbcC/Rad50;K03406|2|5.6e-06|58.9|pow:IJ21_40920|methyl-accepting chemotaxis protein	-	-	-	gi|505729026|ref|WP_015691083.1|/0.0e+00/phage tail protein [Pasteurella multocida]
chr_orf00702	known_mRNA	131.91	131.69	135.3	150.34	240.6	196.93	240.2	192.77	233.3	107.26	102.6	123.01	K01138|1|2.3e-44|185.3|eum:ECUMN_4210|uncharacterized sulfatase [EC:3.1.6.-]	-	GO:0008484//sulfuric ester hydrolase activity	GO:0008152//metabolic process	gi|492128884|ref|WP_005756507.1|/8.6e-292/arylsulfatase [Pasteurella multocida]
chr_orf00265	known_mRNA	649.29	569.22	597.68	32.36	108.29	97.06	87.49	83.71	90.11	38.01	52.51	11.8	K02474|1|9.9e-193|677.9|abaa:IX88_02590|UDP-N-acetyl-D-galactosamine dehydrogenase [EC:1.1.1.-]	-	GO:0016628//oxidoreductase activity, acting on the CH-CH group of donors, NAD or NADP as acceptor;GO:0051287//NAD binding;GO:0016616//oxidoreductase activity, acting on the CH-OH group of donors, NAD or NADP as acceptor	GO:0000271//polysaccharide biosynthetic process;GO:0055114//oxidation-reduction process	gi|949791756|ref|WP_057104670.1|/1.1e-192/Vi polysaccharide biosynthesis protein VipA/TviB [Acinetobacter pittii]
chr_orf00404	known_mRNA	146.86	122.29	192.48	202.82	181.35	182.62	151.78	112.51	113.47	180.41	49.83	149.36	K03814|1|9.7e-140|501.1|pmp:Pmu_03880|monofunctional glycosyltransferase [EC:2.4.1.129]	GO:0005886//plasma membrane;GO:0009274;GO:0016021//integral component of membrane	GO:0016763//transferase activity, transferring pentosyl groups	GO:0008360//regulation of cell shape;GO:0071555//cell wall organization;GO:0009252//peptidoglycan biosynthetic process	gi|504091858|ref|WP_014325852.1|/6.7e-139/monofunctional biosynthetic peptidoglycan transglycosylase [Pasteurella multocida]
chr_orf01750	known_mRNA	38.98	28.92	35.12	157.99	256.47	248.96	55.1	33.22	33.45	326.82	295.8	181.99	K00557|1|2.9e-172|609.8|aat:D11S_0040|tRNA (uracil-5-)-methyltransferase [EC:2.1.1.35]	-	-	-	gi|504204458|ref|WP_014391560.1|/1.4e-209/tRNA (uracil-5-)-methyltransferase [Pasteurella multocida]
chr_orf00520	known_mRNA	268.61	271.03	456.7	138.74	151.75	156.07	471.47	316	285.75	267.25	204.06	314.58	K06020|1|2.1e-243|846.7|cgd:CR3_2496|sulfate-transporting ATPase [EC:3.6.3.25]	-	GO:0016887//ATPase activity;GO:0005524//ATP binding	-	gi|746081944|ref|WP_039149297.1|/4.3e-303/energy-dependent translational throttle protein EttA [Gallibacterium anatis]
chr_orf02238	known_mRNA	270.72	225.19	257.65	398	191.59	513.07	225.26	161.09	218.58	159.23	224.05	167.91	K03575|1|8.2e-12|74.7|baj:BCTU_372|A/G-specific adenine glycosylase [EC:3.2.2.-]	-	GO:0005506//iron ion binding	-	gi|492014740|ref|WP_005717807.1|/2.7e-45/Fe(2+)-trafficking protein [Pasteurella multocida]
chr_orf01616	known_mRNA	416.86	442.78	637.54	470.43	512.19	596.42	979.77	668.91	606.52	541.27	598.12	728.33	K00645|1|5.4e-172|608.6|pul:NT08PM_1480|[acyl-carrier-protein] S-malonyltransferase [EC:2.3.1.39]	-	GO:0004314//[acyl-carrier-protein] S-malonyltransferase activity	GO:0008152//metabolic process	gi|492133620|ref|WP_005758138.1|/3.8e-171/malonyl CoA-acyl carrier protein transacylase [Pasteurella multocida]
chr_orf01489	known_mRNA	65.99	66.07	137.38	7.45	0	77.33	24.94	30.25	27.51	0	0	19.57	K02781|1|2.1e-66|256.5|pmp:Pmu_13750|PTS system, glucitol/sorbitol-specific IIA component [EC:2.7.1.198]	GO:0005737//cytoplasm	GO:0008982//protein-N(PI)-phosphohistidine-sugar phosphotransferase activity	GO:0009401//phosphoenolpyruvate-dependent sugar phosphotransferase system;GO:0034219//carbohydrate transmembrane transport	gi|492133655|ref|WP_005758153.1|/1.4e-65/PTS sorbitol transporter subunit IIA [Pasteurella multocida]
chr_orf00430	known_mRNA	211.17	188.11	371.78	608.33	411.95	195.19	254.52	196.11	152.89	559.93	346.63	503.5	K09765|1|2.8e-141|506.1|pmul:DR93_1119|epoxyqueuosine reductase [EC:1.17.99.6]	-	-	-	gi|499209060|ref|WP_010906600.1|/2.0e-140/hypothetical protein [Pasteurella multocida]
chr_orf00616	known_mRNA	799.43	662.21	1141.71	1548.84	2141.56	2346.96	1104.46	715.9	794.74	850	1108.26	686.4	K09946|1|5.3e-56|221.9|pmul:DR93_1294|uncharacterized protein	-	-	-	gi|570281794|gb|AHE63982.1|/3.6e-55/protein YegP [Pasteurella multocida subsp. multocida str. HB03]
chr_orf00942	known_mRNA	55.97	61.86	77.67	341.32	204.64	424.85	114.52	65	59.84	265.71	285.45	207.79	K09824|1|6.2e-170|601.7|pmp:Pmu_08890|uncharacterized protein	-	-	-	gi|504092124|ref|WP_014326118.1|/4.3e-169/membrane protein [Pasteurella multocida]
chr_orf00433	known_mRNA	717.04	678.96	1187.38	7249.91	6991.55	6665.72	1310.03	1032.84	782.23	6099.68	5993.74	6628	K02899|1|2.3e-40|169.5|pmul:DR93_1122|large subunit ribosomal protein L27	GO:0005840//ribosome	GO:0003735//structural constituent of ribosome	GO:0006412//translation	gi|492023475|ref|WP_005721506.1|/1.6e-39/50S ribosomal protein L27 [Pasteurella multocida]
chr_orf02436	known_mRNA	323.29	338.28	508.68	246.71	223.58	149.89	547.12	416.02	502.92	119.89	207.06	210.99	K03643|1|6.4e-87|325.1|pmu:PM1215|LPS-assembly lipoprotein	GO:0009279//cell outer membrane	-	GO:0043165//Gram-negative-bacterium-type cell outer membrane assembly	gi|338218633|gb|EGP04390.1|/4.5e-86/rare lipoprotein B [Pasteurella multocida subsp. multocida str. Anand1_goat]
chr_orf01014	known_mRNA	19.69	20.02	27.31	22.09	38.51	0	17.86	16.15	16.41	186.04	0	77.04	K01653|1|1.6e-82|310.5|pmul:DR93_1710|acetolactate synthase I/III small subunit [EC:2.2.1.6]	-	-	-	gi|492012550|ref|WP_005716871.1|/1.1e-81/acetolactate synthase small subunit [Pasteurella multocida]
chr_orf02373	known_mRNA	327.87	325.75	671.47	1772.96	1899.02	1461.21	445.97	253.5	231.83	1115.19	1063.46	1132.03	K00058|1|1.6e-195|687.2|hie:R2846_0114|D-3-phosphoglycerate dehydrogenase / 2-oxoglutarate reductase [EC:1.1.1.95 1.1.1.399]	-	GO:0051287//NAD binding;GO:0004617//phosphoglycerate dehydrogenase activity;GO:0016597//amino acid binding	GO:0006564//L-serine biosynthetic process;GO:0055114//oxidation-reduction process	gi|492150539|ref|WP_005763370.1|/7.5e-212/D-3-phosphoglycerate dehydrogenase [Pasteurella dagmatis]
chr_orf00607	known_mRNA	129.97	114.04	133.72	128.03	182.4	35.03	160.44	129.95	152.39	82.36	156.45	119.37	-	GO:0016021//integral component of membrane	-	-	gi|504091959|ref|WP_014325953.1|/2.2e-224/membrane protein [Pasteurella multocida]
chr_orf01415	known_mRNA	133.08	111.91	188.28	236.48	387.19	212.81	189.91	195.96	184.95	293.05	96.37	184.88	K02200|1|2.1e-168|596.7|pmu:PM0013|cytochrome c-type biogenesis protein CcmH	GO:0016021//integral component of membrane	-	-	gi|504092344|ref|WP_014326338.1|/4.5e-169/c-type cytochrome biogenesis protein CcmI [Pasteurella multocida]
chr_orf00171	known_mRNA	164.26	140.18	163.57	1511.96	1071	1071.69	295.33	135.31	148.48	801.24	922.16	1105.62	K02016|1|2.0e-143|513.5|pmul:DR93_886|iron complex transport system substrate-binding protein	-	-	-	gi|356596316|gb|AET15042.1|/1.4e-142/hemin-binding periplasmic protein HmuT [Pasteurella multocida 36950]
chr_orf00182	known_mRNA	168.58	182.46	195.45	47.64	44.9	24.15	202.36	223.17	220.77	84.9	68.42	90.83	K07085|1|7.7e-312|1073.5|pmul:DR93_893|putative transport protein	GO:0005886//plasma membrane;GO:0016021//integral component of membrane	GO:0015459//potassium channel regulator activity;GO:0008324//cation transmembrane transporter activity	GO:0098655//cation transmembrane transport;GO:0043266//regulation of potassium ion transport	gi|492026596|ref|WP_005723238.1|/5.3e-311/transporter [Pasteurella multocida]
chr_orf00792	known_mRNA	733.26	517.21	967.7	180.8	316.61	164.55	1656.72	1164.62	1527.34	305.75	399.01	431.51	K01414|1|0.0e+00|1169.5|hil:HICON_12610|oligopeptidase A [EC:3.4.24.70]	-	GO:0046872//metal ion binding;GO:0004222//metalloendopeptidase activity	GO:0006508//proteolysis	gi|810413517|ref|WP_046338611.1|/0.0e+00/oligopeptidase A [Pasteurella multocida]
chr_orf00953	known_mRNA	344.15	307.03	454.51	148.03	246.55	229.55	402.17	402.11	399.67	418.55	361.44	315.74	K02837|1|1.3e-279|966.8|hdu:HD_0351|peptide chain release factor 3	GO:0005737//cytoplasm	GO:0016149//translation release factor activity, codon specific;GO:0003924//GTPase activity;GO:0005525//GTP binding	GO:0006449//regulation of translational termination	gi|737512651|ref|WP_035491871.1|/1.8e-287/peptide chain release factor 3 [[Haemophilus] parasuis]
chr_orf01751	known_mRNA	208.82	231.52	281.83	2555.25	2229.07	1772.74	232.98	163.41	122.83	1486.53	1513.23	1265.06	K09897|1|7.8e-57|224.6|pmv:PMCN06_1569|uncharacterized protein	-	-	-	gi|380872432|gb|AFF24799.1|/5.4e-56/YifE like protein [Pasteurella multocida subsp. multocida str. HN06]
chr_orf01064	known_mRNA	220.65	206.25	324.19	279.65	291.11	391.43	357.41	320.36	307.56	272.2	70.51	144.43	K06918|1|2.2e-209|733.4|aaz:ADJ80_07275|uncharacterized protein	-	-	-	gi|499209374|ref|WP_010906914.1|/5.7e-272/hypothetical protein [Pasteurella multocida]
chr_orf02067	known_mRNA	430.16	427.87	516.96	10.26	0	0	92.13	88.46	48.31	0	0	0	K09794|1|1.1e-32|143.7|pmu:PM1568|uncharacterized protein	-	-	-	gi|492016483|ref|WP_005718289.1|/7.8e-32/hypothetical protein [Pasteurella multocida]
chr_orf00617	known_mRNA	1096.51	954.62	1539.25	12143.1	8875.58	9952.69	2555.58	1995.49	1474.73	11988.5	12402.5	13141.6	K02871|1|1.5e-76|290.4|pmul:DR93_1295|large subunit ribosomal protein L13	GO:0005840//ribosome	GO:0003735//structural constituent of ribosome	GO:0006412//translation	gi|492033182|ref|WP_005726289.1|/1.0e-75/50S ribosomal protein L13 [Pasteurella multocida]
chr_orf00490	known_mRNA	158.74	133.39	433.84	1295.62	1187.75	966.57	256.94	171.65	173.36	958.82	568.16	822.95	K01734|1|3.9e-83|312.4|pmu:PM0394|methylglyoxal synthase [EC:4.2.3.3]	-	GO:0008929//methylglyoxal synthase activity	GO:0019242//methylglyoxal biosynthetic process	gi|492024008|ref|WP_005721627.1|/2.7e-82/methylglyoxal synthase [Pasteurella multocida]
chr_orf01627	known_mRNA	26.52	27.29	37.39	53.11	0	0	52.95	29.64	35.91	21.65	29.89	80.63	K01935|1|3.7e-119|432.6|pmp:Pmu_14290|dethiobiotin synthetase [EC:6.3.3.3]	GO:0005737//cytoplasm	GO:0005524//ATP binding;GO:0000287//magnesium ion binding;GO:0004141//dethiobiotin synthase activity	GO:0009102//biotin biosynthetic process	gi|492018173|ref|WP_005719383.1|/2.5e-118/dethiobiotin synthase [Pasteurella multocida]
chr_orf00862	known_mRNA	14.39	10.05	22.97	26.24	23.13	31.05	13.43	9.55	7.62	36.83	25.43	38.11	K02018|1|5.8e-129|465.3|pmu:PM0743|molybdate transport system permease protein	GO:0016021//integral component of membrane;GO:0005886//plasma membrane	GO:0015098//molybdate ion transmembrane transporter activity	GO:0015689//molybdate ion transport	gi|492011735|ref|WP_005716454.1|/4.0e-128/molybdate ABC transporter permease [Pasteurella multocida]
chr_orf00583	known_mRNA	104.22	96.83	167.53	167.76	292.15	104.65	150.28	93.93	98.37	92.79	85.44	153.65	K06879|1|1.6e-162|577.0|pmv:PMCN06_0497|7-cyano-7-deazaguanine reductase [EC:1.7.1.13]	GO:0005737//cytoplasm	GO:0033739//preQ1 synthase activity;GO:0046857//oxidoreductase activity, acting on other nitrogenous compounds as donors, with NAD or NADP as acceptor	GO:0008616//queuosine biosynthetic process;GO:0055114//oxidation-reduction process	gi|557249521|gb|ESQ71602.1|/1.1e-161/7-cyano-7-deazaguanine reductase [Pasteurella multocida subsp. multocida P1062]
chr_orf01159	known_mRNA	136.07	128.61	226.17	297.8	276.96	219.13	279.07	154.86	139.67	429.75	522.9	438.34	K03072|1|8.6e-291|1004.2|aap:NT05HA_1309|preprotein translocase subunit SecD	GO:0005622//intracellular;GO:0005886//plasma membrane;GO:0016021//integral component of membrane	GO:0015450//P-P-bond-hydrolysis-driven protein transmembrane transporter activity	GO:0043952//protein transport by the Sec complex;GO:0065002//intracellular protein transmembrane transport;GO:0006605//protein targeting	gi|492027294|ref|WP_005723622.1|/0.0e+00/preprotein translocase subunit SecD [Pasteurella multocida]
chr_orf00214	known_mRNA	269.43	229.42	264.06	246.14	336.99	309.77	299.99	176.87	202.29	239.09	252.54	157.22	-	GO:0016021//integral component of membrane	-	-	gi|504091741|ref|WP_014325735.1|/3.6e-163/transporter [Pasteurella multocida]
chr_orf00163	known_mRNA	16.6	15.63	21.26	10.56	0	0	12.2	8.49	9.49	0	190.69	0	-	-	-	-	gi|504091724|ref|WP_014325718.1|/2.5e-30/hypothetical protein [Pasteurella multocida]
chr_orf01651	known_mRNA	145.72	134.81	245.54	266.53	316.07	241.27	153.9	125.25	129.8	289.31	148.74	142.12	K07014|1|0.0e+00|1179.5|pmp:Pmu_14510|uncharacterized protein	GO:0016021//integral component of membrane	GO:0008484//sulfuric ester hydrolase activity	GO:0008152//metabolic process	gi|504092401|ref|WP_014326395.1|/0.0e+00/membrane protein [Pasteurella multocida]
chr_orf01342	known_mRNA	200.94	177.1	289.72	178.98	369.25	429.41	348.78	234.22	211.83	250.98	333.21	346.53	K00656|1|0.0e+00|1471.8|btra:F544_6350|formate C-acetyltransferase [EC:2.3.1.54]	GO:0005737//cytoplasm	GO:0008861//formate C-acetyltransferase activity;GO:0016829//lyase activity	GO:0005975//carbohydrate metabolic process	gi|849033658|ref|WP_047977205.1|/0.0e+00/formate acetyltransferase [[Actinobacillus] muris]
chr_orf00418	known_mRNA	38.01	30.38	34.62	178.94	101.29	162.26	26.62	21.32	29.3	60.62	73.3	78.47	K16087|1|0.0e+00|2031.5|pmp:Pmu_04000|hemoglobin/transferrin/lactoferrin receptor protein	GO:0016021//integral component of membrane;GO:0009279//cell outer membrane	GO:0004872//receptor activity;GO:0005215//transporter activity	GO:0006810//transport	gi|512748031|ref|WP_016504246.1|/0.0e+00/TonB-dependent receptor [Pasteurella multocida]
chr_orf01922	known_mRNA	104.93	122.17	130.87	56.05	54.37	72.84	121.51	156.68	177.69	0	61.32	36.75	K01070|1|1.8e-20|104.0|pgi:PG_0425|S-formylglutathione hydrolase [EC:3.1.2.12]	-	-	-	gi|499209630|ref|WP_010907170.1|/1.4e-71/XynC protein [Pasteurella multocida]
chr_orf01724	known_mRNA	67.6	57.09	94.53	14.85	24.99	16.8	73.07	73.91	74.67	9.87	0	12.26	K02004|1|3.1e-223|779.2|pmp:Pmu_15100|putative ABC transport system permease protein	GO:0016021//integral component of membrane;GO:0005886//plasma membrane	-	-	gi|504092431|ref|WP_014326425.1|/2.1e-222/ABC transporter permease [Pasteurella multocida]
chr_orf00196	known_mRNA	69.27	47.52	77.65	57.94	67.06	90.14	58.59	40.24	41.71	63.61	43.93	57.07	K00009|1|9.9e-216|754.2|pmul:DR93_903|mannitol-1-phosphate 5-dehydrogenase [EC:1.1.1.17]	-	GO:0008926//mannitol-1-phosphate 5-dehydrogenase activity;GO:0050662//coenzyme binding	GO:0019594//mannitol metabolic process;GO:0055114//oxidation-reduction process	gi|504091734|ref|WP_014325728.1|/6.8e-215/mannitol-1-phosphate 5-dehydrogenase [Pasteurella multocida]
chr_orf00316	known_mRNA	145.57	156.08	259.65	45.33	85.54	57.53	83.25	85.21	78.84	11.22	46.5	85.95	K02011|1|0.0e+00|1085.5|mhq:D650_26100|iron(III) transport system permease protein	GO:0016021//integral component of membrane;GO:0005886//plasma membrane	-	GO:0006810//transport	gi|492121502|ref|WP_005754424.1|/0.0e+00/iron ABC transporter permease [Pasteurella multocida]
chr_orf01099	known_mRNA	170.18	247.65	402.2	74.2	111.75	112.47	55.7	42.81	37.75	22.32	0	27.72	K11689|1|2.4e-115|419.9|pmv:PMCN06_1018|C4-dicarboxylate transporter, DctQ subunit	GO:0016021//integral component of membrane	-	-	gi|492029003|ref|WP_005724665.1|/1.7e-114/C4-dicarboxylate ABC transporter [Pasteurella multocida]
chr_orf01916	known_mRNA	360.26	573.45	1567.86	31.72	159.34	120.53	656.24	420.67	332.1	219.86	162.73	156.09	K00864|1|4.7e-266|921.8|hin:HI0691|glycerol kinase [EC:2.7.1.30]	-	GO:0004370//glycerol kinase activity;GO:0005524//ATP binding	GO:0019563//glycerol catabolic process;GO:0006072//glycerol-3-phosphate metabolic process;GO:0016310//phosphorylation	gi|692227635|ref|WP_032109359.1|/3.1e-276/glycerol kinase [Haemophilus sp. FF7]
chr_orf01336	known_mRNA	238.24	233.54	589.88	473.98	574.78	385.98	571.35	427.86	362.27	587.22	585.73	594.22	K13292|1|2.3e-155|553.1|pmul:DR93_1993|phosphatidylglycerol:prolipoprotein diacylglycerol transferase [EC:2.-.-.-]	GO:0005886//plasma membrane;GO:0016021//integral component of membrane	GO:0008961//phosphatidylglycerol-prolipoprotein diacylglyceryl transferase activity	GO:0009249//protein lipoylation;GO:0042158//lipoprotein biosynthetic process	gi|492113115|ref|WP_005751073.1|/1.6e-154/prolipoprotein diacylglyceryl transferase [Pasteurella multocida]
chr_orf00668	known_mRNA	1122.22	1294.48	1861.01	649.19	880.9	976.12	671.98	557.08	551.92	672.89	574.61	663.61	K00826|1|3.2e-202|709.1|pmu:PM0566|branched-chain amino acid aminotransferase [EC:2.6.1.42]	-	GO:0052654//L-leucine transaminase activity;GO:0052655//L-valine transaminase activity;GO:0052656//L-isoleucine transaminase activity	GO:0009097//isoleucine biosynthetic process;GO:0009099//valine biosynthetic process;GO:0009098//leucine biosynthetic process	gi|499927917|ref|WP_011608651.1|/3.7e-180/branched chain amino acid aminotransferase [Histophilus somni]
chr_orf00258	known_mRNA	164.38	152.3	162.79	14.67	41.33	18.52	33.14	22.08	21.26	0	15.05	13.53	K01791|1|9.8e-176|621.3|pali:A3K91_0728|UDP-N-acetylglucosamine 2-epimerase (non-hydrolysing) [EC:5.1.3.14]	-	GO:0008761//UDP-N-acetylglucosamine 2-epimerase activity	-	gi|492155887|ref|WP_005765522.1|/1.9e-185/UDP-N-acetyl glucosamine 2-epimerase [Pasteurella dagmatis]
chr_orf00766	known_mRNA	148.55	154.56	238.38	695.87	616.94	320.76	313.14	187.71	176.99	569.03	480.28	536.58	K00674|1|3.2e-152|542.7|pmul:DR93_1488|2,3,4,5-tetrahydropyridine-2,6-dicarboxylate N-succinyltransferase [EC:2.3.1.117]	GO:0005737//cytoplasm	GO:0008666//2,3,4,5-tetrahydropyridine-2,6-dicarboxylate N-succinyltransferase activity	GO:0009089//lysine biosynthetic process via diaminopimelate;GO:0019877//diaminopimelate biosynthetic process	gi|492121075|ref|WP_005754068.1|/2.2e-151/2,3,4,5-tetrahydropyridine-2,6-dicarboxylate N-succinyltransferase [Pasteurella multocida]
chr_orf01458	known_mRNA	613.25	599.68	1035.7	1394.33	1553.99	1551.12	720.38	554.69	497.5	1085.02	1406.3	1202.37	K00677|1|8.2e-129|464.9|aap:NT05HA_1549|UDP-N-acetylglucosamine acyltransferase [EC:2.3.1.129]	GO:0005737//cytoplasm	GO:0008780//acyl-[acyl-carrier-protein]-UDP-N-acetylglucosamine O-acyltransferase activity	GO:0009245//lipid A biosynthetic process	gi|492133698|ref|WP_005758177.1|/3.9e-145/acyl-[acyl-carrier-protein]--UDP-N-acetylglucosamine O-acyltransferase [Pasteurella multocida]
chr_orf01258	known_mRNA	90.79	91	167.76	154.91	251.06	98.46	225.31	145.11	138.49	214.52	159.59	228.94	K01924|1|7.9e-239|831.2|hso:HS_0359|UDP-N-acetylmuramate--alanine ligase [EC:6.3.2.8]	GO:0016021//integral component of membrane;GO:0005737//cytoplasm	GO:0005524//ATP binding;GO:0008763//UDP-N-acetylmuramate-L-alanine ligase activity	GO:0007049//cell cycle;GO:0008360//regulation of cell shape;GO:0071555//cell wall organization;GO:0051301//cell division;GO:0009252//peptidoglycan biosynthetic process	gi|896211968|ref|WP_049216180.1|/4.3e-259/UDP-N-acetylmuramate--L-alanine ligase [Pasteurella multocida]
chr_orf00899	known_mRNA	93.58	91.26	153.38	328.58	263.81	202.65	248.22	171.46	189.36	258.02	315.33	250.68	K07265|1|4.8e-245|851.7|pmp:Pmu_08500|capsular polysaccharide export protein	-	-	GO:0015774//polysaccharide transport;GO:0000271//polysaccharide biosynthetic process	gi|514165598|ref|WP_016533042.1|/3.3e-244/capsule polysaccharide modification protein [Pasteurella multocida]
chr_orf00684	known_mRNA	161.94	180.87	232.4	94.27	374.21	236.47	184.36	124.57	123.48	157.59	193.46	130.47	K16066|1|1.2e-140|504.2|pmul:DR93_1358|3-hydroxy acid dehydrogenase / malonic semialdehyde reductase [EC:1.1.1.381 1.1.1.-]	-	GO:0016491//oxidoreductase activity	GO:0055114//oxidation-reduction process	gi|492033359|ref|WP_005726408.1|/3.1e-139/NAD(P)-dependent oxidoreductase [Pasteurella multocida]
chr_orf00499	known_mRNA	11.94	30.75	17.92	523.1	537.84	723.82	9.21	7.86	4.37	0	344.5	208.68	-	-	-	-	gi|570281685|gb|AHE63873.1|/5.7e-19/hypothetical protein PMCN03_0408 [Pasteurella multocida subsp. multocida str. HB03]
chr_orf01285	known_mRNA	310.87	332.99	482.95	1041.27	835.73	850.71	454.55	283.44	297.52	345.59	509.07	429.13	K03271|1|7.8e-111|404.8|pmp:Pmu_11910|D-sedoheptulose 7-phosphate isomerase [EC:5.3.1.28]	GO:0005737//cytoplasm	GO:0030246//carbohydrate binding;GO:0008968//D-sedoheptulose 7-phosphate isomerase activity;GO:0008270//zinc ion binding	GO:2001061;GO:0009244//lipopolysaccharide core region biosynthetic process	gi|356597357|gb|AET16083.1|/5.4e-110/phosphoheptose isomerase [Pasteurella multocida 36950]
chr_orf01075	known_mRNA	60.39	47.57	77.5	374.57	412.76	305.26	397.41	213.51	197.98	821.95	753.34	525.77	K00088|1|4.0e-254|882.1|mvg:X874_9000|IMP dehydrogenase [EC:1.1.1.205]	-	-	-	gi|980941775|ref|WP_059365504.1|/1.6e-256/IMP dehydrogenase [[Pasteurella] pneumotropica]
chr_orf00481	known_mRNA	8996.92	9554.35	18590.8	31286.5	21205	17774	12090.6	6779.58	5855.86	22286.3	24252.2	27019.4	K11929|1|1.4e-16|92.4|hbe:BEI_2816|outer membrane pore protein E;K03285|2|7.1e-13|80.1|pve:UC34_18740|general bacterial porin, GBP family;K09476|3|2.7e-12|78.2|ddd:Dda3937_03661|outer membrane pore protein F	-	-	-	gi|379135531|gb|AFC93463.1|/1.0e-179/outer membrane protein H [Pasteurella multocida]
chr_orf02303	known_mRNA	118.81	91.74	166.19	895.14	2599.56	2193.48	250.43	189.09	176.74	2407.59	1498.88	1168.08	K02072|1|5.9e-123|445.3|pmul:DR93_625|D-methionine transport system permease protein	GO:0016021//integral component of membrane;GO:0005886//plasma membrane	-	GO:0006810//transport	gi|492017089|ref|WP_005718785.1|/4.0e-122/methionine ABC transporter permease [Pasteurella multocida]
chr_orf01257	known_mRNA	836.5	577.58	565.07	285.07	569.8	579.97	750.08	694.35	775.34	314.81	321.4	238.01	K01921|1|1.4e-172|610.5|pmul:DR93_1922|D-alanine-D-alanine ligase [EC:6.3.2.4]	GO:0005737//cytoplasm	GO:0030145//manganese ion binding;GO:0005524//ATP binding;GO:0000287//magnesium ion binding;GO:0008716//D-alanine-D-alanine ligase activity	GO:0008360//regulation of cell shape;GO:0071555//cell wall organization;GO:0009252//peptidoglycan biosynthetic process	gi|492026360|ref|WP_005723044.1|/9.8e-172/D-alanine--D-alanine ligase [Pasteurella multocida]
chr_orf00143	known_mRNA	90.8	72.96	115.33	73.94	0	136.1	117.98	87.52	96.23	0	0	107.42	-	-	-	-	gi|511371268|gb|EPC10842.1|/1.1e-40/glutaredoxin-like protein [Pasteurella multocida 1500E]
chr_orf00656	known_mRNA	99.22	78.21	113.53	307.44	231.59	213.99	203.9	139.46	132.13	423.66	458.71	350.85	K02835|1|1.3e-188|664.1|hsm:HSM_1425|peptide chain release factor 1	GO:0005737//cytoplasm	GO:0016149//translation release factor activity, codon specific	GO:0006415//translational termination	gi|492114186|ref|WP_005751423.1|/2.1e-202/peptide chain release factor 1 [Pasteurella multocida]
chr_orf01835	known_mRNA	26	37.13	65.06	31.65	158.99	146.99	47.52	31.29	31.78	180.2	140.72	152.5	K10441|1|1.3e-279|966.8|pul:NT08PM_1690|ribose transport system ATP-binding protein [EC:3.6.3.17]	GO:0043190//ATP-binding cassette (ABC) transporter complex	GO:0005524//ATP binding;GO:0015407//monosaccharide-transporting ATPase activity;GO:0015591//D-ribose transmembrane transporter activity	GO:0034219//carbohydrate transmembrane transport;GO:0015752//D-ribose transport	gi|557250598|gb|ESQ72665.1|/8.8e-279/D-ribose transporter ATP binding protein [Pasteurella multocida subsp. multocida P1062]
chr_orf02190	known_mRNA	85.62	78.01	92.21	4.96	15.83	0	172.4	138.83	145.52	0	0	10.38	K10557|1|6.2e-158|562.0|hic:NTHIC486_00204|AI-2 transport system permease protein	GO:0016021//integral component of membrane;GO:0005886//plasma membrane	GO:0016301//kinase activity;GO:0005215//transporter activity	GO:0016310//phosphorylation;GO:0006810//transport	gi|492122116|ref|WP_005754808.1|/8.6e-182/histidine kinase [Pasteurella multocida]
chr_orf00142	known_mRNA	185.27	145.89	209.15	122.67	196.76	188.6	224.94	163.56	131.18	179.69	310.18	223.12	K00799|1|7.6e-21|105.9|pen:PSEEN5149|glutathione S-transferase [EC:2.5.1.18]	-	GO:0016740//transferase activity	-	gi|504091713|ref|WP_014325707.1|/1.1e-118/glutathione S-transferase [Pasteurella multocida]
chr_orf00632	known_mRNA	123.74	132.3	255.64	376.67	115.55	0	98.62	68.79	88.54	96.77	0	82.32	K03602|1|5.6e-36|154.8|pmu:PM0534|exodeoxyribonuclease VII small subunit [EC:3.1.11.6]	GO:0005737//cytoplasm;GO:0009318//exodeoxyribonuclease VII complex	GO:0008855//exodeoxyribonuclease VII activity	GO:0090305//nucleic acid phosphodiester bond hydrolysis;GO:0006308//DNA catabolic process	gi|492024535|ref|WP_005721990.1|/3.9e-35/exodeoxyribonuclease 7 small subunit [Pasteurella multocida]
chr_orf00469	known_mRNA	59.36	54.95	76.39	104.18	144.65	103.74	91.27	58.42	71.66	60.81	21.01	53.52	K02063|1|2.4e-188|663.7|aan:D7S_02133|thiamine transport system permease protein	GO:0016021//integral component of membrane;GO:0005886//plasma membrane	GO:0005215//transporter activity	GO:0015888//thiamine transport	gi|810414431|ref|WP_046338668.1|/5.2e-218/thiamine ABC transporter permease [Pasteurella multocida]
chr_orf01178	known_mRNA	5.07	3.99	5.26	22.32	218.12	116.93	3.32	2.04	3.97	105.73	243.7	189.88	K15977|1|1.1e-82|310.8|pmu:PM0213|putative oxidoreductase	GO:0016021//integral component of membrane	-	-	gi|492021111|ref|WP_005720797.1|/7.8e-82/membrane protein [Pasteurella multocida]
chr_orf01773	known_mRNA	88.81	87.59	220.2	122.66	109.63	103.19	123.94	89.13	81.32	77.85	59.76	114.64	K18326|1|2.6e-93|347.8|pato:GZ59_31970|MFS transporter, DHA2 family, multidrug resistance protein	GO:0016021//integral component of membrane;GO:0005886//plasma membrane	-	GO:0055085//transmembrane transport	gi|492017427|ref|WP_005718967.1|/8.6e-257/MFS transporter [Pasteurella multocida]
chr_orf02472	known_mRNA	1312.07	1309.81	1894.93	4514.29	2484.18	2909.11	1788.84	1184.51	1123.09	2781.7	3105.11	3396.73	K01507|1|2.1e-96|356.7|pmp:Pmu_21990|inorganic pyrophosphatase [EC:3.6.1.1]	GO:0005737//cytoplasm	GO:0004427//inorganic diphosphatase activity;GO:0000287//magnesium ion binding	GO:0006796//phosphate-containing compound metabolic process	gi|492014214|ref|WP_005717569.1|/1.4e-95/inorganic pyrophosphatase [Pasteurella multocida]
chr_orf02191	known_mRNA	155.25	143.09	169.24	8.78	46.68	83.64	327.62	227.14	241.39	172.46	0	56.11	K10555|1|3.7e-190|669.1|pmul:DR93_521|AI-2 transport system substrate-binding protein	GO:0043190//ATP-binding cassette (ABC) transporter complex	-	-	gi|505740997|ref|WP_015702629.1|/2.5e-189/autoinducer [Pasteurella multocida]
chr_orf01745	known_mRNA	85.59	81.86	133.31	90.72	135.58	143.25	182.19	131.06	121.44	53.44	94.93	145.43	K01524|1|5.8e-211|738.8|aap:NT05HA_1605|exopolyphosphatase / guanosine-5'-triphosphate,3'-diphosphate pyrophosphatase [EC:3.6.1.11 3.6.1.40]	-	GO:0004309//exopolyphosphatase activity	GO:0006793//phosphorus metabolic process	gi|896211428|ref|WP_049215640.1|/7.7e-246/exopolyphosphatase [Pasteurella multocida]
chr_orf00965	known_mRNA	435.16	475.66	771.59	478.27	424.51	234.17	213.26	103.17	93.66	257.64	249.17	359.21	K01679|1|6.5e-254|881.3|hpak:JT17_06880|fumarate hydratase, class II [EC:4.2.1.2]	GO:0045239//tricarboxylic acid cycle enzyme complex	GO:0004333//fumarate hydratase activity	GO:0006106//fumarate metabolic process;GO:0006099//tricarboxylic acid cycle	gi|544681152|ref|WP_021113234.1|/1.2e-253/class II fumarate hydratase [[Haemophilus] parasuis]
chr_orf00006	known_mRNA	444.18	489.82	678.74	1553.37	1481.98	1366.27	780.44	675.84	839.81	668.68	753.36	852.25	K05928|1|7.8e-12|76.3|stan:STA3757_20890|tocopherol O-methyltransferase [EC:2.1.1.95];K03183|5|4.3e-10|70.5|lpt:zj316_0066|demethylmenaquinone methyltransferase / 2-methoxy-6-polyprenyl-1,4-benzoquinol methylase [EC:2.1.1.163 2.1.1.201]	-	GO:0008168//methyltransferase activity	GO:0032259//methylation	gi|356596248|gb|AET14974.1|/3.3e-141/methyltransferase type 11 family protein [Pasteurella multocida 36950]
BGI_novel_C14	novel_mRNA	67.69	70.84	111.04	128.16	71.35	191.84	206.65	150.69	144.26	90.55	149.28	101.15	K07491|1|4.5e-85|320.1|pmp:Pmu_17070|putative transposase	-	GO:0004803//transposase activity;GO:0003677//DNA binding	GO:0006313//transposition, DNA-mediated	gi|505740901|ref|WP_015702534.1|/3.1e-84/transposase [Pasteurella multocida]
chr_orf00803	known_mRNA	190.32	165.66	312.16	690.08	504.24	468.91	352.75	224.5	217.44	323.35	340.27	465.34	K01142|1|8.7e-137|491.5|hpr:PARA_17950|exodeoxyribonuclease III [EC:3.1.11.2]	GO:0005622//intracellular	GO:0004519//endonuclease activity;GO:0003677//DNA binding	GO:0090305//nucleic acid phosphodiester bond hydrolysis;GO:0006281//DNA repair	gi|896432667|ref|WP_049365824.1|/7.1e-137/exodeoxyribonuclease III [Haemophilus parainfluenzae]
chr_orf00412	known_mRNA	89.87	103.97	156.47	94.22	143.19	230.56	117.53	89.47	82.58	434.95	94.84	113.7	K07275|1|9.2e-112|407.9|pmul:DR93_1105|outer membrane protein	GO:0016021//integral component of membrane;GO:0009279//cell outer membrane	-	-	gi|492126399|ref|WP_005756163.1|/6.4e-111/membrane protein [Pasteurella multocida]
chr_orf01368	known_mRNA	303.66	250.05	423.43	226.1	307.18	381.21	398.8	284.21	277.49	195.89	231.97	208.59	K02552|1|1.2e-246|857.1|pmul:DR93_2025|menaquinone-specific isochorismate synthase [EC:5.4.4.2]	-	GO:0046872//metal ion binding;GO:0008909//isochorismate synthase activity	GO:0009234//menaquinone biosynthetic process	gi|504092324|ref|WP_014326318.1|/8.4e-246/isochorismate synthase [Pasteurella multocida]
chr_orf02404	known_mRNA	88.21	87.2	121.61	72.6	71.07	79.63	69.88	53.09	51.46	9.35	12.92	50.35	K21393|1|1.5e-95|355.1|cace:CACET_c06520|TRAP-type transport system large permease protein	GO:0016021//integral component of membrane	-	-	gi|492116289|ref|WP_005752182.1|/1.3e-233/C4-dicarboxylate ABC transporter permease [Pasteurella multocida]
chr_orf01251	known_mRNA	89.09	76.63	102.19	162.18	175.38	181.34	72.21	63.78	59.56	223.95	103.13	172.22	K08325|1|4.3e-219|765.4|pmp:Pmu_11640|NADP-dependent alcohol dehydrogenase [EC:1.1.-.-]	-	GO:0046872//metal ion binding;GO:0016491//oxidoreductase activity	GO:0055114//oxidation-reduction process	gi|504092260|ref|WP_014326254.1|/2.9e-218/aldehyde oxidoreductase [Pasteurella multocida]
chr_orf02041	known_mRNA	176.87	158.16	297.9	507.94	798.94	598.37	497.13	295.26	274.49	590.12	815.34	637.41	K00036|1|1.8e-294|1016.1|pmu:PM1549|glucose-6-phosphate 1-dehydrogenase [EC:1.1.1.49 1.1.1.363]	-	GO:0050661//NADP binding;GO:0004345//glucose-6-phosphate dehydrogenase activity	GO:0006006//glucose metabolic process;GO:0006098//pentose-phosphate shunt;GO:0055114//oxidation-reduction process	gi|492016429|ref|WP_005718235.1|/1.2e-293/glucose-6-phosphate dehydrogenase [Pasteurella multocida]
chr_orf02285	known_mRNA	750.48	591.61	1187.49	13355.6	9015.72	11392.4	2383.18	1210.47	1101.78	16110.7	14705	12702.5	K02867|1|6.5e-72|275.0|pmul:DR93_611|large subunit ribosomal protein L11	GO:0005840//ribosome	GO:0003735//structural constituent of ribosome;GO:0070180//large ribosomal subunit rRNA binding	GO:0006412//translation	gi|492017149|ref|WP_005718823.1|/4.5e-71/50S ribosomal protein L11 [Pasteurella multocida]
chr_orf01639	known_mRNA	320.85	405.06	596.89	518.24	534.7	768.09	310.88	279.66	284.4	245.93	254.87	305.53	K00287|1|7.7e-93|344.7|pmul:DR93_41|dihydrofolate reductase [EC:1.5.1.3]	-	GO:0004146//dihydrofolate reductase activity;GO:0016301//kinase activity;GO:0050661//NADP binding	GO:0046654//tetrahydrofolate biosynthetic process;GO:0055114//oxidation-reduction process;GO:0009165//nucleotide biosynthetic process;GO:0006730//one-carbon metabolic process;GO:0006545//glycine biosynthetic process;GO:0016310//phosphorylation	gi|512748517|ref|WP_016504588.1|/5.3e-92/dihydrofolate reductase [Pasteurella multocida]
chr_orf00146	known_mRNA	656.4	536.17	614.27	569.32	664.67	663.26	863.88	573.57	559.13	527.56	728.66	767.54	K01661|1|2.4e-166|589.7|pmul:DR93_867|naphthoate synthase [EC:4.1.3.36]	-	GO:0008935//1,4-dihydroxy-2-naphthoyl-CoA synthase activity	GO:0009234//menaquinone biosynthetic process	gi|492026682|ref|WP_005723289.1|/1.7e-165/1,4-dihydroxy-2-naphthoyl-CoA synthase [Pasteurella multocida]
chr_orf01249	known_mRNA	41.11	42.97	62.15	20.56	31.23	41.96	25.63	15.29	17.86	0	0	30.71	K02529|1|4.5e-140|502.7|gan:UMN179_01524|LacI family transcriptional regulator	-	GO:0003700//transcription factor activity, sequence-specific DNA binding;GO:0003677//DNA binding	GO:0006355//regulation of transcription, DNA-templated	gi|492019929|ref|WP_005720235.1|/1.6e-191/ribose operon repressor [Pasteurella multocida]
chr_orf02221	known_mRNA	108.02	90.12	171.55	229.76	163.55	313.69	96.44	74.5	72.6	74.42	205.54	130.92	K11211|1|9.4e-140|501.1|pmp:Pmu_19660|3-deoxy-D-manno-octulosonic acid kinase [EC:2.7.1.166]	GO:0005886//plasma membrane	GO:0016773//phosphotransferase activity, alcohol group as acceptor;GO:0005524//ATP binding;GO:0016301//kinase activity	GO:0009244//lipopolysaccharide core region biosynthetic process;GO:0016310//phosphorylation	gi|511370477|gb|EPC10363.1|/6.5e-139/3-deoxy-D-manno-octulosonic-acid kinase, partial [Pasteurella multocida 1500E]
chr_orf01519	known_mRNA	8.1	8.75	5.04	0	118.38	79.28	13.21	1.41	12.56	0	0	0	-	-	-	-	gi|514174275|ref|WP_016533502.1|/4.5e-64/hypothetical protein [Pasteurella multocida]
chr_orf01824	known_mRNA	18.57	22.3	41.56	43.27	96.72	37.14	49.61	42.25	40.92	0	15.09	18.1	K10544|1|9.7e-184|647.9|mhae:F382_07480|D-xylose transport system permease protein	GO:0016021//integral component of membrane;GO:0005886//plasma membrane	GO:0005215//transporter activity	GO:0006810//transport	gi|504481283|ref|WP_014668385.1|/3.3e-206/xylose ABC transporter permease [Pasteurella multocida]
chr_orf01399	known_mRNA	27.63	33.2	45	32.36	133.1	44.71	64.67	58.41	50.89	13.18	72.84	21.83	K04015|1|1.4e-178|630.6|pmp:Pmu_12970|protein NrfD	GO:0016021//integral component of membrane	-	-	gi|504092341|ref|WP_014326335.1|/9.4e-178/cytochrome c nitrite reductase subunit NrfD [Pasteurella multocida]
chr_orf01172	known_mRNA	171.28	168.68	264.69	103.9	193.87	150.93	223.85	157.46	146.39	128.74	77.82	109.97	K03182|1|8.1e-263|911.0|hsm:HSM_0773|4-hydroxy-3-polyprenylbenzoate decarboxylase [EC:4.1.1.98]	GO:0005886//plasma membrane	GO:0046872//metal ion binding;GO:0016491//oxidoreductase activity;GO:0008694//3-octaprenyl-4-hydroxybenzoate carboxy-lyase activity;GO:0010181//FMN binding	GO:0006744//ubiquinone biosynthetic process;GO:0055114//oxidation-reduction process	gi|501302410|ref|WP_012341593.1|/5.6e-262/3-octaprenyl-4-hydroxybenzoate carboxy-lyase [Histophilus somni]
chr_orf02132	known_mRNA	6.44	19.72	19.03	10.26	0	0	4.72	2.06	4.6	128.73	0	0	K07058|1|6.1e-23|111.3|pmp:Pmu_18850|membrane protein	GO:0005887//integral component of plasma membrane	-	-	gi|492057121|ref|WP_005735753.1|/4.2e-22/membrane protein [Pasteurella multocida]
chr_orf01868	known_mRNA	895.23	725.78	1219.16	5930.47	6461.89	11629.5	3728.07	1674.15	1731.75	12641.4	12362.1	14304.5	K02961|1|1.4e-40|170.2|pmp:Pmu_16560|small subunit ribosomal protein S17	GO:0005840//ribosome	GO:0003735//structural constituent of ribosome;GO:0019843//rRNA binding	GO:0006412//translation	gi|492015453|ref|WP_005717923.1|/9.4e-40/30S ribosomal protein S17 [Pasteurella multocida]
chr_orf02377	known_mRNA	350.09	333.88	535.32	81.01	151	67.56	307.72	231.91	246.26	100.33	166.27	58.14	-	-	-	-	gi|505741062|ref|WP_015702694.1|/4.6e-126/hypothetical protein [Pasteurella multocida]
chr_orf00775	known_mRNA	36.59	36.87	49.48	144.08	471.21	353.94	43.03	40.34	34.09	372.59	257.36	435.62	K14187|1|2.0e-165|587.0|hsm:HSM_1080|chorismate mutase / prephenate dehydrogenase [EC:5.4.99.5 1.3.1.12]	GO:0005737//cytoplasm	GO:0008977//prephenate dehydrogenase activity;GO:0004106//chorismate mutase activity;GO:0004665//prephenate dehydrogenase (NADP+) activity	GO:0006571//tyrosine biosynthetic process;GO:0008652//cellular amino acid biosynthetic process;GO:0046417//chorismate metabolic process;GO:0055114//oxidation-reduction process	gi|492010782|ref|WP_005716082.1|/7.9e-208/bifunctional chorismate mutase/prephenate dehydrogenase [Pasteurella multocida]
chr_orf02174	known_mRNA	12.25	13.42	19.82	4.24	0	0	59.02	24.64	23.38	26.76	0	16.62	K15598|1|2.2e-128|463.8|btrh:F543_12940|putative hydroxymethylpyrimidine transport system substrate-binding protein	-	-	GO:0009228//thiamine biosynthetic process	gi|492027573|ref|WP_005723783.1|/4.1e-173/thiamine biosynthesis protein [Pasteurella multocida]
chr_orf00562	known_mRNA	83.11	88.19	119.07	73.69	94.56	50.81	138.26	107.58	98.08	120.08	103.66	62.14	K03298|1|7.5e-19|99.8|ddf:DEFDS_0955|drug/metabolite transporter, DME family	GO:0016021//integral component of membrane	-	-	gi|504091931|ref|WP_014325925.1|/4.1e-156/membrane protein [Pasteurella multocida]
chr_orf02403	known_mRNA	29.5	29.72	19.66	12.82	40.2	53.89	15.17	13.13	20.28	0	0	0	-	GO:0016021//integral component of membrane	-	-	gi|492016713|ref|WP_005718519.1|/8.8e-84/C4-dicarboxylate ABC transporter substrate-binding protein [Pasteurella multocida]
chr_orf00678	known_mRNA	243.11	278.04	431.75	387.9	265.87	331.63	254.27	177.67	183.58	316.53	229.01	299.53	K05838|1|2.9e-156|556.2|pmul:DR93_1353|putative thioredoxin	GO:0005623//cell	GO:0015035//protein disulfide oxidoreductase activity	GO:0045454//cell redox homeostasis;GO:0006662//glycerol ether metabolic process;GO:0055114//oxidation-reduction process	gi|504091999|ref|WP_014325993.1|/2.0e-155/co-chaperone YbbN [Pasteurella multocida]
chr_orf01885	known_mRNA	50.95	60.26	62.45	4.01	0	0	16	10.19	9.51	25.34	0	0	K01667|1|2.6e-274|949.1|pmu:PM1420|tryptophanase [EC:4.1.99.1]	-	GO:0009034//tryptophanase activity	GO:0006569//tryptophan catabolic process;GO:0006520//cellular amino acid metabolic process	gi|492122403|ref|WP_005754976.1|/1.8e-273/tryptophanase [Pasteurella multocida]
chr_orf00201	known_mRNA	118.93	120.57	163.58	78.97	55.67	0	75.44	55.54	45.56	0	0	0	-	-	-	GO:0006355//regulation of transcription, DNA-templated	gi|356596335|gb|AET15061.1|/1.7e-66/PRD domain protein [Pasteurella multocida 36950]
chr_orf01463	known_mRNA	737.84	591.23	766.79	655.36	788.96	584.2	811.66	605.86	587.74	476.05	704.34	659.27	K07277|1|0.0e+00|1578.9|pmul:DR93_2107|outer membrane protein insertion porin family	GO:0009279//cell outer membrane;GO:0016021//integral component of membrane	-	GO:0043165//Gram-negative-bacterium-type cell outer membrane assembly;GO:0051205//protein insertion into membrane	gi|492125812|ref|WP_005755679.1|/0.0e+00/outer membrane protein assembly factor BamA [Pasteurella multocida]
chr_orf00780	known_mRNA	2870.29	2825.05	3939.09	1534.54	1878.01	1445.16	1627.79	1417.64	1516.19	1109.6	1663.52	1467.86	K14055|1|2.0e-174|616.7|pmul:DR93_1500|universal stress protein E	-	-	GO:0006950//response to stress	gi|492033600|ref|WP_005726552.1|/1.4e-173/universal stress protein E [Pasteurella multocida]
chr_orf01852	known_mRNA	1205.69	1078.22	1704.99	5195.44	5854.63	6451.98	2903.98	1708.91	1509.22	8182.27	7678.61	7783.84	K02986|1|6.7e-110|401.7|pmp:Pmu_16420|small subunit ribosomal protein S4	GO:0015935//small ribosomal subunit	GO:0003735//structural constituent of ribosome;GO:0019843//rRNA binding	GO:0006412//translation	gi|492015427|ref|WP_005717911.1|/4.6e-109/30S ribosomal protein S4 [Pasteurella multocida]
chr_orf02257	known_mRNA	89.87	92.69	151.54	56.59	67.45	126.93	174.61	109.01	100.68	138.63	73.66	88.32	K00566|1|7.5e-224|781.2|pmu:PM1336|tRNA-uridine 2-sulfurtransferase [EC:2.8.1.13]	GO:0005737//cytoplasm	GO:0005524//ATP binding;GO:0016783//sulfurtransferase activity;GO:0000049//tRNA binding	GO:0006400//tRNA modification	gi|499209591|ref|WP_010907131.1|/5.2e-223/tRNA(5-methylaminomethyl-2-thiouridine)-methyltransferase [Pasteurella multocida]
chr_orf00518	known_mRNA	134.52	123.03	156.3	65.28	34.66	93.15	158.35	125.13	122.92	68.7	94.89	102.4	K03576|1|7.5e-174|614.8|pmp:Pmu_04830|LysR family transcriptional regulator, regulator for metE and metH	-	GO:0003700//transcription factor activity, sequence-specific DNA binding;GO:0003677//DNA binding	GO:0006355//regulation of transcription, DNA-templated	gi|492120801|ref|WP_005753794.1|/5.2e-173/LysR family transcriptional regulator [Pasteurella multocida]
chr_orf00333	known_mRNA	591.86	606.07	929.26	1348.65	1430.02	1229.15	755.43	654.58	723.12	619.12	1221.93	1110.84	K03768|1|4.7e-93|345.5|pmul:DR93_1036|peptidyl-prolyl cis-trans isomerase B (cyclophilin B) [EC:5.2.1.8]	-	GO:0003755//peptidyl-prolyl cis-trans isomerase activity	GO:0006457//protein folding;GO:0000413//protein peptidyl-prolyl isomerization	gi|492013335|ref|WP_005717092.1|/3.2e-92/peptidyl-prolyl cis-trans isomerase [Pasteurella multocida]
chr_orf01358	known_mRNA	5.5	7.41	12.84	9.87	17.46	46.93	11.68	6.18	7.7	0	0	51.59	K03595|1|8.3e-149|531.6|msu:MS0367|GTPase	GO:0005737//cytoplasm;GO:0005886//plasma membrane	GO:0005525//GTP binding;GO:0003924//GTPase activity;GO:0070181//small ribosomal subunit rRNA binding	GO:0042274//ribosomal small subunit biogenesis	gi|499208921|ref|WP_010906461.1|/8.2e-171/GTPase Era [Pasteurella multocida]
chr_orf02450	known_mRNA	202.28	168.48	313.62	254.59	318.86	327.55	360.44	248.27	246.11	267.23	287.82	154.06	K02528|1|4.9e-167|592.0|pmu:PM1209|16S rRNA (adenine1518-N6/adenine1519-N6)-dimethyltransferase [EC:2.1.1.182]	GO:0005737//cytoplasm	GO:0052908;GO:0003723//RNA binding;GO:0000179//rRNA (adenine-N6,N6-)-dimethyltransferase activity	GO:0031167//rRNA methylation	gi|492014308|ref|WP_005717594.1|/3.4e-166/ribosomal RNA small subunit methyltransferase A [Pasteurella multocida]
chr_orf00313	known_mRNA	49.75	52.5	79.46	156.47	149.17	199.85	54.34	29.32	50.79	0	55.85	117.15	K02344|1|3.0e-74|282.7|pmul:DR93_1020|DNA polymerase III subunit psi [EC:2.7.7.7]	-	GO:0003887//DNA-directed DNA polymerase activity;GO:0008408//3'-5' exonuclease activity	GO:0006260//DNA replication;GO:0090305//nucleic acid phosphodiester bond hydrolysis;GO:0071897//DNA biosynthetic process	gi|504091800|ref|WP_014325794.1|/2.1e-73/DNA polymerase III subunit psi [Pasteurella multocida]
chr_orf01182	known_mRNA	23.25	16.97	32.44	20.75	278.37	70.13	29.3	28.38	29.59	303.44	171.47	239.84	K09930|1|1.7e-178|630.2|pmp:Pmu_11000|uncharacterized protein	-	-	-	gi|356597267|gb|AET15993.1|/1.2e-177/hypothetical protein Pmu_11000 [Pasteurella multocida 36950]
chr_orf01183	known_mRNA	43.16	42.96	54.09	35.53	258.33	189.18	45.21	44.72	53.02	168.32	232.44	263.2	K09929|1|9.1e-135|484.6|pmp:Pmu_11010|uncharacterized protein	-	-	-	gi|504092235|ref|WP_014326229.1|/6.3e-134/hypothetical protein [Pasteurella multocida]
chr_orf01763	known_mRNA	14.65	9.71	18.17	117.63	118.27	141.32	34.21	21.2	21.58	135.01	57.39	159.12	K03532|1|3.4e-232|808.9|pmul:DR93_144|trimethylamine-N-oxide reductase (cytochrome c), cytochrome c-type subunit TorC	GO:0016021//integral component of membrane;GO:0009276//Gram-negative-bacterium-type cell wall	GO:0020037//heme binding;GO:0005506//iron ion binding;GO:0009055//electron carrier activity	-	gi|492133356|ref|WP_005757988.1|/2.4e-231/cytochrome C nitrate reductase [Pasteurella multocida]
chr_orf01321	known_mRNA	50.23	39.66	81.12	145.26	40.23	162.24	73.04	55.32	59.38	127.21	29.29	39.51	K05820|1|9.9e-216|754.2|pmp:Pmu_12250|MFS transporter, PPP family, 3-phenylpropionic acid transporter	GO:0016021//integral component of membrane	-	-	gi|504092302|ref|WP_014326296.1|/6.8e-215/3-phenylpropionic acid transporter [Pasteurella multocida]
chr_orf00635	known_mRNA	109.16	82.05	128.63	744.24	629.09	394.76	146.65	98.27	92.28	396.96	445.61	486.34	K03151|1|3.4e-234|815.8|hso:HS_0902|tRNA uracil 4-sulfurtransferase [EC:2.8.1.4]	GO:0005737//cytoplasm	GO:0016783//sulfurtransferase activity;GO:0004810//tRNA adenylyltransferase activity;GO:0005524//ATP binding;GO:0000049//tRNA binding	GO:0034227//tRNA thio-modification;GO:0052837//thiazole biosynthetic process;GO:0009228//thiamine biosynthetic process;GO:0009229//thiamine diphosphate biosynthetic process	gi|984391820|gb|KWW10706.1|/5.4e-270/tRNA s(4)U8 sulfurtransferase [Pasteurella multocida]
chr_orf02219	known_mRNA	75.07	70.46	126.84	44.51	64.14	43.13	99.16	80.32	72.47	44.19	34.89	44.44	K18893|1|4.8e-289|998.4|msu:MS0394|ATP-binding cassette, subfamily B, multidrug efflux pump	GO:0016021//integral component of membrane	GO:0042626//ATPase activity, coupled to transmembrane movement of substances;GO:0016746//transferase activity, transferring acyl groups;GO:0005524//ATP binding	GO:0055085//transmembrane transport	gi|810419290|ref|WP_046339744.1|/0.0e+00/multidrug ABC transporter ATP-binding protein [Pasteurella multocida]
chr_orf01438	known_mRNA	2696.13	2916.41	4939.51	3085.93	2452.34	3399.71	4736.05	2593.57	2422.4	3420.97	4367.62	4185.55	K04564|1|3.8e-124|449.1|pmp:Pmu_13300|superoxide dismutase, Fe-Mn family [EC:1.15.1.1]	-	GO:0046872//metal ion binding;GO:0004784//superoxide dismutase activity	GO:0019430//removal of superoxide radicals;GO:0055114//oxidation-reduction process	gi|504092356|ref|WP_014326350.1|/2.6e-123/superoxide dismutase [Pasteurella multocida]
chr_orf02494	known_mRNA	49.02	49.45	99.2	20	22.67	30.44	72.05	45.73	42.23	18.04	49.83	7.47	K11261|1|1.1e-13|82.4|afg:AFULGI_00004370|formylmethanofuran dehydrogenase subunit E [EC:1.2.7.12]	-	-	-	gi|505741109|ref|WP_015702741.1|/5.1e-139/tRNA-Thr(GGU) m(6)t(6)A37 methyltransferase TsaA [Pasteurella multocida]
chr_orf01645	known_mRNA	116.35	95.1	256.63	314.76	270.19	377.83	138.93	107.82	90.83	281.38	223.83	264.83	K07640|1|5.9e-263|911.4|pmp:Pmu_14460|two-component system, OmpR family, sensor histidine kinase CpxA [EC:2.7.13.3]	GO:0016021//integral component of membrane;GO:0005622//intracellular	GO:0005524//ATP binding;GO:0000155//phosphorelay sensor kinase activity	GO:0000160//phosphorelay signal transduction system;GO:0023014//signal transduction by protein phosphorylation	gi|492133559|ref|WP_005758106.1|/4.1e-262/two-component sensor histidine kinase [Pasteurella multocida]
chr_orf01400	known_mRNA	17.36	23.95	22.78	7.94	0	33.78	26.31	15.9	9.59	0	27.71	24.92	K04014|1|2.8e-133|479.6|pmul:DR93_2053|protein NrfC	-	GO:0042279//nitrite reductase (cytochrome, ammonia-forming) activity	GO:0055114//oxidation-reduction process	gi|492023192|ref|WP_005721361.1|/1.9e-132/cytochrome c nitrite reductase Fe-S protein [Pasteurella multocida]
chr_orf01028	known_mRNA	184.14	131.79	252.73	230.23	97.97	295.91	277.32	196.3	209.93	214.71	107.82	105.03	K05339|1|1.9e-28|131.3|hel:HELO_2501|holin-like protein LrgB	-	-	-	gi|557249120|gb|ESQ71211.1|/2.0e-121/deoxyguanosinetriphosphate triphosphohydrolase-like protein [Pasteurella multocida subsp. multocida P1062]
chr_orf01352	known_mRNA	129.72	114.19	195.63	72.73	171.15	172.38	213.73	139.61	142.4	85.05	70.48	126.75	K09861|1|6.8e-120|435.3|msu:MS0374|uncharacterized protein	-	-	-	gi|504092315|ref|WP_014326309.1|/5.2e-142/hypothetical protein [Pasteurella multocida]
chr_orf01587	known_mRNA	68.33	65.41	129.22	53.35	70.69	95.31	70.62	44.97	44.43	0	40.45	36.37	-	-	-	-	gi|514429478|ref|WP_016569978.1|/5.9e-55/hypothetical protein [Pasteurella multocida]
chr_orf02125	known_mRNA	53.8	67.92	109.84	18.57	90.67	60.87	127.39	95.62	102.26	54.12	49.83	44.81	K03787|1|7.6e-137|491.5|pmul:DR93_461|5'-nucleotidase [EC:3.1.3.5]	GO:0005737//cytoplasm	GO:0046872//metal ion binding;GO:0000166//nucleotide binding;GO:0008253//5'-nucleotidase activity	GO:0016311//dephosphorylation	gi|492028728|ref|WP_005724474.1|/5.3e-136/5'-nucleotidase SurE [Pasteurella multocida]
chr_orf01976	known_mRNA	66.59	50.37	89.85	120.34	109.13	195.11	91.63	78.19	91.81	116.97	121.2	133.18	K00230|1|2.0e-91|340.1|pmul:DR93_340|menaquinone-dependent protoporphyrinogen oxidase [EC:1.3.5.3]	-	GO:0010181//FMN binding;GO:0009055//electron carrier activity	-	gi|492016075|ref|WP_005718059.1|/1.4e-90/protoporphyrinogen oxidase [Pasteurella multocida]
chr_orf00908	known_mRNA	136.25	165.42	460.93	1478.05	1159.99	1196.23	47.36	46.45	46.88	345.7	227.36	197.63	K09688|1|1.0e-150|537.7|pul:NT08PM_0483|capsular polysaccharide transport system permease protein	GO:0016021//integral component of membrane;GO:0005886//plasma membrane	-	GO:0006810//transport	gi|492121216|ref|WP_005754209.1|/6.9e-150/sugar ABC transporter permease [Pasteurella multocida]
chr_orf02378	known_mRNA	361.03	382.78	530.18	93.61	58	0	285.88	224.08	207.3	162.32	160.12	105.58	K02428|1|5.0e-110|402.1|pul:NT08PM_2001|XTP/dITP diphosphohydrolase [EC:3.6.1.66]	-	GO:0046872//metal ion binding;GO:0047429//nucleoside-triphosphate diphosphatase activity;GO:0017111//nucleoside-triphosphatase activity;GO:0000166//nucleotide binding	GO:0006163//purine nucleotide metabolic process;GO:0009143//nucleoside triphosphate catabolic process	gi|492028785|ref|WP_005724531.1|/3.5e-109/non-canonical purine NTP pyrophosphatase, RdgB/HAM1 family [Pasteurella multocida]
chr_orf00605	known_mRNA	70.65	54.63	83.43	101.19	121.33	163.01	110.33	71.96	103.92	109.92	94.89	73.95	K00785|1|1.2e-174|617.5|pmul:DR93_1283|beta-galactosamide-alpha-2,3-sialyltransferase [EC:2.4.99.-]	-	GO:0016757//transferase activity, transferring glycosyl groups	GO:0009103//lipopolysaccharide biosynthetic process	gi|504091957|ref|WP_014325951.1|/8.0e-174/CMP-N-acetylneuraminate-beta-galactosamide-alpha-2, 3-sialyltransferase [Pasteurella multocida]
chr_orf02495	known_mRNA	176.28	165.01	236.08	146.44	106.01	71.21	294.14	272.32	288.76	140.09	38.7	116	K02548|1|3.7e-117|426.4|hso:HS_0221|1,4-dihydroxy-2-naphthoate octaprenyltransferase [EC:2.5.1.74 2.5.1.-]	GO:0005887//integral component of plasma membrane	GO:0046428//1,4-dihydroxy-2-naphthoate octaprenyltransferase activity	GO:0009234//menaquinone biosynthetic process	gi|12721519|gb|AAK03253.1|/4.3e-164/MenA [Pasteurella multocida subsp. multocida str. Pm70]
chr_orf01584	known_mRNA	109.5	122.8	238.44	35.08	59.41	0	114.8	107.34	91.75	40.27	156.25	48.98	K21449|1|1.8e-08|65.5|cpae:CPAST_c40200|trimeric autotransporter adhesin	-	-	-	gi|514429650|ref|WP_016570090.1|/3.0e-166/host specificity protein J [Pasteurella multocida]
chr_orf00483	known_mRNA	62.67	65.91	68.16	60.14	51.95	0	64.44	52.82	73.69	42.2	0	52.56	-	GO:0016020//membrane	GO:0015288//porin activity	GO:0055085//transmembrane transport	gi|499209080|ref|WP_010906620.1|/2.7e-70/porin [Pasteurella multocida]
chr_orf01869	known_mRNA	257.92	265.19	437.42	2782.62	3745.86	1255.99	979.31	533.07	493.6	4954.57	3715.2	3845.44	K02904|1|9.2e-26|120.6|pmv:PMCN06_1664|large subunit ribosomal protein L29	GO:0005840//ribosome	GO:0003735//structural constituent of ribosome	GO:0006412//translation	gi|492015455|ref|WP_005717924.1|/6.3e-25/MULTISPECIES: 50S ribosomal protein L29 [Pasteurellaceae]
chr_orf01050	known_mRNA	1062.73	1105.52	1661.46	2200.79	1502.71	2115.54	1633.4	1654.2	1421.39	1722.82	1378.14	1201.52	K02777|1|1.2e-85|320.9|pmul:DR93_1737|PTS system, sugar-specific IIA component [EC:2.7.1.-]	-	-	-	gi|492012688|ref|WP_005716943.1|/8.4e-85/PTS glucose transporter subunit IIA [Pasteurella multocida]
chr_orf00745	known_mRNA	117.67	112.02	142.92	158.5	213.33	156.3	91.91	57.84	62.93	107.78	127.6	146.61	K07001|1|1.0e-12|79.3|msr:AU15_03425|NTE family protein	-	GO:0008233//peptidase activity	GO:0006629//lipid metabolic process;GO:0006508//proteolysis	gi|504092034|ref|WP_014326028.1|/1.2e-157/patatin family protein [Pasteurella multocida]
chr_orf02167	known_mRNA	153.45	144.79	213.07	72.95	61.03	163.95	190.31	177.78	208.54	129.31	22.32	93.68	K21602|1|1.9e-149|533.5|pmu:PM1257|IclR family transcriptional regulator, carbohydrate utilization repressor	-	GO:0003677//DNA binding	GO:0006355//regulation of transcription, DNA-templated	gi|492027553|ref|WP_005723771.1|/1.3e-148/transcriptional regulator [Pasteurella multocida]
chr_orf01949	known_mRNA	67.86	63.56	99.88	476.24	314.89	435.6	115.2	99.89	104.21	212.66	235.06	243.67	K06148|1|9.1e-255|884.4|aan:D7S_01217|ATP-binding cassette, subfamily C, bacterial	GO:0016021//integral component of membrane	GO:0042626//ATPase activity, coupled to transmembrane movement of substances;GO:0005524//ATP binding	GO:0055085//transmembrane transport	gi|643674474|ref|WP_025248531.1|/1.5e-303/thiol reductant ABC exporter subunit CydC [Pasteurella multocida]
chr_orf01302	known_mRNA	138.68	135.45	279.38	294.31	265.41	210.85	226.44	129.4	142.32	219.12	184.26	197.26	-	-	-	-	gi|684176711|gb|AIN47893.1|/4.8e-246/SIR2-like domain protein [Pasteurella multocida]
chr_orf00070	known_mRNA	0	0	0	0	0	0	180.31	151.41	177.56	84.04	261.12	313.06	K01356|1|3.4e-11|73.9|aamy:GFC30_3207|repressor LexA [EC:3.4.21.88]	-	GO:0043565//sequence-specific DNA binding	-	gi|514429635|ref|WP_016570077.1|/8.9e-119/repressor [Pasteurella multocida]
chr_orf02039	known_mRNA	258.9	282.21	389.42	365.38	206.32	403.14	321.79	218.07	229.07	387	287.82	406.71	K04083|1|4.2e-134|482.6|aap:NT05HA_2082|molecular chaperone Hsp33	GO:0005737//cytoplasm	GO:0051082//unfolded protein binding	GO:0006457//protein folding	gi|492016426|ref|WP_005718232.1|/1.2e-160/molecular chaperone Hsp33 [Pasteurella multocida]
chr_orf02025	known_mRNA	41.7	29.15	49.11	7.28	0	0	38.69	33.1	27.79	0	0	12.69	K00455|1|1.2e-130|471.1|sfe:SFxv_4776|3,4-dihydroxyphenylacetate 2,3-dioxygenase [EC:1.13.11.15]	-	GO:0008687//3,4-dihydroxyphenylacetate 2,3-dioxygenase activity;GO:0008198//ferrous iron binding	GO:0006725//cellular aromatic compound metabolic process;GO:0055114//oxidation-reduction process	gi|919897417|ref|WP_052904166.1|/4.9e-130/3,4-dihydroxyphenylacetate 2,3-dioxygenase [Escherichia coli]
chr_orf00665	known_mRNA	10.85	7.59	5.52	14.28	45.34	0	4.11	4.94	6.32	36.08	74.75	14.94	K10974|1|2.6e-116|423.3|hpr:PARA_18260|cytosine permease	GO:0016021//integral component of membrane	GO:0015209//cytosine transmembrane transporter activity	GO:0015856//cytosine transport;GO:0055085//transmembrane transport	gi|401697007|gb|EJS89527.1|/7.1e-133/cytosine permease, partial [Pasteurella multocida subsp. multocida str. Anand1_buffalo]
chr_orf01490	known_mRNA	77.79	107.88	189.9	42.89	42.59	85.79	56.96	45.83	57.93	33.86	23.38	35.04	K00068|1|3.7e-142|509.2|pmp:Pmu_13760|sorbitol-6-phosphate 2-dehydrogenase [EC:1.1.1.140]	-	GO:0009010	GO:0055114//oxidation-reduction process	gi|504092373|ref|WP_014326367.1|/2.6e-141/sorbitol 6-phosphate dehydrogenase [Pasteurella multocida]
chr_orf01601	known_mRNA	257	203.5	255.1	190.02	414.28	0	252.8	156.12	183.08	205.41	191.7	172.38	K09158|1|2.9e-47|192.6|pmu:PM1928|uncharacterized protein	-	-	-	gi|492018241|ref|WP_005719420.1|/2.0e-46/hypothetical protein [Pasteurella multocida]
chr_orf00627	known_mRNA	19.51	19.78	24.18	458.2	313.82	365.72	44.91	22.76	23.41	387.79	387.59	406.62	K03310|1|4.8e-220|768.8|hsm:HSM_1517|alanine or glycine:cation symporter, AGCS family	GO:0005886//plasma membrane;GO:0016021//integral component of membrane	GO:0015655//alanine:sodium symporter activity	GO:0055085//transmembrane transport;GO:0006814//sodium ion transport;GO:0032328//alanine transport	gi|570281805|gb|AHE63993.1|/1.5e-272/Na+/alanine symporter [Pasteurella multocida subsp. multocida str. HB03]
chr_orf00930	known_mRNA	63.69	60.81	102.67	120.58	0	99.08	177.47	123.26	120.23	0	254.71	50.89	K03113|1|2.3e-53|213.0|pmu:PM0796|translation initiation factor 1	-	GO:0003743//translation initiation factor activity	GO:0006413//translational initiation	gi|492114631|ref|WP_005751592.1|/1.6e-52/translation initiation factor Sui1 [Pasteurella multocida]
chr_orf00204	known_mRNA	284.69	271.7	301.41	147.41	358.64	160.26	232.43	230.96	193.76	96.33	266.29	159.61	-	GO:0016021//integral component of membrane	-	-	gi|492026534|ref|WP_005723202.1|/3.1e-89/membrane protein [Pasteurella multocida]
chr_orf00289	known_mRNA	549.32	499.45	756.71	183.46	302.43	338.97	562.43	437.22	438.94	350.65	347.38	290.46	K01876|1|6.4e-299|1031.2|hsm:HSM_0857|aspartyl-tRNA synthetase [EC:6.1.1.12]	GO:0005737//cytoplasm	GO:0003676//nucleic acid binding;GO:0005524//ATP binding;GO:0004812//aminoacyl-tRNA ligase activity	GO:0006418//tRNA aminoacylation for protein translation	gi|515919590|ref|WP_017350173.1|/0.0e+00/aspartate--tRNA ligase [Pasteurella multocida]
chr_orf00711	known_mRNA	122.56	99.2	140.94	347.41	352.58	141.84	253.04	159.99	160.5	283.2	78.24	281.39	K07304|1|1.7e-98|363.6|pmp:Pmu_06720|peptide-methionine (S)-S-oxide reductase [EC:1.8.4.11]	-	GO:0008113//peptide-methionine (S)-S-oxide reductase activity	GO:0006464//cellular protein modification process;GO:0055114//oxidation-reduction process;GO:0030091//protein repair;GO:0006979//response to oxidative stress	gi|504092015|ref|WP_014326009.1|/1.2e-97/peptide-methionine (S)-S-oxide reductase [Pasteurella multocida]
chr_orf00137	known_mRNA	133.26	133.31	153.37	77.46	181.3	141.16	132.41	140.58	139.31	52.65	135.1	80.99	K12942|1|1.5e-296|1023.1|pmul:DR93_859|aminobenzoyl-glutamate transport protein	GO:0016021//integral component of membrane	GO:0015558//p-aminobenzoyl-glutamate uptake transmembrane transporter activity	GO:1902604	gi|696278674|ref|WP_032854885.1|/3.1e-295/aminobenzoyl-glutamate transporter [Pasteurella multocida]
chr_orf00496	known_mRNA	907.86	869.48	1174.56	11471.1	11009	10172.3	2252.42	2391.79	2339.87	8777.73	8962.09	7394.85	K11604|1|1.1e-137|494.6|hiu:HIB_04740|manganese/iron transport system substrate-binding protein	-	GO:0046872//metal ion binding	GO:0030001//metal ion transport;GO:0007155//cell adhesion	gi|984390682|gb|KWW09568.1|/3.5e-163/iron-binding protein [Pasteurella multocida]
chr_orf00002	known_mRNA	363.03	327.06	583.49	523.2	539.76	610.92	474.23	329.53	320.77	381.96	636.29	483.79	K02338|1|3.3e-176|622.9|msu:MS0486|DNA polymerase III subunit beta [EC:2.7.7.7]	GO:0005737//cytoplasm;GO:0009360//DNA polymerase III complex	GO:0003887//DNA-directed DNA polymerase activity;GO:0003677//DNA binding;GO:0008408//3'-5' exonuclease activity	GO:0006260//DNA replication;GO:0090305//nucleic acid phosphodiester bond hydrolysis;GO:0071897//DNA biosynthetic process	gi|753909657|ref|WP_041639540.1|/2.3e-175/DNA polymerase III subunit beta [[Mannheimia] succiniciproducens]
chr_orf02449	known_mRNA	93.55	91.36	155.54	99.68	138.7	133.07	193.22	118.02	112.88	94.42	65.21	39.09	K01525|1|1.1e-128|464.5|aaz:ADJ80_03575|bis(5'-nucleosyl)-tetraphosphatase (symmetrical) [EC:3.6.1.41]	-	GO:0008803//bis(5'-nucleosyl)-tetraphosphatase (symmetrical) activity	-	gi|492115470|ref|WP_005751893.1|/3.0e-164/bis(5'-nucleosyl)-tetraphosphatase (symmetrical) [Pasteurella multocida]
chr_orf01449	known_mRNA	117.5	110.33	146.6	90.98	66.72	178.75	186.15	171.2	160.99	0	138.97	45.61	K04751|1|3.0e-56|222.6|pmu:PM2004|nitrogen regulatory protein P-II 1	-	GO:0030234//enzyme regulator activity;GO:0000166//nucleotide binding	GO:0006355//regulation of transcription, DNA-templated;GO:0006808//regulation of nitrogen utilization;GO:0050790//regulation of catalytic activity	gi|492030215|ref|WP_005725112.1|/2.1e-55/nitrogen regulatory protein P-II [Pasteurella multocida]
chr_orf02501	known_mRNA	13.72	24.87	36.22	157.95	0	138.91	35.82	10.54	29.42	173.02	0	292.89	K08998|1|3.5e-44|182.2|pmu:PM1164|uncharacterized protein	GO:0005886//plasma membrane	-	-	gi|492014136|ref|WP_005717539.1|/2.4e-43/membrane protein insertion efficiency factor YidD [Pasteurella multocida]
chr_orf01738	known_mRNA	324.96	312.37	693.84	299.23	241.65	216.75	409.46	349.23	348.55	217.08	187.48	232.29	K05851|1|0.0e+00|1682.5|pmv:PMCN06_1560|adenylate cyclase, class 1 [EC:4.6.1.1]	GO:0005737//cytoplasm	GO:0004016//adenylate cyclase activity;GO:0005524//ATP binding	GO:0006171//cAMP biosynthetic process	gi|997117022|gb|AMK08728.1|/0.0e+00/cyaA protein [Pasteurella multocida]
chr_orf01377	known_mRNA	57.48	45.66	76.26	151.71	193.87	356.74	81.57	81.85	87.61	88.51	77.82	113.3	K18691|1|5.0e-204|715.7|msu:MS1808|membrane-bound lytic murein transglycosylase F [EC:4.2.2.-]	GO:0009279//cell outer membrane	GO:0008933//lytic transglycosylase activity;GO:0016837//carbon-oxygen lyase activity, acting on polysaccharides;GO:0016798//hydrolase activity, acting on glycosyl bonds	GO:0000270//peptidoglycan metabolic process;GO:0071555//cell wall organization;GO:0016998//cell wall macromolecule catabolic process	gi|492010553|ref|WP_005715959.1|/1.7e-282/lytic transglycosylase F [Pasteurella multocida]
chr_orf01293	known_mRNA	326.48	299.79	546.77	405.68	709.92	679.42	320.56	261.38	236.27	988.16	971.38	802.68	K01733|1|2.3e-242|842.8|pmul:DR93_1951|threonine synthase [EC:4.2.3.1]	-	GO:0030170//pyridoxal phosphate binding	GO:0006520//cellular amino acid metabolic process	gi|504092281|ref|WP_014326275.1|/1.6e-241/threonine synthase [Pasteurella multocida]
chr_orf00984	known_mRNA	127.28	150.55	243.68	128.28	161.89	93.16	164.53	115.63	113.77	147.3	127.14	106.7	K00568|1|4.7e-139|498.8|pmul:DR93_1680|2-polyprenyl-6-hydroxyphenyl methylase / 3-demethylubiquinone-9 3-methyltransferase [EC:2.1.1.222 2.1.1.64]	-	-	-	gi|504092139|ref|WP_014326133.1|/3.3e-138/bifunctional 3-demethylubiquinone 3-O-methyltransferase/2-octaprenyl-6-hydroxy phenol methylase [Pasteurella multocida]
chr_orf02064	known_mRNA	653.13	402.7	401.77	207.97	284.74	286.71	230.26	197.12	234.52	283.49	130.5	226.87	-	-	-	-	gi|492028304|ref|WP_005724400.1|/1.1e-125/hypothetical protein [Pasteurella multocida]
chr_orf00241	known_mRNA	413	381.89	591.58	813.73	898.54	1486.82	445.68	280.73	292.78	1318.07	1224.55	1220.1	-	GO:0016021//integral component of membrane	GO:0015288//porin activity;GO:0016740//transferase activity	GO:0055085//transmembrane transport	gi|504480743|ref|WP_014667845.1|/1.3e-108/acetylglucosamine transferase [Pasteurella multocida]
chr_orf00451	known_mRNA	170.88	147.48	229.43	417.3	404.42	361.6	345.84	228.82	245.26	189.27	298.78	447.74	K00759|1|5.3e-95|352.1|pmul:DR93_1137|adenine phosphoribosyltransferase [EC:2.4.2.7]	GO:0005737//cytoplasm	GO:0003999//adenine phosphoribosyltransferase activity	GO:0044209//AMP salvage;GO:0006168//adenine salvage	gi|492023550|ref|WP_005721540.1|/3.7e-94/adenine phosphoribosyltransferase [Pasteurella multocida]
chr_orf00664	known_mRNA	76.9	70.93	108.78	153.68	202	213.32	109.23	81.9	79.53	136.96	204.97	198.5	K01626|1|1.6e-207|726.9|pmp:Pmu_06290|3-deoxy-7-phosphoheptulonate synthase [EC:2.5.1.54]	-	GO:0003849//3-deoxy-7-phosphoheptulonate synthase activity	GO:0008652//cellular amino acid biosynthetic process;GO:0009423//chorismate biosynthetic process;GO:0009073//aromatic amino acid family biosynthetic process	gi|492033320|ref|WP_005726369.1|/1.1e-206/3-deoxy-7-phosphoheptulonate synthase [Pasteurella multocida]
chr_orf01199	known_mRNA	228.51	224.76	370.02	221.6	336.11	353.52	327.87	282.3	318.79	323.72	159.71	162.77	K07091|1|7.2e-152|542.0|aat:D11S_1099|lipopolysaccharide export system permease protein	-	-	-	gi|997112745|gb|AMK07898.1|/9.2e-198/PM0196 protein [Pasteurella multocida]
chr_orf02341	known_mRNA	33.83	36.67	68.99	55.91	35.61	119.61	61.09	51.2	56.33	84.72	78.01	40.92	K15268|1|1.3e-13|82.4|lfa:LFA_3343|O-acetylserine/cysteine efflux transporter;K15269|5|1.9e-12|78.6|maad:AZF01_20215|probable blue pigment (indigoidine) exporter	-	-	-	gi|557250109|gb|ESQ72176.1|/8.1e-171/RhaT protein [Pasteurella multocida subsp. multocida P1062]
chr_orf02326	known_mRNA	201.25	186.75	271.18	155.51	298.71	167.08	154.21	108.37	101.2	317.5	301.44	303.91	K01788|1|1.5e-123|447.2|pmu:PM1711|N-acylglucosamine-6-phosphate 2-epimerase [EC:5.1.3.9]	-	GO:0047465//N-acylglucosamine-6-phosphate 2-epimerase activity	GO:0005975//carbohydrate metabolic process;GO:0006051//N-acetylmannosamine metabolic process;GO:0019262//N-acetylneuraminate catabolic process	gi|338218519|gb|EGP04285.1|/9.6e-124/N-acetylmannosamine-6-phosphate 2-epimerase [Pasteurella multocida subsp. gallicida str. Anand1_poultry]
chr_orf00159	known_mRNA	655.7	487.75	1039.66	11634	9368.62	9928.93	2373.17	1129.47	1273.04	11168	10071.7	9564.27	K03557|1|3.5e-48|195.7|pmv:PMCN06_0142|Fis family transcriptional regulator, factor for inversion stimulation protein	-	GO:0043565//sequence-specific DNA binding;GO:0003700//transcription factor activity, sequence-specific DNA binding	GO:0006355//regulation of transcription, DNA-templated	gi|492026662|ref|WP_005723276.1|/2.4e-47/MULTISPECIES: Fis family transcriptional regulator [Pasteurella]
chr_orf00409	known_mRNA	109.55	94.37	183.4	139.18	163.69	175.65	119.43	79.2	84.78	183.73	217.52	130.38	K06190|1|3.1e-98|362.8|pmul:DR93_1103|intracellular septation protein	GO:0005887//integral component of plasma membrane	-	GO:0007049//cell cycle;GO:0051301//cell division	gi|492040356|ref|WP_005728920.1|/2.1e-97/intracellular septation protein A [Pasteurella multocida]
chr_orf01658	known_mRNA	25.32	20.29	32.51	25.55	53.9	0	81.56	49.63	55.25	0	0	53.43	K00762|1|2.9e-116|422.9|pmp:Pmu_14570|orotate phosphoribosyltransferase [EC:2.4.2.10]	-	GO:0000287//magnesium ion binding;GO:0004588//orotate phosphoribosyltransferase activity	GO:0044205//'de novo' UMP biosynthetic process	gi|492018079|ref|WP_005719325.1|/2.0e-115/orotate phosphoribosyltransferase [Pasteurella multocida]
chr_orf00995	known_mRNA	281.97	210.48	301.67	265.55	319.73	336.33	297.24	218.58	320.46	263.82	349.26	204.83	K02282|1|2.2e-204|716.5|pmp:Pmu_09350|pilus assembly protein CpaE	-	-	-	gi|504092147|ref|WP_014326141.1|/1.5e-203/tight adherance operon protein [Pasteurella multocida]
chr_orf00730	known_mRNA	563.47	453.34	451.65	381.25	366.3	429.51	846.06	879.38	772.61	185.23	358.77	138.23	K03637|1|7.1e-74|281.6|pmul:DR93_1454|cyclic pyranopterin monophosphate synthase [EC:4.6.1.17]	-	-	GO:0006777//Mo-molybdopterin cofactor biosynthetic process	gi|404383787|gb|EJZ80232.1|/4.9e-73/Molybdenum cofactor biosynthesis protein MoaC [Pasteurella multocida subsp. gallicida P1059]
chr_orf01474	known_mRNA	509.11	510.87	604.68	61.14	132.13	0	139.01	123.3	124.93	104.69	108.45	135.45	K01993|1|1.7e-176|623.6|pmul:DR93_2117|HlyD family secretion protein	-	-	-	gi|557250900|gb|ESQ72967.1|/1.2e-175/hemolysin D [Pasteurella multocida subsp. multocida P1062]
chr_orf00850	known_mRNA	117.89	94.79	106.7	367.45	364.96	217.44	425.83	211.08	235.67	65.39	316.33	176.06	K00794|1|8.8e-78|294.7|pmu:PM0731|6,7-dimethyl-8-ribityllumazine synthase [EC:2.5.1.78]	GO:0009349//riboflavin synthase complex	GO:0016740//transferase activity;GO:0000906//6,7-dimethyl-8-ribityllumazine synthase activity	GO:0009231//riboflavin biosynthetic process	gi|514165746|ref|WP_016533153.1|/2.1e-77/6,7-dimethyl-8-ribityllumazine synthase [Pasteurella multocida]
chr_orf01125	known_mRNA	42.58	35.12	46.55	51.64	22.03	59.25	122.74	98.68	108.45	52.15	72.06	46.8	K04485|1|1.6e-241|840.1|asu:Asuc_1080|DNA repair protein RadA/Sms	-	GO:0046872//metal ion binding;GO:0008094//DNA-dependent ATPase activity;GO:0005524//ATP binding;GO:0003684//damaged DNA binding;GO:0008168//methyltransferase activity	GO:0032259//methylation;GO:0006281//DNA repair	gi|492146273|ref|WP_005761985.1|/4.7e-247/DNA repair protein RadA [Pasteurella dagmatis]
chr_orf01606	known_mRNA	101.72	100.28	152.71	63.95	83.92	56.4	262.97	211.19	209.76	110.6	15.28	82.44	K05837|1|2.7e-178|629.8|hsm:HSM_0192|rod shape determining protein RodA	GO:0016021//integral component of membrane	GO:0008974//phosphoribulokinase activity	GO:0008360//regulation of cell shape;GO:0016310//phosphorylation;GO:0007049//cell cycle;GO:0051301//cell division	gi|896211149|ref|WP_049215403.1|/2.8e-197/cell wall shape-determining protein [Pasteurella multocida]
chr_orf01562	known_mRNA	408.19	382.46	552.11	445.76	778.4	1472.61	459.79	289.19	394.96	852.07	666.29	691.17	-	-	-	-	gi|504203634|ref|WP_014390736.1|/2.8e-76/CopG family transcriptional regulator [Pasteurella multocida]
chr_orf02230	known_mRNA	191.75	203.85	281.84	77.59	134.69	120.34	224.97	234.31	242.5	72.61	200.87	60.2	-	-	-	-	gi|356598107|gb|AET16833.1|/1.1e-75/acyl-CoA N-acyltransferase [Pasteurella multocida 36950]
chr_orf01055	known_mRNA	82.8	99.43	125.66	284.6	327.38	175.65	114.97	81.47	95.69	104.99	145.01	162.98	K13288|1|9.2e-103|377.9|pmul:DR93_1741|oligoribonuclease [EC:3.1.-.-]	-	-	-	gi|492012725|ref|WP_005716958.1|/6.4e-102/oligoribonuclease [Pasteurella multocida]
chr_orf00758	known_mRNA	134.66	122.94	167.66	130.46	200.46	0	261.02	278.31	337.61	68.68	63.23	66.33	K00793|1|1.7e-110|403.7|pmul:DR93_1480|riboflavin synthase [EC:2.5.1.9]	-	GO:0016491//oxidoreductase activity;GO:0004746//riboflavin synthase activity	GO:0055114//oxidation-reduction process	gi|492010685|ref|WP_005716032.1|/1.2e-109/riboflavin synthase subunit alpha [Pasteurella multocida]
chr_orf01412	known_mRNA	132.56	128.4	178.99	285.85	219.05	228.28	113.33	47.02	67.8	217.03	105.7	139.14	K07491|1|6.8e-74|281.6|mhal:N220_05405|putative transposase	-	GO:0004803//transposase activity;GO:0003677//DNA binding	GO:0006313//transposition, DNA-mediated	gi|338217015|gb|EGP02940.1|/1.2e-73/transposase IS200-family protein [Pasteurella multocida subsp. gallicida str. Anand1_poultry]
chr_orf00474	known_mRNA	50.03	33.08	64.94	142.85	138.77	124.21	77.79	68.43	57.77	92.06	101.71	83.84	K03613|1|3.9e-133|479.2|pmu:PM0382|electron transport complex protein RnfE	GO:0016021//integral component of membrane;GO:0005886//plasma membrane	-	GO:0022900//electron transport chain	gi|492032643|ref|WP_005726063.1|/2.7e-132/electron transport complex subunit RsxE [Pasteurella multocida]
chr_orf01040	known_mRNA	323.39	367.06	545.92	515.55	730.72	677.88	437.65	348.08	355.07	482.75	304.83	588.19	K04087|1|4.3e-20|104.0|bro:BRAD285_1633|membrane protease subunit HflC [EC:3.4.-.-]	-	-	-	gi|504092169|ref|WP_014326163.1|/4.0e-165/paraslipin [Pasteurella multocida]
chr_orf01157	known_mRNA	179.56	174.73	307.62	293.89	496.21	468.71	239.13	161.4	131.03	424.04	585.8	566.28	K00773|1|9.9e-200|701.0|hpas:JL26_04385|queuine tRNA-ribosyltransferase [EC:2.4.2.29]	-	GO:0008479//queuine tRNA-ribosyltransferase activity;GO:0046872//metal ion binding	GO:0006400//tRNA modification;GO:0008616//queuosine biosynthetic process	gi|492126289|ref|WP_005756054.1|/3.5e-227/tRNA-guanine(34) transglycosylase [Pasteurella multocida]
chr_orf01374	known_mRNA	304.85	323.66	536.27	120.8	66.26	148.48	175.07	139.12	143.39	121.99	96.31	165.99	K03314|1|1.0e-206|724.5|msu:MS0430|Na+:H+ antiporter, NhaB family	GO:0005886//plasma membrane;GO:0016021//integral component of membrane	GO:0015385//sodium:proton antiporter activity	GO:0035725//sodium ion transmembrane transport	gi|974660856|ref|WP_059245766.1|/6.8e-254/Na+/H+ antiporter NhaB [Pasteurella multocida]
chr_orf01941	known_mRNA	519.93	496.69	870.48	1609.37	1504.88	1295.97	929.53	790.36	654.57	305.96	424.08	508.32	K09022|1|1.8e-65|253.4|pmul:DR93_307|2-iminobutanoate/2-iminopropanoate deaminase [EC:3.5.99.10]	-	-	-	gi|492015978|ref|WP_005718022.1|/1.3e-64/reactive intermediate/imine deaminase [Pasteurella multocida]
chr_orf00063	known_mRNA	0	0	0	0	0	0	376.82	294.18	505.92	188.86	173.96	101.03	-	-	-	-	gi|746077635|ref|WP_039145086.1|/3.2e-156/hypothetical protein [Gallibacterium anatis]
chr_orf02085	known_mRNA	37.93	37.56	58.8	94.36	155.78	199.56	65.36	51.81	60.26	29.19	217.8	108.81	K00948|1|1.9e-33|149.4|hco:LOKO_01238|ribose-phosphate pyrophosphokinase [EC:2.7.6.1];K21393|2|8.3e-21|107.5|hpak:JT17_07775|TRAP-type transport system large permease protein	GO:0016021//integral component of membrane	-	-	gi|505740955|ref|WP_015702588.1|/0.0e+00/C4-dicarboxylate ABC transporter permease [Pasteurella multocida]
chr_orf01495	known_mRNA	21.28	20.49	30.14	13.85	57.86	298.26	12	11.47	11.56	121.62	199.55	321.11	K01649|1|6.0e-293|1011.1|pmul:DR93_2136|2-isopropylmalate synthase [EC:2.3.3.13]	-	GO:0003852//2-isopropylmalate synthase activity	GO:0009082//branched-chain amino acid biosynthetic process;GO:0009098//leucine biosynthetic process	gi|492125777|ref|WP_005755657.1|/4.2e-292/2-isopropylmalate synthase [Pasteurella multocida]
chr_orf00342	known_mRNA	214.15	227.28	280.35	105.74	267.54	196.18	272.81	199.6	211.56	115.24	185.75	222.71	K00147|1|2.7e-227|792.7|pmu:PM0936|glutamate-5-semialdehyde dehydrogenase [EC:1.2.1.41]	GO:0005737//cytoplasm	GO:0050661//NADP binding;GO:0004350//glutamate-5-semialdehyde dehydrogenase activity	GO:0055129//L-proline biosynthetic process;GO:0055114//oxidation-reduction process	gi|499209389|ref|WP_010906929.1|/1.9e-226/gamma-glutamyl-phosphate reductase [Pasteurella multocida]
chr_orf02200	known_mRNA	105.27	107.42	214.92	311.38	288.69	249.25	176.13	127.63	104.54	196.64	339.47	230.64	K04765|1|7.0e-152|541.6|pmp:Pmu_19460|nucleoside triphosphate diphosphatase [EC:3.6.1.9]	-	GO:0016787//hydrolase activity	-	gi|492014600|ref|WP_005717763.1|/9.1e-150/nucleoside triphosphate pyrophosphohydrolase [Pasteurella multocida]
chr_orf01387	known_mRNA	341.12	236.78	418.09	104.95	305.17	245.92	902.36	648.75	568.8	161.64	178.6	167.29	-	-	GO:0016740//transferase activity	GO:0006541//glutamine metabolic process	gi|404384782|gb|EJZ81209.1|/3.7e-159/putative amidotransferase [Pasteurella multocida subsp. gallicida P1059]
chr_orf00243	known_mRNA	175.31	149.3	200.39	71.55	64.9	0	221.75	191.06	181.33	53.12	0	66.43	K00537|1|4.3e-26|122.5|cps:CPS_3178|arsenate reductase [EC:1.20.4.1]	-	-	-	gi|492013619|ref|WP_005717328.1|/5.4e-59/arsenate reductase [Pasteurella multocida]
chr_orf02023	known_mRNA	24.61	15.58	29.28	1.37	0	0	12.1	8.24	8.56	0	0	0	K05921|1|1.2e-148|530.8|pmul:DR93_378|5-oxopent-3-ene-1,2,5-tricarboxylate decarboxylase / 2-hydroxyhepta-2,4-diene-1,7-dioate isomerase [EC:4.1.1.68 5.3.3.-]	-	GO:0008704//5-carboxymethyl-2-hydroxymuconate delta-isomerase activity;GO:0018800//5-oxopent-3-ene-1,2,5-tricarboxylate decarboxylase activity	GO:1901023	gi|492028190|ref|WP_005724337.1|/8.1e-148/2-hydroxyhepta-2,4-diene-1,7-dioate isomerase [Pasteurella multocida]
chr_orf01631	known_mRNA	23.9	27.83	33.59	38.9	64.39	72.15	64.29	40.87	38.11	67.73	105.27	84.14	K00833|1|5.5e-277|958.0|pmp:Pmu_14330|adenosylmethionine---8-amino-7-oxononanoate aminotransferase [EC:2.6.1.62]	GO:0005737//cytoplasm	GO:0030170//pyridoxal phosphate binding;GO:0004015//adenosylmethionine-8-amino-7-oxononanoate transaminase activity	GO:0009102//biotin biosynthetic process	gi|997116513|gb|AMK08474.1|/3.6e-274/bioA protein [Pasteurella multocida]
chr_orf01042	known_mRNA	31.41	29.72	38.23	54.65	83.3	84.01	47.52	38.94	44.91	49.28	79.43	74.83	K05776|1|3.4e-282|975.3|pmul:DR93_1731|molybdate transport system ATP-binding protein	-	-	-	gi|504092170|ref|WP_014326164.1|/2.4e-281/molybdate ABC transporter ATP-binding protein ModF [Pasteurella multocida]
chr_orf00565	known_mRNA	150.18	133.55	227.46	226.04	196.44	158.32	236.53	175.81	204.18	296.39	150.82	148.53	K05790|1|1.5e-152|543.9|pmp:Pmu_05250|lipopolysaccharide biosynthesis protein WzzE	GO:0016021//integral component of membrane	-	GO:0009103//lipopolysaccharide biosynthetic process	gi|504091933|ref|WP_014325927.1|/1.0e-151/LPS chain length-determining protein [Pasteurella multocida]
chr_orf01313	known_mRNA	135.02	159.67	224.17	174.09	110.89	148.68	158.78	183.49	216.24	178.35	41.07	98.47	-	GO:0016021//integral component of membrane	-	-	gi|492120203|ref|WP_005753379.1|/2.3e-90/membrane protein [Pasteurella multocida]
chr_orf00398	known_mRNA	84.35	76.95	93.11	275.68	143.51	576.65	108.42	113.12	91.06	235.84	82.19	492.67	K13628|1|2.5e-55|219.5|pmul:DR93_1094|iron-sulfur cluster assembly protein	-	GO:0005506//iron ion binding;GO:0005198//structural molecule activity;GO:0051536//iron-sulfur cluster binding	GO:0016226//iron-sulfur cluster assembly	gi|492023236|ref|WP_005721379.1|/1.7e-54/iron-sulfur cluster assembly protein IscA [Pasteurella multocida]
chr_orf00186	known_mRNA	177.36	138.29	241.15	40.66	101.1	135.6	175.01	136.28	145.34	135.2	37.35	89.55	K00567|1|1.0e-101|374.4|pmp:Pmu_00870|methylated-DNA-[protein]-cysteine S-methyltransferase [EC:2.1.1.63]	GO:0005737//cytoplasm	GO:0003908//methylated-DNA-[protein]-cysteine S-methyltransferase activity	GO:0006307//DNA dealkylation involved in DNA repair;GO:0032259//methylation	gi|504091730|ref|WP_014325724.1|/6.9e-101/methylated-DNA--protein-cysteine methyltransferase [Pasteurella multocida]
chr_orf00751	known_mRNA	559.62	479.37	732.11	672.76	821.37	537.68	472.27	328.6	309.51	852.65	777.5	858.06	K01893|1|1.3e-257|893.6|aan:D7S_00009|asparaginyl-tRNA synthetase [EC:6.1.1.22]	GO:0005737//cytoplasm	GO:0004816//asparagine-tRNA ligase activity;GO:0003676//nucleic acid binding;GO:0005524//ATP binding	GO:0006421//asparaginyl-tRNA aminoacylation	gi|896209832|ref|WP_049214403.1|/3.2e-259/asparagine--tRNA ligase [Pasteurella multocida]
chr_orf02225	known_mRNA	10.25	9	8.37	11.55	0	20.63	21.54	13.98	16.79	0	0	5.03	K02016|1|1.4e-189|667.2|pmp:Pmu_19700|iron complex transport system substrate-binding protein	-	-	-	gi|505741015|ref|WP_015702647.1|/9.8e-189/ABC transporter substrate-binding protein [Pasteurella multocida]
chr_orf00114	known_mRNA	121.98	134.1	265.79	63.52	105.44	122.16	284.72	214.16	211.7	231.18	219.98	177.89	K21449|1|8.6e-22|110.9|cpae:CPAST_c40200|trimeric autotransporter adhesin	-	-	-	gi|514429479|ref|WP_016569979.1|/0.0e+00/host specificity protein J [Pasteurella multocida]
chr_orf01712	known_mRNA	176.91	175.33	302.02	353.94	275.4	370.3	193.71	133.91	138.76	260.77	312.25	233.99	K02495|1|3.3e-226|789.3|hpr:PARA_08360|oxygen-independent coproporphyrinogen III oxidase [EC:1.3.98.3]	GO:0005737//cytoplasm	GO:0046872//metal ion binding;GO:0004109//coproporphyrinogen oxidase activity;GO:0051539//4 iron, 4 sulfur cluster binding;GO:0051989//coproporphyrinogen dehydrogenase activity	GO:0006782//protoporphyrinogen IX biosynthetic process;GO:0055114//oxidation-reduction process	gi|404380725|gb|EJZ77214.1|/2.3e-265/Coproporphyrinogen III oxidase, oxygen-independent [Pasteurella multocida subsp. gallicida X73]
chr_orf01900	known_mRNA	566.74	521.97	1025.08	3647.36	2910.11	3219.28	1004.33	594.24	562.56	2017.69	2666.3	3051.06	K03071|1|2.3e-92|343.2|pmul:DR93_287|preprotein translocase subunit SecB	GO:0005737//cytoplasm	GO:0051082//unfolded protein binding	GO:0006457//protein folding;GO:0015031//protein transport;GO:0051262//protein tetramerization	gi|492027922|ref|WP_005724094.1|/1.6e-91/protein-export protein SecB [Pasteurella multocida]
chr_orf00062	known_mRNA	42.3	52.53	90.04	309.2	304.96	408.29	96.13	27.03	83.3	169.37	0	107.42	-	-	-	-	gi|504204354|ref|WP_014391456.1|/1.5e-37/hypothetical protein [Pasteurella multocida]
chr_orf02189	known_mRNA	30.22	27.72	20.33	0	0	0	66.86	69.24	60.36	0	17.5	5.25	K10556|1|1.2e-180|637.5|pmu:PM1275|AI-2 transport system permease protein	GO:0016021//integral component of membrane;GO:0005886//plasma membrane	GO:0005215//transporter activity	GO:0006810//transport	gi|492122112|ref|WP_005754805.1|/8.0e-180/ABC transporter permease [Pasteurella multocida]
chr_orf01271	known_mRNA	681.91	671.49	894.26	515.05	505.72	745.47	397.48	270.84	259.24	567.33	391.93	558.82	K06200|1|2.7e-160|570.5|swd:Swoo_1764|carbon starvation protein	GO:0016021//integral component of membrane	-	GO:0009267//cellular response to starvation	gi|356597347|gb|AET16073.1|/1.9e-297/membrane protein [Pasteurella multocida 36950]
chr_orf02400	known_mRNA	326.3	304.91	301.62	120.95	117.32	112.59	137.73	146.53	148.53	199.2	73.38	142.96	K05346|1|1.2e-30|139.0|mne:D174_11535|deoxyribonucleoside regulator	-	-	-	gi|338217817|gb|EGP03653.1|/1.5e-175/hypothetical protein AAUPMG_09616 [Pasteurella multocida subsp. multocida str. Anand1_goat]
chr_orf02135	known_mRNA	411.47	424.44	670.91	295.66	255.9	206.09	311.33	219.13	205.3	244.92	281.86	363.27	K01783|1|3.9e-124|449.1|pmp:Pmu_18880|ribulose-phosphate 3-epimerase [EC:5.1.3.1]	-	GO:0004750//ribulose-phosphate 3-epimerase activity;GO:0046872//metal ion binding	GO:0005975//carbohydrate metabolic process;GO:0006098//pentose-phosphate shunt	gi|12722019|gb|AAK03703.1|/2.7e-123/Dod [Pasteurella multocida subsp. multocida str. Pm70]
chr_orf01681	known_mRNA	13.72	17.91	7.24	75.54	103.75	0	11.94	22.4	10.3	86.51	366.28	73.22	K05337|1|1.3e-17|94.0|wsu:WS1911|ferredoxin;K05524|3|2.0e-07|60.1|sat:SYN_03059|ferredoxin	-	GO:0051539//4 iron, 4 sulfur cluster binding;GO:0046872//metal ion binding	-	gi|492017992|ref|WP_005719279.1|/6.1e-47/ferredoxin [Pasteurella multocida]
chr_orf00672	known_mRNA	72.51	80.51	114.51	101.79	188.34	75.9	99.98	57.22	59.17	358.73	123.87	105.2	K11529|1|1.2e-48|198.7|tni:TVNIR_3182|glycerate 2-kinase [EC:2.7.1.165]	-	-	-	gi|504091996|ref|WP_014325990.1|/1.4e-164/hypothetical protein [Pasteurella multocida]
chr_orf02332	known_mRNA	13.36	14.73	17.22	22.08	570.27	534.73	25.34	28.5	50.53	464.7	515.75	405.71	K03671|1|1.1e-09|68.2|cct:CC1_25560|thioredoxin 1	GO:0005623//cell	GO:0015035//protein disulfide oxidoreductase activity	GO:0045454//cell redox homeostasis;GO:0006662//glycerol ether metabolic process;GO:0055114//oxidation-reduction process	gi|492016900|ref|WP_005718682.1|/4.7e-64/thiol reductase thioredoxin [Pasteurella multocida]
chr_orf00808	known_mRNA	242.05	253.83	353.97	234.88	180.89	161.79	334.67	275.68	281.68	120.63	133.28	139.81	K03186|1|9.5e-106|387.9|pmul:DR93_1530|flavin prenyltransferase [EC:2.5.1.129]	-	GO:0004659//prenyltransferase activity;GO:0016829//lyase activity	GO:0051188//cofactor biosynthetic process	gi|504092061|ref|WP_014326055.1|/6.6e-105/3-octaprenyl-4-hydroxybenzoate carboxy-lyase [Pasteurella multocida]
chr_orf00983	known_mRNA	148.96	127.83	246.55	100.35	161.64	124.18	231.57	144.6	129.19	82.02	188.87	230.22	K00800|1|1.3e-248|863.6|pmp:Pmu_09240|3-phosphoshikimate 1-carboxyvinyltransferase [EC:2.5.1.19]	-	-	-	gi|504092138|ref|WP_014326132.1|/9.1e-248/3-phosphoshikimate 1-carboxyvinyltransferase [Pasteurella multocida]
chr_orf00585	known_mRNA	44.65	22.14	53.12	234.2	152.64	204.44	58.22	45.63	60.16	62.86	0	26.31	K06175|1|2.5e-36|156.4|aao:ANH9381_1783|tRNA pseudouridine65 synthase [EC:5.4.99.26];K03806|2|9.4e-20|101.3|gap:GAPWK_1006|N-acetyl-anhydromuramoyl-L-alanine amidase [EC:3.5.1.28];K01790|3|1.8e-15|87.0|shn:Shewana3_2825|dTDP-4-dehydrorhamnose 3,5-epimerase [EC:5.1.3.13]	-	GO:0016301//kinase activity	GO:0016310//phosphorylation	gi|557249519|gb|ESQ71600.1|/9.9e-52/Anhydro-N-acetylmuramic acid kinase [Pasteurella multocida subsp. multocida P1062]
chr_orf00639	known_mRNA	47.74	30.62	27.37	90.15	220.2	177.07	69.87	30.44	49.24	142.37	49.22	118.01	K09160|1|5.2e-88|328.6|pmu:PM0539|uncharacterized protein	-	-	-	gi|12720803|gb|AAK02623.1|/3.6e-87/unknown [Pasteurella multocida subsp. multocida str. Pm70]
chr_orf01685	known_mRNA	671.69	682.35	1122.81	231.13	301.9	304.45	560.1	400.91	377.95	255.19	434.83	362.84	K18929|1|9.8e-226|787.7|hap:HAPS_0679|L-lactate dehydrogenase complex protein LldF	-	GO:0051536//iron-sulfur cluster binding	GO:0019516//lactate oxidation	gi|696278699|ref|WP_032854906.1|/9.0e-270/iron-sulfur cluster-binding protein [Pasteurella multocida]
chr_orf00521	known_mRNA	138.03	162.52	252.61	195.32	135.54	181.91	254.16	225.61	259.64	151.52	179.35	116.47	K06925|1|1.9e-22|111.3|ppr:PBPRB0546|tRNA threonylcarbamoyladenosine biosynthesis protein TsaE	-	-	-	gi|504091912|ref|WP_014325906.1|/8.1e-117/ABC transporter [Pasteurella multocida]
chr_orf01647	known_mRNA	458.77	371.39	627.01	1068.4	1066.22	910.87	605.44	404.74	423.59	540.62	906.57	847.15	K07662|1|3.4e-126|456.1|pmul:DR93_47|two-component system, OmpR family, response regulator CpxR	GO:0005622//intracellular	GO:0003677//DNA binding	GO:0006355//regulation of transcription, DNA-templated;GO:0000160//phosphorelay signal transduction system	gi|492029956|ref|WP_005724968.1|/2.3e-125/DNA-binding response regulator [Pasteurella multocida]
chr_orf02044	known_mRNA	31.51	30.99	55.45	160.29	0	268.12	138.05	74.75	86.75	437.42	0	205.23	-	-	-	-	gi|505740942|ref|WP_015702575.1|/1.1e-59/hypothetical protein [Pasteurella multocida]
chr_orf02095	known_mRNA	15.73	18.3	38.01	39.48	9.73	13.08	27.76	23.46	27.21	30.67	21.19	15.88	K06132|1|9.5e-299|1030.4|pmul:DR93_435|cardiolipin synthase C [EC:2.7.8.-]	-	GO:0003824//catalytic activity	-	gi|380872712|gb|AFF25079.1|/6.6e-298/protein YmdC [Pasteurella multocida subsp. multocida str. HN06]
chr_orf02173	known_mRNA	0	0	0	0	0	0	0	4.12	0	0	0	0	-	-	-	-	gi|404381924|gb|EJZ78388.1|/4.2e-22/hypothetical protein X73_01319 [Pasteurella multocida subsp. gallicida X73]
chr_orf02474	known_mRNA	67.58	64.27	90.32	185.41	163.65	274.21	25.26	29.62	31.26	131.97	45.61	136.67	-	GO:0016021//integral component of membrane	-	-	gi|34223011|sp|Q9CLN1.1|Y1189_PASMU/7.6e-80/RecName: Full=Uncharacterized protein PM1189
chr_orf02089	known_mRNA	131.36	164.79	253.84	115.96	57.28	115.28	91.22	67.35	74.17	183.14	94.84	123.18	-	-	-	-	gi|356597983|gb|AET16709.1|/4.9e-111/transmembrane protein [Pasteurella multocida 36950]
chr_orf02406	known_mRNA	77.52	71.71	77.62	62.04	74.99	20.16	84.64	59.74	53.33	23.74	32.79	39.31	K01803|1|4.9e-198|695.3|pmu:PM1640|triosephosphate isomerase (TIM) [EC:5.3.1.1]	GO:0016021//integral component of membrane;GO:0005737//cytoplasm;GO:0005886//plasma membrane	GO:0008982//protein-N(PI)-phosphohistidine-sugar phosphotransferase activity;GO:0004807//triose-phosphate isomerase activity;GO:0016301//kinase activity	GO:0034219//carbohydrate transmembrane transport;GO:0009401//phosphoenolpyruvate-dependent sugar phosphotransferase system;GO:0006098//pentose-phosphate shunt;GO:0006094//gluconeogenesis;GO:0006096//glycolytic process	gi|492028753|ref|WP_005724499.1|/3.4e-197/triose-phosphate isomerase [Pasteurella multocida]
chr_orf01802	known_mRNA	66.98	76.62	125.29	6.98	55.2	37.04	79.27	50.54	53.46	22.05	91.33	18.25	K22130|1|2.7e-114|416.4|pmul:DR93_197|3-dehydro-4-phosphotetronate decarboxylase [EC:4.1.1.104]	-	-	-	gi|492115584|ref|WP_005751985.1|/1.8e-113/class II aldolase [Pasteurella multocida]
chr_orf01308	known_mRNA	232.28	196.03	308.96	192.37	235.41	316.58	232.98	153.65	136.87	154.66	213.69	211.37	K03977|1|2.8e-290|1002.3|pmp:Pmu_12130|GTPase	-	GO:0005525//GTP binding	GO:0042254//ribosome biogenesis	gi|504092293|ref|WP_014326287.1|/1.9e-289/GTPase Der [Pasteurella multocida]
chr_orf02331	known_mRNA	40.29	22.4	39.67	21.87	370.04	372.62	60.72	81.42	75.36	920.64	966.27	495.41	K06196|1|2.2e-19|101.3|gph:GEMMAAP_05415|cytochrome c-type biogenesis protein	GO:0016021//integral component of membrane	-	GO:0017004//cytochrome complex assembly;GO:0055114//oxidation-reduction process	gi|492016904|ref|WP_005718684.1|/4.4e-127/cytochrome c biogenesis protein [Pasteurella multocida]
chr_orf01954	known_mRNA	338.48	270.4	399.65	189.91	299.72	562.05	253.89	181.81	268.23	97.86	339.72	223.97	-	GO:0016021//integral component of membrane	-	-	gi|356597877|gb|AET16603.1|/5.2e-60/transmembrane protein [Pasteurella multocida 36950]
chr_orf01471	known_mRNA	302.8	263.85	493.66	3711.08	2326.9	1989.03	1107.75	587.32	482.84	3419.64	4111.65	4297.68	K02357|1|8.2e-151|538.1|pmp:Pmu_13600|elongation factor Ts	GO:0005737//cytoplasm	GO:0003746//translation elongation factor activity	GO:0006414//translational elongation	gi|492018380|ref|WP_005719507.1|/5.6e-150/elongation factor Ts [Pasteurella multocida]
chr_orf01967	known_mRNA	967.9	797.64	1606.64	2180.76	1619.72	1802.48	754.75	438.37	461.77	1632.22	2331.06	1591.96	K02113|1|2.7e-91|339.7|pmp:Pmu_17450|F-type H+-transporting ATPase subunit delta	GO:0045261//proton-transporting ATP synthase complex, catalytic core F(1);GO:0005886//plasma membrane	GO:0046933//proton-transporting ATP synthase activity, rotational mechanism	GO:0042777//plasma membrane ATP synthesis coupled proton transport	gi|492115908|ref|WP_005752058.1|/1.9e-90/ATP synthase subunit delta [Pasteurella multocida]
chr_orf01254	known_mRNA	3393.27	2724.39	3421.89	1182.59	1078.56	1103.32	1701.51	1458.82	1405.4	1184.69	1393.77	1207.33	K03531|1|2.2e-243|846.3|pmv:PMCN06_1155|cell division protein FtsZ	GO:0005737//cytoplasm;GO:0032153//cell division site	GO:0005525//GTP binding;GO:0003924//GTPase activity	GO:0043093//FtsZ-dependent cytokinesis;GO:0051258//protein polymerization	gi|492026366|ref|WP_005723050.1|/1.5e-242/cell division protein FtsZ [Pasteurella multocida]
chr_orf00907	known_mRNA	123.46	125.54	409.81	1448.53	1000.29	1608.51	42.8	33.45	28.68	376.73	358.88	215.14	K10107|1|1.3e-173|614.0|pmu:PM0779|capsular polysaccharide transport system permease protein	GO:0016021//integral component of membrane;GO:0009276//Gram-negative-bacterium-type cell wall;GO:0005576//extracellular region	GO:0015542//sugar efflux transmembrane transporter activity	GO:0009103//lipopolysaccharide biosynthetic process;GO:0006859;GO:0015992//proton transport	gi|499209309|ref|WP_010906849.1|/9.3e-173/capsule polysaccharide transporter [Pasteurella multocida]
chr_orf00943	known_mRNA	130.45	160.74	221.24	86.64	190.53	119.53	147.6	133.43	138.49	20.07	97.05	45.71	K03834|1|1.7e-165|587.4|aact:ACT75_02375|tyrosine-specific transport protein	GO:0005887//integral component of plasma membrane	GO:0015173//aromatic amino acid transmembrane transporter activity	GO:0015801//aromatic amino acid transport;GO:0003333//amino acid transmembrane transport;GO:0006865//amino acid transport	gi|492012114|ref|WP_005716657.1|/1.9e-220/tyrosine transporter [Pasteurella multocida]
chr_orf01832	known_mRNA	136.01	138.86	208.52	165.82	187.88	283.77	165.78	163.52	177.53	37.4	154.96	100.64	K02483|1|1.2e-49|201.8|bos:BSY19_2976|two-component system, OmpR family, response regulator	GO:0005622//intracellular	GO:0003677//DNA binding;GO:0016301//kinase activity	GO:0000160//phosphorelay signal transduction system;GO:0006355//regulation of transcription, DNA-templated;GO:0016310//phosphorylation	gi|356597771|gb|AET16497.1|/5.5e-130/transcriptional regulatory protein OmpR [Pasteurella multocida 36950]
chr_orf00330	known_mRNA	555.48	435.59	569.97	134.45	245.43	182.99	242.12	181.16	171.26	326.66	60.15	135.21	-	-	-	-	gi|504091809|ref|WP_014325803.1|/9.6e-110/3-hydroxydecanoyl-ACP dehydratase [Pasteurella multocida]
chr_orf01785	known_mRNA	201.45	290.45	348.07	28.37	70.64	27.14	104.25	93.06	85.37	111.4	98.94	59.32	K02778|1|8.4e-260|901.0|aat:D11S_1163|PTS system, glucose-specific IIB component [EC:2.7.1.199];K02779|1|8.4e-260|901.0|aat:D11S_1163|PTS system, glucose-specific IIC component	GO:0005886//plasma membrane;GO:0016021//integral component of membrane	GO:0016301//kinase activity;GO:0008982//protein-N(PI)-phosphohistidine-sugar phosphotransferase activity	GO:0034219//carbohydrate transmembrane transport;GO:0016310//phosphorylation;GO:0009401//phosphoenolpyruvate-dependent sugar phosphotransferase system	gi|492116473|ref|WP_005752258.1|/2.0e-283/PTS glucose transporter subunit IIBC [Pasteurella multocida]
chr_orf01871	known_mRNA	924.33	831.97	1383.92	6831.92	6977.51	6856.52	3569.17	2023.98	1581.74	13562.1	14640.4	14516.6	K02982|1|3.3e-129|466.1|pmu:PM1409|small subunit ribosomal protein S3	GO:0015935//small ribosomal subunit	GO:0003729//mRNA binding;GO:0003735//structural constituent of ribosome;GO:0019843//rRNA binding	GO:0006412//translation	gi|492015459|ref|WP_005717926.1|/2.3e-128/30S ribosomal protein S3 [Pasteurella multocida]
chr_orf00905	known_mRNA	226.18	188.53	523.29	1149.24	1055.76	1164.09	40.5	34.1	40	291.47	195.6	96.57	K16698|1|3.3e-19|101.7|bhk:B4U37_19320|teichuronic acid biosynthesis glycosyltransferase TuaG [EC:2.4.-.-]	-	GO:0016740//transferase activity	-	gi|356597032|gb|AET15758.1|/1.3e-279/glycosyl transferase Hyab [Pasteurella multocida 36950]
chr_orf00078	known_mRNA	184.09	204.51	259.27	87.95	29.59	158.56	70.02	48.42	63.67	144.88	0	0	-	-	-	-	gi|514170189|ref|WP_016533470.1|/1.1e-62/hypothetical protein [Pasteurella multocida]
chr_orf01283	known_mRNA	51.31	68.75	135.02	716.41	1426.68	1915.54	82.11	43.8	41.71	714.42	784.24	727.94	K10000|1|2.1e-131|473.4|pmul:DR93_1943|arginine transport system ATP-binding protein [EC:3.6.3.-]	-	GO:0005524//ATP binding;GO:0015424//amino acid-transporting ATPase activity	GO:0003333//amino acid transmembrane transport	gi|492126161|ref|WP_005755926.1|/1.5e-130/arginine ABC transporter ATP-binding protein [Pasteurella multocida]
chr_orf00657	known_mRNA	81.72	64.29	99.89	107.5	180.16	314.65	157.52	112.27	107.43	185.76	296.06	136.07	K02493|1|3.3e-166|589.3|pmp:Pmu_06220|release factor glutamine methyltransferase [EC:2.1.1.297]	-	GO:0036009//protein-glutamine N-methyltransferase activity;GO:0003676//nucleic acid binding	GO:0018364//peptidyl-glutamine methylation	gi|504091989|ref|WP_014325983.1|/2.3e-165/N5-glutamine S-adenosyl-L-methionine-dependent methyltransferase [Pasteurella multocida]
chr_orf00921	known_mRNA	569.52	578.8	834.26	308.76	426.12	248.18	718.34	613.03	601.96	404.43	294.87	265.15	K01008|1|3.6e-159|566.2|asu:Asuc_1749|selenide, water dikinase [EC:2.7.9.3]	-	-	-	gi|260631452|gb|EEX49634.1|/1.7e-170/selenide, water dikinase [Pasteurella dagmatis ATCC 43325]
chr_orf02265	known_mRNA	3467.79	3813.47	5067.88	557.4	1100.37	480.88	3747.75	3644.09	3681.73	1000.11	845.57	684.3	K01619|1|3.1e-121|439.5|pmp:Pmu_20080|deoxyribose-phosphate aldolase [EC:4.1.2.4]	GO:0005737//cytoplasm	GO:0004139//deoxyribose-phosphate aldolase activity	GO:0009264//deoxyribonucleotide catabolic process;GO:0016052//carbohydrate catabolic process;GO:0046386//deoxyribose phosphate catabolic process	gi|492122224|ref|WP_005754869.1|/2.2e-120/2-deoxyribose-5-phosphate aldolase [Pasteurella multocida]
chr_orf00336	known_mRNA	25.13	34.21	27.4	17.86	0	0	97.08	77.92	89.1	0	0	0	-	GO:0016021//integral component of membrane	-	-	gi|492026185|ref|WP_005722869.1|/2.6e-33/hypothetical protein [Pasteurella multocida]
chr_orf00928	known_mRNA	16.86	13.39	17.05	14.55	103.34	104.19	17.42	13.35	16.52	81.66	70.51	88.76	K01760|1|2.5e-177|626.7|aact:ACT75_02550|cystathionine beta-lyase [EC:4.4.1.8]	GO:0005737//cytoplasm	GO:0030170//pyridoxal phosphate binding;GO:0004121//cystathionine beta-lyase activity	GO:0006520//cellular amino acid metabolic process	gi|504092119|ref|WP_014326113.1|/2.5e-228/cystathionine beta-lyase [Pasteurella multocida]
chr_orf00440	known_mRNA	254.29	241.41	361.74	2149.44	1868.65	1512.99	465.29	356.8	336.86	1274.38	1447.47	1231.08	K03839|1|7.7e-99|364.8|pmul:DR93_1127|flavodoxin I	-	GO:0016491//oxidoreductase activity;GO:0009055//electron carrier activity;GO:0010181//FMN binding	GO:0055114//oxidation-reduction process	gi|492023487|ref|WP_005721513.1|/5.3e-98/flavodoxin [Pasteurella multocida]
chr_orf01799	known_mRNA	196.97	216.9	375.81	16.44	123.51	66.45	178.13	114.27	120.96	110.23	143.35	69.82	K06889|1|0.0e+00|1217.6|pmul:DR93_194|uncharacterized protein	-	-	-	gi|356597739|gb|AET16465.1|/0.0e+00/hydrolase-like protein [Pasteurella multocida 36950]
chr_orf02354	known_mRNA	198.41	195.4	310.55	150.09	160.87	203.62	371.22	271.3	290.94	126.8	123.66	157.54	K03688|1|1.1e-244|850.9|aaz:ADJ80_03000|ubiquinone biosynthesis protein	GO:0016021//integral component of membrane;GO:0005886//plasma membrane	GO:0004672//protein kinase activity;GO:0005524//ATP binding	GO:0006468//protein phosphorylation;GO:0010795//regulation of ubiquinone biosynthetic process	gi|505741054|ref|WP_015702686.1|/5.0e-309/ubiquinone biosynthesis regulatory protein kinase UbiB [Pasteurella multocida]
chr_orf00618	known_mRNA	1547.01	1427.52	2381.07	14952.9	11848.6	12100.3	4333.63	2890.9	2220.74	15031.2	14366.1	14188.6	K02996|1|1.4e-65|253.8|pmul:DR93_1296|small subunit ribosomal protein S9	GO:0005840//ribosome	GO:0003735//structural constituent of ribosome	GO:0006412//translation	gi|492024488|ref|WP_005721962.1|/9.8e-65/30S ribosomal protein S9 [Pasteurella multocida]
chr_orf01057	known_mRNA	147.74	124.7	182.8	134.29	121.28	130.44	104.24	84.53	82.79	191.56	198.48	103.12	K01448|1|8.5e-237|824.3|pul:NT08PM_0354|N-acetylmuramoyl-L-alanine amidase [EC:3.5.1.28]	-	-	-	gi|511370708|gb|EPC10466.1|/3.1e-237/N-acetylmuramoyl-L-alanine amidase [Pasteurella multocida 1500E]
chr_orf01451	known_mRNA	115.71	126.46	172.11	98.64	138.13	92.8	189.89	170.34	198.78	13.69	132.34	79.34	K00981|1|4.0e-159|565.8|aaz:ADJ80_00410|phosphatidate cytidylyltransferase [EC:2.7.7.41]	GO:0016021//integral component of membrane	GO:0004605//phosphatidate cytidylyltransferase activity	GO:0016024//CDP-diacylglycerol biosynthetic process	gi|504204307|ref|WP_014391409.1|/1.5e-175/phosphatidate cytidylyltransferase [Pasteurella multocida]
chr_orf00985	known_mRNA	521.44	527.09	966.55	436.56	322.84	369.22	358.69	269	233.78	482.01	479.11	481.63	K02469|1|0.0e+00|1557.0|aah:CF65_02519|DNA gyrase subunit A [EC:5.99.1.3]	-	-	-	gi|491978258|ref|WP_005702643.1|/0.0e+00/DNA gyrase subunit A [Aggregatibacter aphrophilus]
chr_orf01170	known_mRNA	0	0	0	26.04	0	0	0	0	0	0	0	295.37	K02919|1|4.7e-19|97.8|pmv:PMCN06_1077|large subunit ribosomal protein L36	GO:0005840//ribosome	GO:0003735//structural constituent of ribosome	GO:0006412//translation	gi|492021519|ref|WP_005720998.1|/3.2e-18/MULTISPECIES: 50S ribosomal protein L36 [Pasteurellaceae]
chr_orf02177	known_mRNA	30.33	23.87	42.6	17.49	0	0	56.52	37.66	31.96	18.41	0	22.87	K15600|1|3.9e-133|479.2|pmul:DR93_510|putative hydroxymethylpyrimidine transport system ATP-binding protein	-	GO:0016887//ATPase activity;GO:0005524//ATP binding	-	gi|505740993|ref|WP_015702625.1|/2.7e-132/phosphonate ABC transporter ATP-binding protein [Pasteurella multocida]
chr_orf00564	known_mRNA	78.58	58.53	91.26	237.16	263.04	432.09	112.07	74.81	78.73	208.11	111.8	124.47	K02851|1|1.9e-176|623.6|hpr:PARA_17320|UDP-GlcNAc:undecaprenyl-phosphate/decaprenyl-phosphate GlcNAc-1-phosphate transferase [EC:2.7.8.33 2.7.8.35]	GO:0009276//Gram-negative-bacterium-type cell wall;GO:0005887//integral component of plasma membrane	GO:0008963//phospho-N-acetylmuramoyl-pentapeptide-transferase activity;GO:0030145//manganese ion binding;GO:0000287//magnesium ion binding;GO:0016757//transferase activity, transferring glycosyl groups;GO:0036380	GO:0071555//cell wall organization;GO:0044038//cell wall macromolecule biosynthetic process;GO:0009243//O antigen biosynthetic process	gi|492114005|ref|WP_005751351.1|/1.5e-200/undecaprenyl-phosphate alpha-N-acetylglucosaminyl 1-phosphate transferase [Pasteurella multocida]
chr_orf02268	known_mRNA	305.42	271.4	481.57	26.89	0	0	429.66	374.52	449.56	0	0	35.81	K11534|1|3.3e-42|175.6|pul:NT08PM_2113|DeoR family transcriptional regulator, deoxyribose operon repressor	GO:0005622//intracellular	GO:0003700//transcription factor activity, sequence-specific DNA binding;GO:0003677//DNA binding	GO:0006355//regulation of transcription, DNA-templated	gi|338219565|gb|EGP05206.1|/2.3e-41/hypothetical protein GEW_08242 [Pasteurella multocida subsp. gallicida str. Anand1_poultry]
chr_orf01931	known_mRNA	557.17	887.47	989.76	17.12	16.05	43.14	69.39	58.33	54.92	50.85	0	5.26	K02012|1|3.2e-183|646.0|pmu:PM1457|iron(III) transport system substrate-binding protein	-	GO:0046872//metal ion binding	-	gi|492027951|ref|WP_005724123.1|/2.2e-182/iron ABC transporter substrate-binding protein [Pasteurella multocida]
chr_orf00332	known_mRNA	343.96	346.09	535.15	760.9	826.21	710.98	412.07	354.37	358.01	565.01	636.5	896.35	K01883|1|2.6e-231|806.2|aah:CF65_00249|cysteinyl-tRNA synthetase [EC:6.1.1.16]	GO:0005737//cytoplasm	GO:0008270//zinc ion binding;GO:0004817//cysteine-tRNA ligase activity;GO:0005524//ATP binding	GO:0006423//cysteinyl-tRNA aminoacylation	gi|810414772|ref|WP_046338801.1|/1.0e-233/cysteine--tRNA ligase [Pasteurella multocida]
chr_orf00529	known_mRNA	31.36	19.46	20.72	21.45	149.06	600.51	14.62	11.7	8.89	423.25	514.39	231.27	K02036|1|2.8e-145|519.6|pmul:DR93_1205|phosphate transport system ATP-binding protein [EC:3.6.3.27]	GO:0043190//ATP-binding cassette (ABC) transporter complex	GO:0005315//inorganic phosphate transmembrane transporter activity;GO:0015415//ATPase-coupled phosphate ion transmembrane transporter activity;GO:0005524//ATP binding	GO:0035435//phosphate ion transmembrane transport	gi|504091917|ref|WP_014325911.1|/1.9e-144/phosphate ABC transporter ATP-binding protein [Pasteurella multocida]
chr_orf02109	known_mRNA	29.62	42.43	38.73	28.45	0	80.37	62.93	59.12	52.43	71.89	99.29	59.52	K02569|1|6.6e-115|418.3|pul:NT08PM_1934|cytochrome c-type protein NapC	GO:0016021//integral component of membrane	GO:0020037//heme binding;GO:0046872//metal ion binding	GO:0019333;GO:0055114//oxidation-reduction process	gi|492016576|ref|WP_005718382.1|/4.6e-114/cytochrome c [Pasteurella multocida]
chr_orf02001	known_mRNA	41.9	38.76	96.66	112.35	167.11	79.31	49.65	27.72	25.42	62	96.37	64.19	K07280|1|1.2e-72|279.3|nme:NMB0313|outer membrane protein	-	-	-	gi|12721902|gb|AAK03599.1|/1.2e-299/unknown [Pasteurella multocida subsp. multocida str. Pm70]
chr_orf00235	known_mRNA	334.27	326.35	498.74	1453.06	720.23	578.99	430.02	265.07	387.31	2068.53	174.36	366.56	K02518|1|8.0e-34|147.5|msu:MS0654|translation initiation factor IF-1	GO:0005737//cytoplasm	GO:0003743//translation initiation factor activity;GO:0019843//rRNA binding;GO:0043022//ribosome binding	GO:0006413//translational initiation	gi|492013630|ref|WP_005717339.1|/5.5e-33/MULTISPECIES: translation initiation factor IF-1 [Pasteurellaceae]
chr_orf01911	known_mRNA	1146.96	1244.21	1753.17	26.07	59.53	0	515.39	506.85	460.99	112.82	25.98	54.51	K00112|1|4.0e-165|586.3|hap:HAPS_1315|glycerol-3-phosphate dehydrogenase subunit B [EC:1.1.5.3]	-	GO:0052591//sn-glycerol-3-phosphate:ubiquinone-8 oxidoreductase activity	GO:0019563//glycerol catabolic process;GO:0006072//glycerol-3-phosphate metabolic process;GO:0055114//oxidation-reduction process	gi|12721819|gb|AAK03525.1|/1.7e-246/GlpB [Pasteurella multocida subsp. multocida str. Pm70]
chr_orf02417	known_mRNA	287.53	268.98	440.03	420.82	455.22	492.96	478.13	364.89	432.74	314.07	209.36	270.87	K07115|1|6.6e-161|571.6|pmp:Pmu_21500|23S rRNA (adenine2030-N6)-methyltransferase [EC:2.1.1.266]	-	-	-	gi|511368863|gb|EPC09305.1|/4.6e-160/DNA utilization protein YhiR [Pasteurella multocida 1500E]
chr_orf00468	known_mRNA	60.5	47.13	63.09	113.76	94.65	84.79	203.33	110.49	120.61	24.98	51.76	72.41	K02064|1|1.1e-127|461.5|aaz:ADJ80_06930|thiamine transport system substrate-binding protein	GO:0030288//outer membrane-bounded periplasmic space	GO:0048502;GO:0005524//ATP binding;GO:0030975//thiamine binding	GO:0055085//transmembrane transport;GO:0015888//thiamine transport	gi|512748675|ref|WP_016504684.1|/4.9e-193/TbpA protein [Pasteurella multocida]
chr_orf02465	known_mRNA	14.37	22.92	41.21	21.53	0	0	14.13	12.46	17	0	0	38.32	-	-	-	-	gi|557249958|gb|ESQ72025.1|/1.2e-39/recombinase RecA [Pasteurella multocida subsp. multocida P1062]
chr_orf02390	known_mRNA	58.81	75.88	78.91	168.05	203.31	136.1	59.72	54.05	47.4	0	0	71.62	-	GO:0016021//integral component of membrane	-	-	gi|34223149|sp|Q9CKG3.1|Y1655_PASMU/1.3e-41/RecName: Full=Uncharacterized protein PM1655
chr_orf02163	known_mRNA	521.5	574.31	718.15	35.19	59.85	48.28	321.1	355.09	348.03	9.45	65.29	39.14	K21393|1|4.1e-223|778.9|btre:F542_260|TRAP-type transport system large permease protein	GO:0016021//integral component of membrane	-	-	gi|984391198|gb|KWW10084.1|/1.5e-231/C4-dicarboxylate ABC transporter permease [Pasteurella multocida]
chr_orf01608	known_mRNA	171.51	159.13	251.78	137.05	123.84	55.33	267.6	245.9	186.1	199.78	0	220.71	K00783|1|9.6e-85|317.8|pmp:Pmu_14100|23S rRNA (pseudouridine1915-N3)-methyltransferase [EC:2.1.1.177]	GO:0005737//cytoplasm	GO:0070038//rRNA (pseudouridine-N3-)-methyltransferase activity	GO:0031167//rRNA methylation	gi|504092385|ref|WP_014326379.1|/6.6e-84/23S rRNA (pseudouridine(1915)-N(3))-methyltransferase RlmH [Pasteurella multocida]
chr_orf00014	known_mRNA	31.5	56.62	62.87	247.47	0	642.33	104.27	17.16	42.04	411.9	0	457.87	K02913|1|1.5e-24|116.3|pmu:PM1150|large subunit ribosomal protein L33	GO:0005840//ribosome	GO:0003735//structural constituent of ribosome	GO:0006412//translation	gi|492052176|ref|WP_005733905.1|/1.1e-23/MULTISPECIES: 50S ribosomal protein L33 [Pasteurella]
chr_orf01697	known_mRNA	470.88	494.37	836.18	322.9	251.31	808.05	321.57	267.49	251.63	163.14	112.96	118.48	K09796|1|1.3e-69|267.3|pmp:Pmu_14890|periplasmic copper chaperone A	-	-	-	gi|504092418|ref|WP_014326412.1|/8.9e-69/molecular chaperone [Pasteurella multocida]
chr_orf00540	known_mRNA	589.3	680.1	1285.18	2855.69	1658.77	1163.21	1151.12	819.77	798.14	1559.01	1689.65	1208.93	K02982|1|3.7e-24|117.1|mfi:DSM1535_0328|small subunit ribosomal protein S3	-	-	-	gi|385201146|gb|AFI46001.1|/1.0e-112/late embryogenesis abundant protein [Pasteurella multocida subsp. multocida str. 3480]
chr_orf02247	known_mRNA	294.2	260.43	432.48	430.91	523.16	596.35	545.59	330.76	304.14	780.94	967.32	914.46	K00346|1|3.2e-210|736.1|hsm:HSM_1847|Na+-transporting NADH:ubiquinone oxidoreductase subunit A [EC:1.6.5.8]	-	GO:0016655//oxidoreductase activity, acting on NAD(P)H, quinone or similar compound as acceptor	GO:0006814//sodium ion transport;GO:0055114//oxidation-reduction process	gi|492122187|ref|WP_005754850.1|/1.8e-251/NADH:ubiquinone reductase (Na(+)-transporting) subunit A [Pasteurella multocida]
chr_orf02255	known_mRNA	104.88	75.88	158.21	266.89	170.09	274.25	202.99	144.49	124.44	390.94	446.9	312.56	K03734|1|2.4e-175|619.8|pmul:DR93_584|FAD:protein FMN transferase [EC:2.7.1.180]	GO:0005886//plasma membrane	GO:0046872//metal ion binding;GO:0016740//transferase activity	GO:0017013//protein flavinylation	gi|492122190|ref|WP_005754851.1|/1.6e-174/thiamine biosynthesis lipoprotein ApbE [Pasteurella multocida]
chr_orf00139	known_mRNA	3614.08	4260.3	6575.55	420.52	395.2	287.24	1678.04	1135.32	1135.39	699.36	512.22	614.15	K01744|1|3.4e-242|842.4|hia:H733_0417|aspartate ammonia-lyase [EC:4.3.1.1]	-	GO:0008797//aspartate ammonia-lyase activity	GO:0006531//aspartate metabolic process;GO:0006099//tricarboxylic acid cycle	gi|145275098|gb|EDK14960.1|/4.7e-250/aspartate ammonia-lyase [Haemophilus influenzae 22.4-21]
chr_orf00510	known_mRNA	28.22	23.45	37.62	21.12	0	0	61.02	19.1	85.45	0	0	0	-	GO:0016021//integral component of membrane	-	-	gi|512748120|ref|WP_016504314.1|/4.1e-33/hypothetical protein [Pasteurella multocida]
chr_orf02166	known_mRNA	1793.2	2211.76	2319.36	125.52	127.08	128.07	455.92	538.44	479.26	188.68	208.51	322.91	K08092|1|1.2e-172|610.9|bto:WQG_22320|3-dehydro-L-gulonate 2-dehydrogenase [EC:1.1.1.130]	GO:0005737//cytoplasm	GO:0070403//NAD+ binding;GO:0047559	GO:0055114//oxidation-reduction process	gi|492014525|ref|WP_005717718.1|/1.7e-190/2,3-diketo-L-gulonate reductase [Pasteurella multocida]
chr_orf00068	known_mRNA	212.71	196.62	249.89	208.27	514.64	459.48	709.95	1071.35	1029.84	567.81	99.48	268.35	K01840|1|9.3e-06|54.7|bbag:E1O_12680|phosphomannomutase [EC:5.4.2.8]	-	GO:0003677//DNA binding	-	gi|514429632|ref|WP_016570074.1|/6.4e-45/transcriptional regulator [Pasteurella multocida]
chr_orf01499	known_mRNA	108.7	91.94	161.7	96.06	496.17	430.77	88.43	82.14	78.62	140.04	386.79	183.55	K01704|1|5.7e-98|362.1|btrh:F543_14680|3-isopropylmalate/(R)-2-methylmalate dehydratase small subunit [EC:4.2.1.33 4.2.1.35]	GO:0009316//3-isopropylmalate dehydratase complex	GO:0003861//3-isopropylmalate dehydratase activity;GO:0016853//isomerase activity	GO:0009082//branched-chain amino acid biosynthetic process;GO:0009098//leucine biosynthetic process	gi|504092378|ref|WP_014326372.1|/1.5e-112/3-isopropylmalate dehydratase small subunit [Pasteurella multocida]
chr_orf00381	known_mRNA	97.89	81.79	120.65	105.47	148.92	127.48	157.82	124.39	119	207.66	220.72	152.17	K12297|1|0.0e+00|1462.6|pmul:DR93_1080|23S rRNA (guanine2445-N2)-methyltransferase / 23S rRNA (guanine2069-N7)-methyltransferase [EC:2.1.1.173 2.1.1.264]	GO:0005737//cytoplasm	GO:0003723//RNA binding;GO:0052915;GO:0070043//rRNA (guanine-N7-)-methyltransferase activity	GO:0070476//rRNA (guanine-N7)-methylation	gi|504091849|ref|WP_014325843.1|/0.0e+00/23S rRNA (guanine(2445)-N(2))/(guanine(2069)-N(7))-methyltransferase [Pasteurella multocida]
chr_orf01156	known_mRNA	32.03	31.32	42.29	14.12	33.87	30.36	36.58	38.03	37.86	80.18	24.62	66.41	K03326|1|1.7e-187|660.6|etc:ETAC_05670|C4-dicarboxylate transporter, DcuC family	GO:0016021//integral component of membrane	GO:0015556//C4-dicarboxylate transmembrane transporter activity	GO:0015740//C4-dicarboxylate transport	gi|810418292|ref|WP_046339346.1|/5.5e-232/anaerobic C4-dicarboxylate transporter DcuC [Pasteurella multocida]
chr_orf00220	known_mRNA	139.81	120.11	155.51	79.34	75.28	101.26	190.15	124.31	125.04	94.8	81.87	93.25	K06957|1|0.0e+00|1313.1|pmul:DR93_925|tRNA(Met) cytidine acetyltransferase [EC:2.3.1.193]	GO:0005737//cytoplasm	GO:0051392//tRNA N-acetyltransferase activity;GO:0005524//ATP binding;GO:0000049//tRNA binding	GO:0002101//tRNA wobble cytosine modification;GO:0051391//tRNA acetylation	gi|504091746|ref|WP_014325740.1|/0.0e+00/acetyltransferase [Pasteurella multocida]
chr_orf00935	known_mRNA	985.86	903.85	1656.38	8127.04	6724.48	6292.83	2561.6	1661.31	1508.55	9377.39	8631.22	8488.12	K02945|1|5.8e-310|1067.8|pmu:PM0801|small subunit ribosomal protein S1	GO:0005840//ribosome	GO:0003735//structural constituent of ribosome;GO:0003723//RNA binding	GO:0006412//translation	gi|492114638|ref|WP_005751595.1|/4.0e-309/30S ribosomal protein S1 [Pasteurella multocida]
chr_orf00371	known_mRNA	82.48	57.61	81.21	1295.72	654.72	567.97	128.38	74	87.51	837.17	471.3	603.51	K07227|1|5.7e-88|328.6|pmul:DR93_1074|heme iron utilization protein	-	-	-	gi|504091845|ref|WP_014325839.1|/3.9e-87/heme iron utilization protein [Pasteurella multocida]
chr_orf00591	known_mRNA	62.49	48.07	54.16	238.49	321.57	323.31	74.85	46.9	42.12	162	268.69	241.57	K03976|1|4.1e-83|312.4|pmp:Pmu_05530|Cys-tRNA(Pro)/Cys-tRNA(Cys) deacylase [EC:3.1.1.-]	GO:0005737//cytoplasm	GO:0002161//aminoacyl-tRNA editing activity;GO:0016829//lyase activity	GO:0006450//regulation of translational fidelity	gi|504091941|ref|WP_014325935.1|/2.8e-82/aminoacyl-tRNA deacylase [Pasteurella multocida]
chr_orf02223	known_mRNA	355.62	371.33	558.69	260.6	262.64	240.75	241.62	185.61	194.18	179.1	195.34	222.5	K02527|1|1.4e-170|604.4|hsm:HSM_0421|3-deoxy-D-manno-octulosonic-acid transferase [EC:2.4.99.12 2.4.99.13 2.4.99.14 2.4.99.15]	GO:0016021//integral component of membrane	-	-	gi|974661552|ref|WP_059246434.1|/3.0e-243/3-deoxy-D-manno-octulosonic acid transferase [Pasteurella multocida]
chr_orf01218	known_mRNA	27	44.79	34.95	252.66	317.8	283.65	55.09	25.65	33.16	0	0	224.68	K05527|1|2.9e-06|56.2|gpb:HDN1F_34320|BolA family transcriptional regulator, general stress-responsive regulator	-	-	-	gi|356597300|gb|AET16026.1|/2.1e-39/BolA family protein [Pasteurella multocida 36950]
chr_orf01286	known_mRNA	290.43	242.2	404.92	929.35	679.03	865.15	458.49	307.7	314.72	871.83	752.65	609.05	K00760|1|3.7e-96|355.9|pmu:PM0121|hypoxanthine phosphoribosyltransferase [EC:2.4.2.8]	GO:0005737//cytoplasm	GO:0052657//guanine phosphoribosyltransferase activity;GO:0004422//hypoxanthine phosphoribosyltransferase activity	GO:0006166//purine ribonucleoside salvage	gi|492025695|ref|WP_005722716.1|/2.5e-95/hypoxanthine phosphoribosyltransferase [Pasteurella multocida]
chr_orf00650	known_mRNA	74.99	83.71	112.92	142.32	82.56	110.66	62.99	32.79	32.62	33.3	46.03	124.15	K03402|1|5.4e-80|302.0|pmul:DR93_1326|transcriptional regulator of arginine metabolism	GO:0005737//cytoplasm	GO:0003677//DNA binding;GO:0034618//arginine binding;GO:0003700//transcription factor activity, sequence-specific DNA binding	GO:0051259//protein oligomerization;GO:0006526//arginine biosynthetic process;GO:0006355//regulation of transcription, DNA-templated	gi|504091986|ref|WP_014325980.1|/3.8e-79/arginine repressor [Pasteurella multocida]
chr_orf02149	known_mRNA	210.17	242.27	393.95	240.84	134.08	112.59	372.41	339.3	347.91	132.8	238.47	186.95	K01048|1|1.1e-183|647.5|pmu:PM1631|lysophospholipase [EC:3.1.1.5]	-	GO:0016787//hydrolase activity	-	gi|492016695|ref|WP_005718501.1|/7.4e-183/hydrolase [Pasteurella multocida]
chr_orf02079	known_mRNA	444.76	520.31	632.52	17.6	23.45	31.52	138.43	144.99	132.23	27.77	0	30.66	K11191|1|2.2e-240|836.3|pmul:DR93_424|PTS system, N-acetylmuramic acid-specific IIB component [EC:2.7.1.192];K11192|1|2.2e-240|836.3|pmul:DR93_424|PTS system, N-acetylmuramic acid-specific IIC component	GO:0005886//plasma membrane;GO:0016021//integral component of membrane	GO:0016301//kinase activity;GO:0008982//protein-N(PI)-phosphohistidine-sugar phosphotransferase activity	GO:0034219//carbohydrate transmembrane transport;GO:0016310//phosphorylation;GO:0009401//phosphoenolpyruvate-dependent sugar phosphotransferase system	gi|492028385|ref|WP_005724420.1|/1.5e-239/PTS N-acetylmuramic acid EIIBC component [Pasteurella multocida]
chr_orf01532	known_mRNA	61.95	79.88	111.2	11.69	44.44	119.04	52.17	35.34	33.86	36.83	0	15.49	-	-	-	-	gi|504204351|ref|WP_014391453.1|/2.3e-47/hypothetical protein [Pasteurella multocida]
chr_orf01460	known_mRNA	208.78	157.36	377.92	661.14	736.82	556.99	430.76	249.9	209.15	631.86	688.2	603.75	K02536|1|8.9e-168|594.7|aah:CF65_00610|UDP-3-O-[3-hydroxymyristoyl] glucosamine N-acyltransferase [EC:2.3.1.191]	-	GO:0016410//N-acyltransferase activity	GO:0009245//lipid A biosynthetic process	gi|492030188|ref|WP_005725095.1|/3.6e-191/UDP-3-O-(3-hydroxymyristoyl)glucosamine N-acyltransferase [Pasteurella multocida]
chr_orf00160	known_mRNA	76.53	65.29	58.01	151.43	295.24	186.4	43.6	33.58	38.58	223.13	328.12	335.35	K01952|1|0.0e+00|2294.2|msu:MS1806|phosphoribosylformylglycinamidine synthase [EC:6.3.5.3]	GO:0005737//cytoplasm	GO:0046872//metal ion binding;GO:0005524//ATP binding;GO:0004642//phosphoribosylformylglycinamidine synthase activity	GO:0006541//glutamine metabolic process;GO:0006189//'de novo' IMP biosynthetic process	gi|499514329|ref|WP_011200969.1|/0.0e+00/phosphoribosylformylglycinamidine synthase [[Mannheimia] succiniciproducens]
chr_orf00051	known_mRNA	0	0	0	0	0	0	0	0	0	0	8.84	0	K03111|1|2.4e-72|276.6|pmv:PMCN06_0051|single-strand DNA-binding protein	-	GO:0003697//single-stranded DNA binding	GO:0006260//DNA replication	gi|514429622|ref|WP_016570065.1|/9.5e-83/single-stranded DNA-binding protein [Pasteurella multocida]
chr_orf00492	known_mRNA	26.11	20.97	26.52	18.95	0	0	105.85	98.58	91.19	0	0	0	K01512|1|9.6e-45|184.1|pmp:Pmu_04600|acylphosphatase [EC:3.6.1.7]	-	GO:0003998//acylphosphatase activity	-	gi|492024013|ref|WP_005721630.1|/6.6e-44/acylphosphatase [Pasteurella multocida]
chr_orf00225	known_mRNA	703.6	851.02	1501.76	81.54	125.33	84.21	259.86	228.01	189.5	161.26	210.29	143.81	K10541|1|9.0e-173|611.3|hpr:PARA_11150|methyl-galactoside transport system permease protein	GO:0016021//integral component of membrane;GO:0005886//plasma membrane	GO:0005215//transporter activity	GO:0008643//carbohydrate transport	gi|504091749|ref|WP_014325743.1|/1.4e-184/beta-methylgalactoside transporter [Pasteurella multocida]
chr_orf00647	known_mRNA	209.93	208.29	309.24	70.24	141.97	42.4	144.94	90.37	98.59	249.82	155.29	129.3	K03604|1|2.9e-163|579.7|aap:NT05HA_0901|LacI family transcriptional regulator, purine nucleotide synthesis repressor	-	GO:0003677//DNA binding;GO:0003700//transcription factor activity, sequence-specific DNA binding	GO:0006164//purine nucleotide biosynthetic process;GO:0045892//negative regulation of transcription, DNA-templated	gi|492120951|ref|WP_005753944.1|/1.8e-187/transcriptional regulator [Pasteurella multocida]
chr_orf01193	known_mRNA	232.99	214.06	253.14	565.83	311.57	506.79	242.92	148.75	152.29	246.82	197.39	295.82	K04568|1|2.7e-150|536.6|asu:Asuc_1779|elongation factor P--(R)-beta-lysine ligase [EC:6.3.1.-]	GO:0005737//cytoplasm	GO:0003746//translation elongation factor activity;GO:0004824//lysine-tRNA ligase activity;GO:0005524//ATP binding;GO:0016880//acid-ammonia (or amide) ligase activity	GO:0006414//translational elongation;GO:0071915//protein-lysine lysylation;GO:0006430//lysyl-tRNA aminoacylation	gi|492026950|ref|WP_005723452.1|/3.4e-183/elongation factor P--(R)-beta-lysine ligase [Pasteurella multocida]
chr_orf00442	known_mRNA	71.08	52.24	66.56	354.2	315	338.43	71.05	32.2	28.16	400.62	253.59	304.05	K01175|1|3.1e-152|542.7|pmul:DR93_1129|esterase [EC:3.1.-.-]	-	-	-	gi|492128452|ref|WP_005756184.1|/5.2e-150/esterase [Pasteurella multocida]
chr_orf00743	known_mRNA	385.1	363.06	522.99	924.4	759.41	1049.7	656.83	480.14	452.69	1244.03	834.48	904.86	K01963|1|1.2e-132|477.6|pmp:Pmu_07030|acetyl-CoA carboxylase carboxyl transferase subunit beta [EC:6.4.1.2]	GO:0009317//acetyl-CoA carboxylase complex	GO:0003989//acetyl-CoA carboxylase activity;GO:0008270//zinc ion binding;GO:0005524//ATP binding;GO:0016740//transferase activity	GO:0006633//fatty acid biosynthetic process;GO:2001295//malonyl-CoA biosynthetic process	gi|492114327|ref|WP_005751483.1|/8.0e-132/acetyl-CoA carboxylase carboxyltransferase subunit beta [Pasteurella multocida]
chr_orf00710	known_mRNA	232.04	225.19	291.76	486.45	766.36	769.6	461.39	280.1	351.34	79.62	336.07	302.24	K12341|1|7.9e-15|84.7|ypf:BZ19_4214|adhesin YadA	-	-	-	gi|504092014|ref|WP_014326008.1|/1.6e-42/adhesin [Pasteurella multocida]
chr_orf02146	known_mRNA	86.6	101.57	171.08	40.68	162.91	73.03	25.9	22.54	20.56	106.97	157.65	183.11	K01652|1|2.0e-246|856.7|aaz:ADJ80_01385|acetolactate synthase I/II/III large subunit [EC:2.2.1.6]	-	GO:0050660//flavin adenine dinucleotide binding;GO:0030976//thiamine pyrophosphate binding;GO:0000287//magnesium ion binding;GO:0003984//acetolactate synthase activity	GO:0009097//isoleucine biosynthetic process;GO:0009099//valine biosynthetic process	gi|505740980|ref|WP_015702612.1|/0.0e+00/acetolactate synthase 2 catalytic subunit [Pasteurella multocida]
chr_orf01405	known_mRNA	224.8	270.82	407.09	1253.69	1033.41	1000.75	136.02	114.52	126.62	890.11	1096.65	966.22	K01933|1|2.1e-172|610.1|hpr:PARA_10550|phosphoribosylformylglycinamidine cyclo-ligase [EC:6.3.3.1]	GO:0005737//cytoplasm	GO:0005524//ATP binding;GO:0004641//phosphoribosylformylglycinamidine cyclo-ligase activity	GO:0006189//'de novo' IMP biosynthetic process	gi|492126027|ref|WP_005755792.1|/1.3e-196/phosphoribosylformylglycinamidine cyclo-ligase [Pasteurella multocida]
chr_orf00677	known_mRNA	1371.41	1219.35	1799.78	301.84	368.71	247.71	1207.19	1006.63	973.47	265.61	568.67	549.85	K00384|1|1.0e-154|551.2|hil:HICON_01350|thioredoxin reductase (NADPH) [EC:1.8.1.9]	GO:0005737//cytoplasm	GO:0004791//thioredoxin-disulfide reductase activity	GO:0019430//removal of superoxide radicals;GO:0055114//oxidation-reduction process	gi|494054421|ref|WP_006996519.1|/7.2e-154/MULTISPECIES: thioredoxin-disulfide reductase [Haemophilus]
chr_orf01135	known_mRNA	347.24	238.7	295.48	725.4	618.47	766.73	335.33	241.86	235.37	464.67	473.62	441.68	K19304|1|1.7e-98|365.2|pshi:SAMEA2665130_2186|murein DD-endopeptidase [EC:3.4.24.-]	GO:0016021//integral component of membrane	-	-	gi|356597230|gb|AET15956.1|/3.4e-294/metalloprotease [Pasteurella multocida 36950]
chr_orf02402	known_mRNA	423.49	403.74	371.84	114.39	81.41	153.14	97.58	73.46	100.79	180.55	53.44	133.5	K21395|1|3.0e-72|277.3|cmai:BFX80_06490|TRAP-type transport system periplasmic protein	GO:0030288//outer membrane-bounded periplasmic space	-	GO:0006810//transport	gi|492016714|ref|WP_005718520.1|/1.2e-183/C4-dicarboxylate ABC transporter substrate-binding protein [Pasteurella multocida]
chr_orf02274	known_mRNA	288.12	260.69	442.64	594.56	921.24	858.72	508.4	326.49	313.32	796	845.57	726.54	K21829|1|1.3e-13|82.0|puv:PUV_27210|D-arginine utilization repressor	-	-	-	gi|356598144|gb|AET16870.1|/7.0e-119/sulfur relay, TusB/DsrH family protein [Pasteurella multocida 36950]
chr_orf02100	known_mRNA	77.05	66.79	158.3	213.38	87.22	82.11	101.09	74.9	72.15	96.19	85.44	128.05	K07674|1|5.7e-220|768.8|aaz:ADJ80_02725|two-component system, NarL family, nitrate/nitrite sensor histidine kinase NarQ [EC:2.7.13.3]	GO:0016021//integral component of membrane;GO:0005622//intracellular	GO:0005524//ATP binding;GO:0046983//protein dimerization activity;GO:0000155//phosphorelay sensor kinase activity	GO:0000160//phosphorelay signal transduction system;GO:0018106//peptidyl-histidine phosphorylation;GO:0023014//signal transduction by protein phosphorylation	gi|492124699|ref|WP_005755187.1|/0.0e+00/nitrate/nitrite two-component system sensor histidine kinase [Pasteurella multocida]
chr_orf02184	known_mRNA	161.81	180.48	296.36	97.27	203.45	218.6	279.1	205.93	188.23	96.98	66.97	187.36	K00014|1|9.3e-112|408.3|aaz:ADJ80_04215|shikimate dehydrogenase [EC:1.1.1.25]	-	GO:0050661//NADP binding;GO:0004764//shikimate 3-dehydrogenase (NADP+) activity	GO:0008652//cellular amino acid biosynthetic process;GO:0009423//chorismate biosynthetic process;GO:0009073//aromatic amino acid family biosynthetic process;GO:0055114//oxidation-reduction process;GO:0019632//shikimate metabolic process	gi|505740995|ref|WP_015702627.1|/3.2e-150/shikimate dehydrogenase [Pasteurella multocida]
chr_orf01440	known_mRNA	95.31	107.11	162.6	58.06	136.02	60.76	77.34	100.54	108.05	36.67	50.73	76.01	-	GO:0016021//integral component of membrane	GO:0008168//methyltransferase activity	GO:0032259//methylation	gi|492133737|ref|WP_005758199.1|/5.1e-78/isoprenylcysteine carboxyl methyltransferase [Pasteurella multocida]
chr_orf01184	known_mRNA	23.7	24.01	63.05	185.2	341.33	457.56	99.99	79.6	109.89	290.17	209.75	252.35	-	-	-	-	gi|492020920|ref|WP_005720712.1|/1.1e-30/hypothetical protein [Pasteurella multocida]
chr_orf01373	known_mRNA	334.86	344.74	595.07	618.32	278.94	749.03	396.36	389.76	366.39	351.65	511.2	429.02	K03603|1|2.4e-98|363.6|aact:ACT75_03295|GntR family transcriptional regulator, negative regulator for fad regulon and positive regulator of fabA	GO:0005737//cytoplasm	GO:0000062//fatty-acyl-CoA binding;GO:0003677//DNA binding;GO:0003700//transcription factor activity, sequence-specific DNA binding	GO:0006355//regulation of transcription, DNA-templated;GO:0019217//regulation of fatty acid metabolic process	gi|492028707|ref|WP_005724453.1|/8.3e-134/fatty acid metabolism regulator protein [Pasteurella multocida]
chr_orf00539	known_mRNA	50.8	43.54	102.75	142.27	222.33	59.59	186.42	117.27	109.32	215.67	149.15	134.09	K08296|1|1.7e-78|297.0|pmp:Pmu_05020|phosphohistidine phosphatase [EC:3.1.3.-]	GO:0005737//cytoplasm	GO:0008969//phosphohistidine phosphatase activity	GO:0016311//dephosphorylation;GO:0006464//cellular protein modification process	gi|492032868|ref|WP_005726161.1|/1.1e-77/phosphohistidine phosphatase SixA [Pasteurella multocida]
chr_orf01030	known_mRNA	116.31	86.17	117.65	98.25	118.52	317.77	161.77	119.74	155.25	31.83	43.99	79.09	K01174|1|2.6e-29|133.7|har:HEAR3042|micrococcal nuclease [EC:3.1.31.1]	-	-	-	gi|356597142|gb|AET15868.1|/2.4e-89/endonuclease [Pasteurella multocida 36950]
chr_orf01755	known_mRNA	537.16	571.04	803.64	766.74	1082.7	919.49	576.14	421.29	440.4	522.1	641.14	636.5	-	-	-	-	gi|12722219|gb|AAK03882.1|/8.6e-93/unknown [Pasteurella multocida subsp. multocida str. Pm70]
chr_orf00505	known_mRNA	281.98	247.77	328.08	162.17	219.87	187.93	368.36	339.61	317.94	111.14	241.21	157.74	K02379|1|5.0e-153|545.4|pmp:Pmu_04720|FdhD protein	GO:0005737//cytoplasm	GO:0016783//sulfurtransferase activity;GO:0097163//sulfur carrier activity	GO:0006777//Mo-molybdopterin cofactor biosynthetic process;GO:0006810//transport	gi|512748371|ref|WP_016504495.1|/3.4e-152/formate dehydrogenase accessory protein FdhD [Pasteurella multocida]
chr_orf01888	known_mRNA	1293.39	1388.01	2392.11	141.88	291.08	146.75	382.47	285.1	267.8	134.09	264.65	178.48	K01572|1|1.0e-229|800.8|pmu:PM1423|oxaloacetate decarboxylase, beta subunit [EC:4.1.1.3]	GO:0016021//integral component of membrane;GO:0005886//plasma membrane	GO:0008948//oxaloacetate decarboxylase activity	GO:0006814//sodium ion transport	gi|492122407|ref|WP_005754979.1|/7.0e-229/oxaloacetate decarboxylase subunit beta [Pasteurella multocida]
chr_orf01734	known_mRNA	773.69	785.69	1123.87	733.55	778.14	871.91	1097.22	754.61	776.22	579.8	518.33	547.32	K02496|1|9.7e-258|894.0|pmul:DR93_122|uroporphyrin-III C-methyltransferase [EC:2.1.1.107]	GO:0016021//integral component of membrane	-	-	gi|504092438|ref|WP_014326432.1|/6.7e-257/HemX family protein [Pasteurella multocida]
chr_orf02383	known_mRNA	199.24	170.69	368.6	799.23	651.2	391.43	428.99	316.38	289.42	624.83	506.58	483.65	K11753|1|1.8e-135|487.3|hpr:PARA_03380|riboflavin kinase / FMN adenylyltransferase [EC:2.7.1.26 2.7.7.2]	-	-	-	gi|896210298|ref|WP_049214667.1|/3.8e-147/bifunctional riboflavin kinase/FMN adenylyltransferase [Pasteurella multocida]
chr_orf02002	known_mRNA	128.58	122.94	218.11	290.08	411.23	197.06	186.71	162.32	162.04	258.42	129.78	184.76	K08316|1|2.5e-109|399.8|pmu:PM1516|16S rRNA (guanine966-N2)-methyltransferase [EC:2.1.1.171]	-	GO:0003676//nucleic acid binding;GO:0052913//16S rRNA (guanine(966)-N(2))-methyltransferase activity	GO:0031167//rRNA methylation	gi|492124610|ref|WP_005755098.1|/2.6e-109/16S rRNA (guanine(966)-N(2))-methyltransferase RsmD [Pasteurella multocida]
chr_orf00010	known_mRNA	127.95	106.86	194.67	131.35	256.88	114.77	191.29	104.69	106.15	103.71	191.21	143.25	K01520|1|1.5e-79|300.4|pmul:DR93_814|dUTP pyrophosphatase [EC:3.6.1.23]	-	GO:0004170//dUTP diphosphatase activity;GO:0000287//magnesium ion binding	GO:0006226//dUMP biosynthetic process;GO:0046080//dUTP metabolic process	gi|499209509|ref|WP_010907049.1|/3.1e-78/deoxyuridine 5'-triphosphate nucleotidohydrolase [Pasteurella multocida]
chr_orf00572	known_mRNA	3781.01	3225.47	4007.03	1835.09	2723.31	2133.97	3357.43	3117.99	3493.82	2491.61	2467.03	2647.16	K03799|1|6.8e-153|545.0|pmul:DR93_1248|heat shock protein HtpX [EC:3.4.24.-]	GO:0016021//integral component of membrane;GO:0005886//plasma membrane	GO:0004222//metalloendopeptidase activity;GO:0008270//zinc ion binding	GO:0006508//proteolysis	gi|492128673|ref|WP_005756315.1|/4.7e-152/zinc metalloprotease HtpX [Pasteurella multocida]
chr_orf01180	known_mRNA	72.05	39.65	44.44	157.61	3002.05	3216.39	77.43	68.95	73.31	6458.88	2785.31	2564.24	-	-	-	-	gi|570282296|gb|AHE64484.1|/1.9e-49/lolB [Pasteurella multocida subsp. multocida str. HB03]
chr_orf01526	known_mRNA	5.43	8.69	7.43	5.45	0	24.27	11.6	7.58	6.28	0	15.91	4.77	K01143|1|1.8e-22|111.3|eci:UTI89_C1275|exodeoxyribonuclease (lambda-induced) [EC:3.1.11.3]	-	GO:0003677//DNA binding;GO:0004527//exonuclease activity	GO:0090305//nucleic acid phosphodiester bond hydrolysis	gi|514170167|ref|WP_016533455.1|/4.4e-112/bacteriophage exonuclease [Pasteurella multocida]
chr_orf01418	known_mRNA	65.98	72.43	84.46	63.72	133.82	0	129.29	107.73	115.05	26.84	111.2	99.99	K02199|1|1.3e-101|374.0|pmul:DR93_2068|cytochrome c biogenesis protein CcmG, thiol:disulfide interchange protein DsbE	GO:0005886//plasma membrane;GO:0016021//integral component of membrane;GO:0030288//outer membrane-bounded periplasmic space	GO:0015036//disulfide oxidoreductase activity	GO:0017004//cytochrome complex assembly;GO:0045454//cell redox homeostasis;GO:0055114//oxidation-reduction process	gi|504092345|ref|WP_014326339.1|/9.1e-101/thiol:disulfide interchange protein [Pasteurella multocida]
chr_orf01823	known_mRNA	20.9	22.63	33.81	24.83	0	13.36	31.06	20.6	25.7	31.34	0	22.71	K10545|1|1.8e-254|883.2|aeu:ACEE_08560|D-xylose transport system ATP-binding protein [EC:3.6.3.17]	GO:0043190//ATP-binding cassette (ABC) transporter complex	GO:0015614//D-xylose-importing ATPase activity;GO:0005524//ATP binding	GO:0015753//D-xylose transport	gi|746132729|ref|WP_039198104.1|/1.3e-253/D-xylose ABC transporter ATP-binding protein [Actinobacillus equuli]
chr_orf01620	known_mRNA	1584.11	1496.64	2717.7	17836.5	11881.8	13853.4	4554.24	2678.43	2312.7	15830.7	13614.1	12263.9	K07040|1|2.8e-93|346.3|pmp:Pmu_14220|uncharacterized protein	-	-	-	gi|404380568|gb|EJZ77058.1|/1.9e-92/ribosomal L32p like protein [Pasteurella multocida subsp. gallicida P1059]
chr_orf01437	known_mRNA	0	0	4.24	0	0	0	0	0	6.22	0	0	0	-	-	-	-	gi|356597489|gb|AET16215.1|/1.8e-16/hypothetical protein Pmu_13290 [Pasteurella multocida 36950]
chr_orf02482	known_mRNA	1030.62	1113.88	1447.09	714.54	877.89	1472.67	609.66	522.81	491.45	394.4	1059.02	961.32	K01356|1|1.0e-113|414.5|pul:NT08PM_2286|repressor LexA [EC:3.4.21.88]	-	GO:0003677//DNA binding;GO:0004252//serine-type endopeptidase activity	GO:0006281//DNA repair;GO:0009432//SOS response;GO:0006260//DNA replication;GO:0006508//proteolysis;GO:0045892//negative regulation of transcription, DNA-templated	gi|492115412|ref|WP_005751872.1|/7.0e-113/LexA repressor [Pasteurella multocida]
chr_orf00158	known_mRNA	852.52	729.96	1122.27	11890.2	8912.89	9420.06	3644.48	1931.16	1692.96	11566.2	12072.5	11655.9	K05540|1|4.2e-166|589.0|pul:NT08PM_0133|tRNA-dihydrouridine synthase B [EC:1.-.-.-]	-	-	-	gi|492026665|ref|WP_005723278.1|/2.9e-165/tRNA-dihydrouridine synthase [Pasteurella multocida]
chr_orf00760	known_mRNA	151.53	121.51	251.46	265.14	194.33	281.26	179	127.59	131.84	82.81	130.73	122.45	K16044|1|5.7e-69|266.5|plv:ERIC2_c06120|scyllo-inositol 2-dehydrogenase (NADP+) [EC:1.1.1.371]	-	GO:0016491//oxidoreductase activity	GO:0055114//oxidation-reduction process	gi|492121069|ref|WP_005754062.1|/2.8e-199/oxidoreductase [Pasteurella multocida]
chr_orf00132	known_mRNA	15.52	9.77	11.93	8.54	0	0	27.17	10.29	15.85	0	0	0	K02020|1|3.1e-56|222.6|pmul:DR93_855|molybdate transport system substrate-binding protein	GO:0030288//outer membrane-bounded periplasmic space	GO:0015412//ATPase-coupled molybdate transmembrane transporter activity	GO:0015689//molybdate ion transport	gi|12721452|gb|AAK03192.1|/2.1e-55/ModB [Pasteurella multocida subsp. multocida str. Pm70]
chr_orf01469	known_mRNA	356.29	406.1	652.14	2489.18	2047.83	1613.21	534.73	401.37	337.45	729.59	1403.55	1434.56	K02838|1|4.2e-95|352.4|pmu:PM1987|ribosome recycling factor	GO:0005737//cytoplasm	-	GO:0006415//translational termination	gi|492030167|ref|WP_005725082.1|/2.9e-94/ribosome recycling factor [Pasteurella multocida]
chr_orf01583	known_mRNA	106.43	121.28	237.53	65.44	82.43	155.09	112.78	77.95	77.7	73.32	107.81	53.83	K21449|1|8.5e-10|71.6|cpae:CPAST_c40200|trimeric autotransporter adhesin	-	-	-	gi|514429479|ref|WP_016569979.1|/0.0e+00/host specificity protein J [Pasteurella multocida]
chr_orf01186	known_mRNA	568.11	532.35	848.32	3647.47	3456.92	2743.92	1471.44	781.47	1079.64	3299.89	1747.82	2662.64	K03075|1|2.0e-55|219.9|pmu:PM0208|preprotein translocase subunit SecG	GO:0005886//plasma membrane;GO:0016021//integral component of membrane	GO:0015450//P-P-bond-hydrolysis-driven protein transmembrane transporter activity	GO:0009306//protein secretion;GO:0071806//protein transmembrane transport	gi|499208987|ref|WP_010906527.1|/1.4e-54/protein-export membrane protein SecG [Pasteurella multocida]
chr_orf00026	known_mRNA	1017.86	810.11	1218.12	841.77	1261.02	1044.51	1067.66	648.66	589.38	1086.86	987.1	945.98	K03585|1|4.1e-220|768.8|pmp:Pmu_00240|membrane fusion protein, multidrug efflux system	GO:0016021//integral component of membrane	-	GO:0055085//transmembrane transport	gi|504091699|ref|WP_014325693.1|/2.8e-219/MexH family multidrug efflux RND transporter periplasmic adaptor subunit [Pasteurella multocida]
chr_orf00294	known_mRNA	70.28	64.19	85.05	181.09	31.39	294.76	121.12	115.75	112.5	125.71	34.72	114.48	K01159|1|2.9e-99|366.3|pmu:PM0978|crossover junction endodeoxyribonuclease RuvC [EC:3.1.22.4]	-	GO:0003676//nucleic acid binding;GO:0008821//crossover junction endodeoxyribonuclease activity;GO:0000287//magnesium ion binding	GO:0090305//nucleic acid phosphodiester bond hydrolysis;GO:0006310//DNA recombination;GO:0006281//DNA repair	gi|492114997|ref|WP_005751719.1|/2.0e-98/crossover junction endodeoxyribonuclease RuvC [Pasteurella multocida]
chr_orf00719	known_mRNA	230.76	256.66	401.5	441.2	690.73	640.61	261.6	200.7	353.7	129.58	179.58	233.19	-	-	-	-	gi|356596869|gb|AET15595.1|/3.9e-61/transmembrane protein [Pasteurella multocida 36950]
chr_orf00825	known_mRNA	92.62	89.01	120.64	112.37	159.52	192.41	195.74	182.8	183.22	74.71	116.72	73.34	K21449|1|0.0e+00|4383.9|pmul:DR93_1544|trimeric autotransporter adhesin	-	-	-	gi|570281989|gb|AHE64177.1|/0.0e+00/MapB protein [Pasteurella multocida subsp. multocida str. HB03]
chr_orf02234	known_mRNA	916.1	815.73	1848.01	5635.59	2401.15	2346.96	1749.01	1185.36	966.53	3665.61	2142.63	4428.41	K09923|1|2.9e-62|242.7|pmul:DR93_564|uncharacterized protein	-	-	-	gi|356598111|gb|AET16837.1|/2.0e-61/cytochrome b/b6 family protein [Pasteurella multocida 36950]
chr_orf00168	known_mRNA	17.87	17.39	18.16	18.23	29.86	32.14	23.17	16.11	19.09	14.08	38.93	23.34	K02014|1|0.0e+00|1649.0|pmu:PM1081|iron complex outermembrane recepter protein	GO:0009279//cell outer membrane	GO:0004872//receptor activity	GO:0006810//transport	gi|557248868|gb|ESQ70964.1|/0.0e+00/TonB-dependent receptor [Pasteurella multocida subsp. multocida P1062]
chr_orf01974	known_mRNA	24.5	22.38	42.73	22.02	0	0	36.62	32.11	37.39	69.57	32.02	19.2	K00560|1|1.4e-24|118.2|psp:PSPPH_4623|thymidylate synthase [EC:2.1.1.45];K01271|2|3.2e-24|117.1|spi:MGAS10750_Spy1437|Xaa-Pro dipeptidase [EC:3.4.13.9]	-	-	-	gi|356597896|gb|AET16622.1|/6.3e-111/IMPACT family member protein [Pasteurella multocida 36950]
chr_orf00550	known_mRNA	96.85	86.12	124.66	87.36	34.64	108.66	64.39	52	47.98	45.57	50.37	30.19	K02004|1|3.3e-247|859.0|pmp:Pmu_05110|putative ABC transport system permease protein	GO:0016021//integral component of membrane;GO:0005886//plasma membrane	-	-	gi|504091925|ref|WP_014325919.1|/2.2e-246/ABC transporter permease [Pasteurella multocida]
chr_orf01684	known_mRNA	682.59	652.01	1169.6	424.18	747.66	313.69	474.57	336.06	300.16	334.88	179.85	400.45	K00782|1|2.7e-131|473.0|pmul:DR93_80|L-lactate dehydrogenase complex protein LldG	-	-	-	gi|356597633|gb|AET16359.1|/1.9e-130/protein YkgG [Pasteurella multocida 36950]
chr_orf01340	known_mRNA	196.53	222.22	288	239.95	181.35	304.37	276.98	259.83	272.32	108.25	348.81	164.29	K04069|1|2.2e-120|436.8|msu:MS0403|pyruvate formate lyase activating enzyme [EC:1.97.1.4]	GO:0005737//cytoplasm	GO:0046872//metal ion binding;GO:0051539//4 iron, 4 sulfur cluster binding;GO:0016829//lyase activity;GO:0043365//[formate-C-acetyltransferase]-activating enzyme activity	GO:0055114//oxidation-reduction process	gi|492113109|ref|WP_005751070.1|/4.5e-143/pyruvate formate lyase-activating protein [Pasteurella multocida]
chr_orf00222	known_mRNA	112.21	81.12	83	125.23	228.98	160.14	36.53	20.11	20.24	137.13	89.75	170.38	K03760|1|0.0e+00|1100.5|pmul:DR93_927|lipid A ethanolaminephosphotransferase [EC:2.7.8.43]	GO:0016021//integral component of membrane	GO:0008484//sulfuric ester hydrolase activity	GO:0008152//metabolic process	gi|504091747|ref|WP_014325741.1|/0.0e+00/sulfatase [Pasteurella multocida]
chr_orf02463	known_mRNA	60.26	58.18	99.89	12.53	82.49	79.21	36.7	23.4	24.05	74.43	179.95	53.94	K00013|1|9.0e-242|840.9|pmp:Pmu_21910|histidinol dehydrogenase [EC:1.1.1.23]	-	GO:0004399//histidinol dehydrogenase activity;GO:0051287//NAD binding;GO:0008270//zinc ion binding	GO:0000105//histidine biosynthetic process;GO:0055114//oxidation-reduction process	gi|505741096|ref|WP_015702728.1|/6.2e-241/histidinol dehydrogenase [Pasteurella multocida]
chr_orf02030	known_mRNA	540.95	521.34	728.4	127.28	81.74	164.68	851.29	794.07	789.68	113.66	89.7	174.77	K02510|1|1.9e-149|533.5|pmul:DR93_384|4-hydroxy-2-oxoheptanedioate aldolase [EC:4.1.2.52]	-	GO:0046872//metal ion binding;GO:0018802//2,4-dihydroxyhept-2-ene-1,7-dioate aldolase activity	GO:0010124//phenylacetate catabolic process	gi|505740936|ref|WP_015702569.1|/1.3e-148/2,4-dihydroxyhept-2-ene-1,7-dioic acid aldolase [Pasteurella multocida]
chr_orf02029	known_mRNA	33.17	25.99	36.58	10.33	20.53	0	33.58	20.2	29.58	0	0	13.51	K02509|1|9.2e-112|408.3|abau:IX87_20465|2-oxo-hept-3-ene-1,7-dioate hydratase [EC:4.2.1.-]	-	GO:0003824//catalytic activity	GO:0019439//aromatic compound catabolic process	gi|505740935|ref|WP_015702568.1|/1.0e-145/2-oxo-hepta-3-ene-1,7-dioic acid hydratase [Pasteurella multocida]
chr_orf01719	known_mRNA	38.14	49.15	85.73	24.78	31.31	56.14	76.48	47.43	50.62	16.46	90.99	20.45	K15539|1|4.4e-11|74.7|mag:amb1615|cytoskeleton protein RodZ	GO:0016021//integral component of membrane	-	-	gi|684177484|gb|AIN48666.1|/6.2e-282/von Willebrand factor type A domain protein [Pasteurella multocida]
chr_orf01146	known_mRNA	23.56	22.19	30.31	472.38	399.47	402.84	53.2	30.2	26.1	490.36	387.13	518.55	K08303|1|2.7e-265|919.1|pmp:Pmu_10730|putative protease [EC:3.4.-.-]	-	GO:0008233//peptidase activity	GO:0006508//proteolysis	gi|504092217|ref|WP_014326211.1|/1.9e-264/U32 family peptidase [Pasteurella multocida]
chr_orf02322	known_mRNA	848	937.4	1809.84	1421.33	1065.98	1432.02	946.24	572.19	540.06	1108.15	1872.98	1708.36	K01639|1|1.3e-162|577.4|pmu:PM1715|N-acetylneuraminate lyase [EC:4.1.3.3]	GO:0005737//cytoplasm	GO:0008747//N-acetylneuraminate lyase activity	GO:0019262//N-acetylneuraminate catabolic process;GO:0005975//carbohydrate metabolic process	gi|492016931|ref|WP_005718701.1|/8.7e-162/N-acetylneuraminate lyase [Pasteurella multocida]
chr_orf02179	known_mRNA	49.63	45.73	71.98	70.62	136.84	110.42	61.53	61.96	59.56	115.02	119.19	145.88	K09760|1|2.5e-236|823.2|hpr:PARA_07390|DNA recombination protein RmuC	GO:0016021//integral component of membrane	-	-	gi|492122096|ref|WP_005754796.1|/5.9e-305/DNA recombination protein RmuC [Pasteurella multocida]
chr_orf00226	known_mRNA	566.42	635.62	1068.77	31.52	49.47	26.61	129.96	86.97	86.28	132.61	86.22	80.76	K10542|1|3.4e-256|889.0|msu:MS0642|methyl-galactoside transport system ATP-binding protein [EC:3.6.3.17]	GO:0043190//ATP-binding cassette (ABC) transporter complex	GO:0005354//galactose transmembrane transporter activity;GO:0005524//ATP binding;GO:0015407//monosaccharide-transporting ATPase activity	GO:0034219//carbohydrate transmembrane transport;GO:0015757//galactose transport	gi|492013639|ref|WP_005717348.1|/1.7e-285/galactose/methyl galactoside import ATP-binding protein MglA [Pasteurella multocida]
chr_orf01466	known_mRNA	139.11	171.78	206.57	321.08	280.37	219.58	253.97	236.9	267.86	279.07	154.16	184.82	K00806|1|3.8e-133|479.2|pmu:PM1989|undecaprenyl diphosphate synthase [EC:2.5.1.31]	-	GO:0008834//di-trans,poly-cis-decaprenylcistransferase activity;GO:0000287//magnesium ion binding	GO:0008360//regulation of cell shape;GO:0071555//cell wall organization;GO:0009252//peptidoglycan biosynthetic process	gi|492030174|ref|WP_005725086.1|/2.6e-132/ditrans,polycis-undecaprenyl-diphosphate synthase ((2E,6E)-farnesyl-diphosphate specific) [Pasteurella multocida]
chr_orf00170	known_mRNA	71.49	59.98	80.78	175.49	203.35	136.61	74.21	52.17	43.1	120.87	74.2	122.33	K02015|1|1.2e-171|607.4|pmp:Pmu_00760|iron complex transport system permease protein	GO:0016021//integral component of membrane;GO:0005886//plasma membrane	GO:0005215//transporter activity	GO:0006810//transport	gi|504091726|ref|WP_014325720.1|/8.4e-171/hemin ABC transporter permease [Pasteurella multocida]
chr_orf00705	known_mRNA	108.8	114.44	117.4	148.94	119.41	213.84	122.15	101.02	98.55	63.23	218.31	98.15	K01792|1|1.2e-159|567.4|pmul:DR93_1378|glucose-6-phosphate 1-epimerase [EC:5.1.3.15]	-	GO:0030246//carbohydrate binding;GO:0016853//isomerase activity	GO:0005975//carbohydrate metabolic process	gi|512748607|ref|WP_016504644.1|/8.4e-159/D-hexose-6-phosphate mutarotase [Pasteurella multocida]
chr_orf01138	known_mRNA	72.22	70.8	140.41	333.29	400.84	198.33	124.5	91.52	84.33	184.48	115.81	173.56	K09816|1|1.7e-118|430.6|aaz:ADJ80_06085|zinc transport system permease protein	GO:0005886//plasma membrane;GO:0016021//integral component of membrane	GO:0042626//ATPase activity, coupled to transmembrane movement of substances;GO:0005524//ATP binding	GO:0055085//transmembrane transport	gi|492027894|ref|WP_005724066.1|/1.3e-137/zinc transporter [Pasteurella multocida]
chr_orf01367	known_mRNA	811.83	648.81	769.14	204.67	252.93	281.53	495.82	370.67	325.71	295.43	227.83	335.77	K02551|1|5.8e-273|944.9|aao:ANH9381_0204|2-succinyl-5-enolpyruvyl-6-hydroxy-3-cyclohexene-1-carboxylate synthase [EC:2.2.1.9]	-	GO:0030145//manganese ion binding;GO:0070204//2-succinyl-5-enolpyruvyl-6-hydroxy-3-cyclohexene-1-carboxylic-acid synthase activity;GO:0030976//thiamine pyrophosphate binding;GO:0000287//magnesium ion binding	GO:0009234//menaquinone biosynthetic process	gi|512748134|ref|WP_016504324.1|/0.0e+00/2-succinyl-5-enolpyruvyl-6-hydroxy-3-cyclohexene-1-carboxylic-acid synthase [Pasteurella multocida]
chr_orf00712	known_mRNA	73.66	57.35	58.45	213.25	153.66	160.57	59.1	36.4	43.65	148.85	224.29	123.26	K14058|1|4.9e-181|638.6|pmul:DR93_1436|tRNA 2-thiocytidine biosynthesis protein TtcA	-	-	-	gi|504092016|ref|WP_014326010.1|/3.4e-180/tRNA 2-thiocytidine(32) synthetase TtcA [Pasteurella multocida]
chr_orf02500	known_mRNA	259.79	245.07	419.15	1524.89	1204.72	1558.34	477.05	301.58	254.52	1775.47	1622.07	1842.81	K03217|1|1.4e-271|940.3|aah:CF65_03011|YidC/Oxa1 family membrane protein insertase	GO:0016021//integral component of membrane;GO:0005886//plasma membrane	-	GO:0015031//protein transport;GO:0051205//protein insertion into membrane	gi|492130233|ref|WP_005757295.1|/0.0e+00/protein translocase component YidC [Pasteurella multocida]
chr_orf00913	known_mRNA	47.55	44.78	52.27	118.07	87.21	29.28	128.34	140.08	152.91	138.72	215.54	114.85	K06872|1|1.1e-146|524.2|pmp:Pmu_08610|uncharacterized protein	GO:0016021//integral component of membrane	-	-	gi|504092109|ref|WP_014326103.1|/7.6e-146/membrane protein [Pasteurella multocida]
chr_orf01093	known_mRNA	106.03	111.47	222.47	39.95	39.88	53.61	191.19	143.96	137.71	84.06	101.61	47.86	K01903|1|8.2e-186|654.8|hap:HAPS_0656|succinyl-CoA synthetase beta subunit [EC:6.2.1.5]	-	-	-	gi|849035161|ref|WP_047977842.1|/1.1e-196/succinate--CoA ligase subunit beta [[Actinobacillus] muris]
chr_orf01851	known_mRNA	1821.74	1664.52	2766.13	8659.83	9310.28	11044	4343.64	2887.82	2569.82	16705.2	14839.3	13986.1	K03040|1|8.8e-181|637.9|pmul:DR93_243|DNA-directed RNA polymerase subunit alpha [EC:2.7.7.6]	-	GO:0003899//DNA-directed 5'-3' RNA polymerase activity;GO:0003677//DNA binding;GO:0046983//protein dimerization activity	GO:0006351//transcription, DNA-templated	gi|492015424|ref|WP_005717909.1|/6.1e-180/DNA-directed RNA polymerase subunit alpha [Pasteurella multocida]
chr_orf00690	known_mRNA	111.65	96.15	115.22	367.36	458.89	417.79	177.56	92.14	95.02	234.26	501.59	295.85	K04774|1|1.5e-194|683.7|pul:NT08PM_0714|serine protease SohB [EC:3.4.21.-]	GO:0016021//integral component of membrane;GO:0005886//plasma membrane	GO:0004252//serine-type endopeptidase activity	GO:0006508//proteolysis	gi|492120993|ref|WP_005753986.1|/1.0e-193/protease SohB [Pasteurella multocida]
chr_orf01504	known_mRNA	266.26	245.86	391.78	669.54	655.58	480.58	581.04	372.17	312.03	683.84	293.17	493.08	K03569|1|4.1e-192|675.6|pmu:PM1955|rod shape-determining protein MreB and related proteins	-	-	GO:0008360//regulation of cell shape	gi|492018290|ref|WP_005719450.1|/2.8e-191/rod shape-determining protein [Pasteurella multocida]
chr_orf00306	known_mRNA	5174.06	5110.02	6479.31	7984.78	6741.57	6602.92	5140.23	4127.24	3286.05	6247.97	5502.44	5713.53	K03640|1|9.9e-79|297.7|pmul:DR93_1010|peptidoglycan-associated lipoprotein	GO:0016021//integral component of membrane;GO:0009279//cell outer membrane	-	-	gi|504091794|ref|WP_014325788.1|/6.8e-78/peptidoglycan-associated lipoprotein [Pasteurella multocida]
chr_orf01240	known_mRNA	53.2	57.76	92.75	180.73	458.33	175.65	166.39	106.48	101.15	419.96	0	195.58	K07109|1|3.4e-97|359.4|pmv:PMCN06_1143|uncharacterized protein	-	-	-	gi|380872018|gb|AFF24385.1|/2.3e-96/transcriptional regulator YtfJ [Pasteurella multocida subsp. multocida str. HN06]
chr_orf01633	known_mRNA	272.4	246.12	392.66	753.84	634.8	629.65	286.38	219	192.39	727.51	1065.55	757.37	K03773|1|7.3e-112|408.3|pmu:PM1898|FKBP-type peptidyl-prolyl cis-trans isomerase FklB [EC:5.2.1.8]	-	GO:0003755//peptidyl-prolyl cis-trans isomerase activity	GO:0006457//protein folding;GO:0000413//protein peptidyl-prolyl isomerization	gi|492029989|ref|WP_005724987.1|/5.0e-111/peptidyl-prolyl cis-trans isomerase [Pasteurella multocida]
chr_orf02459	known_mRNA	84.98	70.55	121.4	53.61	127.12	0	98.64	73.79	108.99	72.02	0	53.67	K07504|1|4.9e-13|80.5|pmo:Pmob_0986|predicted type IV restriction endonuclease	-	-	-	gi|514165508|ref|WP_016532969.1|/4.2e-164/hypothetical protein [Pasteurella multocida]
chr_orf01815	known_mRNA	316.75	302.58	365.34	106.76	85.05	205.68	109.01	77.96	84.6	0	37.24	61.4	K00874|1|3.5e-179|632.5|pul:NT08PM_1671|2-dehydro-3-deoxygluconokinase [EC:2.7.1.45]	-	GO:0016301//kinase activity;GO:0016773//phosphotransferase activity, alcohol group as acceptor	GO:0016310//phosphorylation	gi|504092492|ref|WP_014326486.1|/2.4e-178/2-dehydro-3-deoxygluconokinase [Pasteurella multocida]
chr_orf00230	known_mRNA	992.7	945.3	1340.25	65.08	90.28	40.44	371.36	257.05	271.11	214.35	82.25	103.55	K00965|1|3.8e-182|642.5|hin:HI0820|UDPglucose--hexose-1-phosphate uridylyltransferase [EC:2.7.7.12]	-	GO:0008270//zinc ion binding;GO:0008108//UDP-glucose:hexose-1-phosphate uridylyltransferase activity	GO:0006012//galactose metabolic process	gi|810414930|ref|WP_046338868.1|/1.3e-188/galactose-1-phosphate uridylyltransferase [Pasteurella multocida]
chr_orf01656	known_mRNA	52.98	50.11	80.7	77.42	142.3	152.75	201.78	163.36	164.45	68.24	0	37.66	K08984|1|3.1e-115|419.5|pmu:PM1879|putative membrane protein	GO:0016021//integral component of membrane	-	-	gi|492029938|ref|WP_005724957.1|/2.1e-114/membrane protein [Pasteurella multocida]
chr_orf01575	known_mRNA	150.83	151.76	242.16	132.59	260.99	161.79	192.27	104.91	183.15	159.48	154.18	85.83	-	-	-	-	gi|504203650|ref|WP_014390752.1|/1.4e-153/hypothetical protein [Pasteurella multocida]
chr_orf01626	known_mRNA	1108.51	1358.33	1593.28	669.6	1012.57	945.87	895.24	665.71	668.98	577.85	362.75	623.37	K01674|1|1.9e-146|523.5|pmp:Pmu_14280|carbonic anhydrase [EC:4.2.1.1]	-	GO:0008270//zinc ion binding;GO:0004089//carbonate dehydratase activity	GO:0006730//one-carbon metabolic process	gi|504092390|ref|WP_014326384.1|/1.3e-145/carbonic anhydrase [Pasteurella multocida]
chr_orf00086	known_mRNA	49.07	63.17	108.51	43.9	21.62	43.6	61.32	29.77	32.44	179.06	70.68	31.78	-	-	GO:0003677//DNA binding	-	gi|505729011|ref|WP_015691068.1|/5.9e-261/hypothetical protein [Pasteurella multocida]
chr_orf00875	known_mRNA	23.48	27.71	33.55	257.75	186.91	156.84	39.88	19.03	16.59	167.44	205.54	254.13	K06206|1|1.2e-137|494.2|pmp:Pmu_08260|sugar fermentation stimulation protein A	-	-	-	gi|504092088|ref|WP_014326082.1|/8.0e-137/sugar fermentation stimulation protein SfsA [Pasteurella multocida]
chr_orf00587	known_mRNA	0	0	19.99	35.81	0	0	13.18	0	4.17	223.26	0	0	K09917|1|1.5e-21|106.3|pmu:PM0480|uncharacterized protein	-	-	-	gi|17865621|sp|Q9CNF2.1|Y480_PASMU/1.1e-20/RecName: Full=UPF0181 protein PM0480
chr_orf01305	known_mRNA	28.47	22.01	47.44	154.29	136.34	26.16	67.31	43.4	38.37	30.93	21.36	44.81	-	-	-	-	gi|504092290|ref|WP_014326284.1|/8.9e-164/hypothetical protein [Pasteurella multocida]
chr_orf00543	known_mRNA	33.97	42.69	52.21	102.75	0	296.02	66.07	48.26	58.64	0	261.56	196.12	K09902|1|7.8e-41|171.0|pmv:PMCN06_0464|uncharacterized protein	-	-	-	gi|401697496|gb|EJS89792.1|/5.4e-40/hypothetical protein AAUPMB_04657, partial [Pasteurella multocida subsp. multocida str. Anand1_buffalo]
chr_orf00998	known_mRNA	87.9	78.39	77.99	22.93	20.25	81.61	83.51	58.61	77.05	16.09	22.22	46.63	K02279|1|3.2e-144|516.2|pmp:Pmu_09380|pilus assembly protein CpaB	-	-	-	gi|504092150|ref|WP_014326144.1|/2.2e-143/tight adherance operon protein [Pasteurella multocida]
chr_orf01334	known_mRNA	750.84	616.62	1332.01	1134.29	952.2	878.32	1177.89	728.72	862.55	1380.72	1084.9	1133.16	K08311|1|8.1e-113|411.4|pmp:Pmu_12370|putative (di)nucleoside polyphosphate hydrolase [EC:3.6.1.-]	-	GO:0016818//hydrolase activity, acting on acid anhydrides, in phosphorus-containing anhydrides;GO:0046872//metal ion binding	-	gi|492025251|ref|WP_005722417.1|/5.6e-112/RNA pyrophosphohydrolase [Pasteurella multocida]
chr_orf01518	known_mRNA	30.73	27.64	52.95	29.7	0	104.14	40.43	34.84	26.59	0	129.66	38.86	K07666|1|6.0e-13|79.3|aah:CF65_01837|two-component system, OmpR family, response regulator QseB	-	-	-	gi|757461327|ref|WP_042743266.1|/3.1e-76/hypothetical protein [Pasteurella multocida]
chr_orf00093	known_mRNA	23.16	40.01	98.44	8.27	0	0	22.21	13	19.98	0	0	44.4	-	-	-	GO:0006353//DNA-templated transcription, termination	gi|505729018|ref|WP_015691075.1|/2.2e-35/hypothetical protein [Pasteurella multocida]
chr_orf00486	known_mRNA	79.45	71.41	86.61	72.93	110.89	99.12	114.47	118.6	127.65	208.08	164.28	184.62	-	-	-	-	gi|27923869|sp|Q9CNN6.1|Y391_PASMU/3.9e-90/RecName: Full=UPF0115 protein PM0391
chr_orf00039	known_mRNA	286.35	272.01	574.48	806.2	945	817.87	363.35	250.91	238.52	534.16	691.62	421.52	-	-	GO:0016740//transferase activity	-	gi|492026736|ref|WP_005723324.1|/1.8e-150/glycosyl transferase [Pasteurella multocida]
chr_orf01958	known_mRNA	117.21	100.74	153.07	196.78	218.58	230.79	98.82	108.81	102.86	173.06	221.98	220.08	K02446|1|3.5e-185|652.5|pmv:PMCN06_1747|fructose-1,6-bisphosphatase II [EC:3.1.3.11]	-	GO:0046872//metal ion binding;GO:0042132//fructose 1,6-bisphosphate 1-phosphatase activity	GO:0006071//glycerol metabolic process;GO:0006094//gluconeogenesis;GO:0016311//dephosphorylation	gi|492028010|ref|WP_005724182.1|/6.5e-185/fructose-1,6-bisphosphatase, class II [Pasteurella multocida]
chr_orf00343	known_mRNA	85.35	80.96	100	55.6	125.84	67.56	94.82	82.7	71.32	20.07	0	58.14	K02030|1|6.4e-13|79.7|tvr:TVD_07680|polar amino acid transport system substrate-binding protein	GO:0016021//integral component of membrane	-	-	gi|492012924|ref|WP_005717062.1|/3.4e-121/membrane protein [Pasteurella multocida]
chr_orf01661	known_mRNA	324.75	292.24	471.4	537.34	357.84	404.8	287.29	258.99	250.48	298.94	309.67	451.73	K02902|1|2.5e-30|137.9|lsp:Bsph_1483|large subunit ribosomal protein L28	-	-	-	gi|356597613|gb|AET16339.1|/1.2e-152/hypothetical protein Pmu_14590 [Pasteurella multocida 36950]
chr_orf01795	known_mRNA	6165.59	5663.77	9513.54	32282.4	29545.7	28376	15557.5	8572.95	7113.93	34756.6	37331.6	36722.5	K02358|1|3.7e-226|788.9|pmv:PMCN06_2025|elongation factor Tu	GO:0005737//cytoplasm	GO:0003746//translation elongation factor activity;GO:0005525//GTP binding;GO:0003924//GTPase activity	GO:0006414//translational elongation	gi|696425201|ref|WP_032994968.1|/4.1e-223/elongation factor Tu, partial [Aggregatibacter aphrophilus]
chr_orf02035	known_mRNA	88.16	85.47	170.61	240.66	362.71	309.59	113.01	75.97	71.88	132.21	255.64	218.91	K08312|1|4.3e-100|369.0|pmu:PM1544|ADP-ribose diphosphatase [EC:3.6.1.-]	-	GO:0016787//hydrolase activity	-	gi|492016420|ref|WP_005718226.1|/2.9e-99/ADP compounds hydrolase NudE [Pasteurella multocida]
chr_orf02476	known_mRNA	80.11	81.13	133.8	1986.62	1773.61	2231.95	143.65	82.79	77.13	1923.16	2180.96	1888.06	K03559|1|3.8e-63|245.7|pmp:Pmu_22030|biopolymer transport protein ExbD	GO:0016021//integral component of membrane;GO:0005886//plasma membrane	GO:0005215//transporter activity	GO:0015031//protein transport	gi|492027196|ref|WP_005723568.1|/2.7e-62/TonB system transport protein ExbD [Pasteurella multocida]
chr_orf01175	known_mRNA	85.04	74.38	91.39	28.37	22.14	89.3	74.45	74.44	79.76	43.67	60.34	36.17	K07645|1|1.2e-175|621.3|aap:NT05HA_0451|two-component system, OmpR family, sensor histidine kinase QseC [EC:2.7.13.3]	GO:0005622//intracellular;GO:0016021//integral component of membrane	GO:0000155//phosphorelay sensor kinase activity	GO:0000160//phosphorelay signal transduction system;GO:0023014//signal transduction by protein phosphorylation	gi|504092231|ref|WP_014326225.1|/4.8e-260/two-component sensor histidine kinase [Pasteurella multocida]
chr_orf01298	known_mRNA	51.75	44.08	73.93	63.37	85.49	95.75	75.38	57.36	69.58	45.08	46.7	79.33	-	-	-	-	gi|684177000|gb|AIN48182.1|/1.5e-211/hypothetical protein DR93_1956 [Pasteurella multocida]
chr_orf00767	known_mRNA	146.17	146.57	212.18	176.73	196.3	191.55	165.95	119.69	125.51	142.38	194.11	157.82	K06894|1|0.0e+00|3769.5|pmul:DR93_1489|uncharacterized protein	-	-	-	gi|356596914|gb|AET15640.1|/0.0e+00/alpha-2-macroglobulin family protein [Pasteurella multocida 36950]
chr_orf01879	known_mRNA	0	0	5.97	0	0	0	0	0	0	0	0	0	-	-	-	-	gi|338219512|gb|EGP05161.1|/2.3e-20/hypothetical protein GEW_08627 [Pasteurella multocida subsp. gallicida str. Anand1_poultry]
chr_orf00140	known_mRNA	242.75	219.38	349.4	164.29	233.77	171.53	508.99	341.03	303.78	261.96	277.26	293.19	K01879|1|0.0e+00|1160.6|asu:Asuc_0410|glycyl-tRNA synthetase beta chain [EC:6.1.1.14]	GO:0005737//cytoplasm	GO:0005524//ATP binding;GO:0004814//arginine-tRNA ligase activity;GO:0004820//glycine-tRNA ligase activity	GO:0006420//arginyl-tRNA aminoacylation;GO:0006426//glycyl-tRNA aminoacylation	gi|491817880|ref|WP_005616174.1|/0.0e+00/glycine--tRNA ligase subunit beta [Actinobacillus pleuropneumoniae]
chr_orf00821	known_mRNA	156.71	160.27	191.63	60.55	49.91	134.13	212.28	238.75	253.39	79.09	109.25	70.95	K07088|1|4.3e-172|609.0|pmp:Pmu_07780|uncharacterized protein	GO:0016021//integral component of membrane	-	GO:0055085//transmembrane transport	gi|504092068|ref|WP_014326062.1|/2.9e-171/malonate transporter [Pasteurella multocida]
chr_orf00827	known_mRNA	99.37	92.48	134.29	353.89	281.38	161.66	36.41	36.11	26	421.2	358.26	268.41	K03624|1|2.0e-82|310.1|pmv:PMCN06_0775|transcription elongation factor GreA	-	GO:0003746//translation elongation factor activity;GO:0070063//RNA polymerase binding;GO:0003677//DNA binding	GO:0006414//translational elongation;GO:0032784//regulation of DNA-templated transcription, elongation	gi|492011296|ref|WP_005716336.1|/1.4e-81/transcription elongation factor GreA [Pasteurella multocida]
chr_orf00839	known_mRNA	149.85	184.28	448.7	1642.75	1445.33	1720.09	878.23	421.34	369.62	936.43	1473.6	1234.9	K21741|1|5.5e-43|179.5|dco:SAMEA4475696_2259|reactive chlorine resistance protein C	GO:0016021//integral component of membrane;GO:0005886//plasma membrane	-	-	gi|261309965|gb|EEY11174.1|/4.3e-118/hypothetical protein COI_0112 [Mannheimia haemolytica serotype A2 str. OVINE]
chr_orf01227	known_mRNA	80.77	74.29	127.83	156.78	162.72	218.47	101.55	71.98	61.02	166.57	383.4	229.83	K06861|1|7.0e-119|431.8|msu:MS1716|lipopolysaccharide export system ATP-binding protein [EC:3.6.3.-]	GO:0043190//ATP-binding cassette (ABC) transporter complex	GO:0016887//ATPase activity;GO:0005524//ATP binding	GO:0055085//transmembrane transport	gi|492020608|ref|WP_005720541.1|/4.2e-130/ABC transporter ATP-binding protein [Pasteurella multocida]
chr_orf01483	known_mRNA	295.01	229.02	336.49	2914.74	2180.04	2233.86	592.37	318.91	275.59	2195.65	2814.9	2878.01	K03545|1|9.7e-204|714.5|aan:D7S_01996|trigger factor	GO:0005737//cytoplasm	GO:0003755//peptidyl-prolyl cis-trans isomerase activity	GO:0006457//protein folding;GO:0007049//cell cycle;GO:0000413//protein peptidyl-prolyl isomerization;GO:0051301//cell division;GO:0015031//protein transport	gi|492150188|ref|WP_005763090.1|/5.9e-223/trigger factor [Pasteurella dagmatis]
chr_orf00988	known_mRNA	177.18	187.49	298.98	170.68	218.82	260.36	486.61	451.46	469.67	576.67	476.25	389.83	K12515|1|0.0e+00|1186.4|pmul:DR93_1683|tight adherence protein G	-	-	-	gi|504092142|ref|WP_014326136.1|/0.0e+00/pilus assembly protein TadG [Pasteurella multocida]
chr_orf01139	known_mRNA	148.3	145.57	248.5	180.13	438.03	566.8	153.46	112.39	133.49	398.36	213.01	340.52	K12372|1|5.0e-184|648.7|pmp:Pmu_10660|dipeptide transport system ATP-binding protein	-	GO:0016887//ATPase activity;GO:0005524//ATP binding	GO:0015833//peptide transport	gi|492027893|ref|WP_005724065.1|/3.4e-183/peptide ABC transporter ATP-binding protein [Pasteurella multocida]
chr_orf01174	known_mRNA	378.5	364.22	415.43	855.4	2189.55	628.78	432	312.03	313.31	2915.34	381.37	744.98	K02019|1|1.0e-14|84.0|cbut:ATN24_18540|molybdate transport system regulatory protein	-	GO:0030151//molybdenum ion binding	GO:0006810//transport	gi|492027257|ref|WP_005723602.1|/2.0e-27/molybdenum-pterin-binding protein [Pasteurella multocida]
chr_orf01167	known_mRNA	29.96	23.81	40.74	731.24	1065.55	892.48	44.64	32.28	35.36	692.43	834.59	686.43	K00602|1|1.1e-305|1053.5|pmul:DR93_1841|phosphoribosylaminoimidazolecarboxamide formyltransferase / IMP cyclohydrolase [EC:2.1.2.3 3.5.4.10]	-	GO:0004643//phosphoribosylaminoimidazolecarboxamide formyltransferase activity;GO:0003937//IMP cyclohydrolase activity	GO:0006189//'de novo' IMP biosynthetic process	gi|504092226|ref|WP_014326220.1|/7.5e-305/bifunctional phosphoribosylaminoimidazolecarboxamide formyltransferase/inosine monophosphate cyclohydrolase [Pasteurella multocida]
chr_orf02369	known_mRNA	87.36	88	163.22	142.75	317.92	227.71	148.85	92.92	92.51	168.5	139.63	97.65	K03424|1|3.3e-146|522.7|pmp:Pmu_21030|TatD DNase family protein [EC:3.1.21.-]	-	GO:0016888//endodeoxyribonuclease activity, producing 5'-phosphomonoesters	GO:0006259//DNA metabolic process	gi|492016777|ref|WP_005718583.1|/2.3e-145/DNAse [Pasteurella multocida]
chr_orf00252	known_mRNA	143.61	130.24	131.68	19.61	33.98	0	29.75	25.27	27.23	0	9.24	22.17	K19421|1|1.4e-104|385.6|gtk:GT3570_16260|polysaccharide biosynthesis protein EpsC	-	-	-	gi|12721346|gb|AAK03099.1|/0.0e+00/Rfb [Pasteurella multocida subsp. multocida str. Pm70]
chr_orf00715	known_mRNA	278.43	240.81	374.19	406.04	399.71	292.27	319.22	225.4	211.08	370.38	399.25	390.74	K03632|1|0.0e+00|2502.6|aat:D11S_1323|chromosome partition protein MukB	GO:0005737//cytoplasm;GO:0009295//nucleoid	GO:0003677//DNA binding;GO:0005524//ATP binding	GO:0006260//DNA replication;GO:0007059//chromosome segregation;GO:0007049//cell cycle;GO:0030261//chromosome condensation;GO:0051301//cell division	gi|896209908|ref|WP_049214438.1|/0.0e+00/cell division protein MukB [Pasteurella multocida]
chr_orf01277	known_mRNA	35.32	16.64	49.3	69.59	130	0	64.78	39.57	42.32	0	0	0	-	GO:0016021//integral component of membrane	-	-	gi|492019861|ref|WP_005720191.1|/5.1e-37/membrane protein [Pasteurella multocida]
chr_orf02206	known_mRNA	2045.21	2365.73	3598.19	1464.51	1251.11	1172.62	3469.13	1825.6	1682.33	1598.01	1843.37	2007.75	K03784|1|5.5e-132|475.3|pmul:DR93_536|purine-nucleoside phosphorylase [EC:2.4.2.1]	-	GO:0004731//purine-nucleoside phosphorylase activity	GO:0042278//purine nucleoside metabolic process	gi|492115542|ref|WP_005751943.1|/3.8e-131/purine-nucleoside phosphorylase [Pasteurella multocida]
chr_orf01683	known_mRNA	276.16	281.28	455.22	404.5	209.81	386.04	281.33	168.54	180.13	209.13	240.77	285.08	K00998|1|5.9e-268|927.9|pmv:PMCN06_1515|CDP-diacylglycerol---serine O-phosphatidyltransferase [EC:2.7.8.8]	-	GO:0003882//CDP-diacylglycerol-serine O-phosphatidyltransferase activity	GO:0008654//phospholipid biosynthetic process	gi|492029860|ref|WP_005724911.1|/4.1e-267/phosphatidylserine synthase [Pasteurella multocida]
chr_orf02019	known_mRNA	15.48	13.81	16.45	0	0	0	6.25	7.57	5.83	0	0	0	K21395|1|1.1e-19|102.8|rhc:RGUI_1330|TRAP-type transport system periplasmic protein;K11688|4|1.4e-16|92.4|miu:ABE85_18665|C4-dicarboxylate-binding protein DctP	GO:0030288//outer membrane-bounded periplasmic space	-	GO:0006810//transport	gi|505740929|ref|WP_015702562.1|/3.2e-192/TRAP ABC transporter [Pasteurella multocida]
chr_orf01024	known_mRNA	1107.71	1261.66	1556.19	66.06	134.75	125.45	212	129.92	123.74	147.16	169.43	145.59	K02803|1|4.0e-222|775.8|mvg:X874_10590|PTS system, N-acetylglucosamine-specific IIB component [EC:2.7.1.193];K02804|1|4.0e-222|775.8|mvg:X874_10590|PTS system, N-acetylglucosamine-specific IIC component	-	-	-	gi|692173191|ref|WP_032091908.1|/4.4e-227/PTS glucose transporter subunit IIBC [Necropsobacter rosorum]
chr_orf00853	known_mRNA	10495.7	8047.38	10778.5	873.14	1553.28	1407.14	8458.04	5889.96	5182.26	721.48	744.59	788.36	K04772|1|9.9e-255|884.0|pmp:Pmu_08050|serine protease DegQ [EC:3.4.21.-]	-	GO:0004252//serine-type endopeptidase activity	GO:0006508//proteolysis	gi|504092079|ref|WP_014326073.1|/6.8e-254/serine peptidase [Pasteurella multocida]
chr_orf00838	known_mRNA	1041.82	1086.67	1682.6	8333.79	9909.83	7763.9	3530.42	2431.29	1848.21	6572.07	8141.43	9059.18	K03972|1|3.6e-60|235.7|pmp:Pmu_07920|phage shock protein E	-	GO:0016740//transferase activity	-	gi|492018984|ref|WP_005719748.1|/2.5e-59/rhodanese-like domain-containing protein [Pasteurella multocida]
chr_orf02017	known_mRNA	26.91	26.3	40.99	38.01	37.46	75.58	43.86	30.12	29.12	51.67	20.4	42.8	K00483|1|2.0e-235|820.1|spe:Spro_0634|4-hydroxyphenylacetate 3-monooxygenase [EC:1.14.14.9]	-	GO:0050660//flavin adenine dinucleotide binding;GO:0052881;GO:0016627//oxidoreductase activity, acting on the CH-CH group of donors	GO:0010124//phenylacetate catabolic process;GO:0055114//oxidation-reduction process	gi|500840557|ref|WP_012005087.1|/1.4e-234/MULTISPECIES: 4-hydroxyphenylacetate 3-monooxygenase, oxygenase component [Serratia]
chr_orf01043	known_mRNA	76.25	82.2	110.86	299.27	421.32	349.84	108.18	88.21	77.31	146.82	270.44	466.12	K07862|1|1.3e-192|677.6|hix:NTHI723_00030|serine/threonine transporter	-	-	-	gi|493769273|ref|WP_006717820.1|/2.0e-196/serine/threonine transporter SstT [Aggregatibacter segnis]
chr_orf01059	known_mRNA	91.35	93.71	146.78	129.84	67.28	22.6	99.13	79.39	72.43	173.29	73.65	132.46	K00791|1|3.2e-143|513.1|hpr:PARA_19940|tRNA dimethylallyltransferase [EC:2.5.1.75]	-	-	-	gi|338219329|gb|EGP05007.1|/5.1e-176/tRNA delta(2)-isopentenylpyrophosphate transferase [Pasteurella multocida subsp. multocida str. Anand1_goat]
chr_orf00676	known_mRNA	58.02	41.5	83.96	101.88	109.41	90.56	63.08	51.41	44.72	145.82	100.74	90.59	K16013|1|4.9e-275|951.8|aaz:ADJ80_09285|ATP-binding cassette, subfamily C, bacterial CydD	GO:0016021//integral component of membrane	GO:0042626//ATPase activity, coupled to transmembrane movement of substances;GO:0005524//ATP binding	GO:0042883//cysteine transport;GO:0055085//transmembrane transport	gi|504091997|ref|WP_014325991.1|/0.0e+00/thiol reductant ABC exporter subunit CydD [Pasteurella multocida]
chr_orf00444	known_mRNA	109.08	100.33	147.88	119.48	85.45	43.09	151.85	124.83	120.07	109.54	104.77	170.98	K01911|1|2.5e-277|959.1|pmp:Pmu_04210|O-succinylbenzoic acid---CoA ligase [EC:6.2.1.26]	-	GO:0005524//ATP binding;GO:0008756//o-succinylbenzoate-CoA ligase activity	GO:0009234//menaquinone biosynthetic process	gi|492128459|ref|WP_005756188.1|/1.7e-276/2-succinylbenzoate-CoA ligase [Pasteurella multocida]
chr_orf01567	known_mRNA	47.41	67.49	93.76	58.02	45.27	60.86	61.75	34.66	39.79	0	37.02	40.69	-	-	-	-	gi|514165933|ref|WP_016533290.1|/4.3e-253/phage protein [Pasteurella multocida]
chr_orf02288	known_mRNA	340.49	378.46	385.57	43.49	88.34	74.24	234.9	242.67	233.31	34.85	108.35	68.56	K03299|1|3.9e-251|872.1|pmu:PM1740|gluconate:H+ symporter, GntP family	GO:0016021//integral component of membrane	GO:0015128//gluconate transmembrane transporter activity	GO:0035429//gluconate transmembrane transport	gi|492029423|ref|WP_005724691.1|/2.7e-250/permease [Pasteurella multocida]
chr_orf02448	known_mRNA	129.85	109.74	204.45	560.61	621.11	645.09	417.31	233.72	186.22	703.33	817.39	748.89	-	-	-	-	gi|514429436|ref|WP_016569948.1|/4.5e-216/hypothetical protein [Pasteurella multocida]
chr_orf01708	known_mRNA	109.64	100.86	144.71	18.19	26.18	0	102.68	74.96	63.94	0	0	51.87	K06177|1|3.7e-127|459.1|pmul:DR93_97|tRNA pseudouridine32 synthase / 23S rRNA pseudouridine746 synthase [EC:5.4.99.28 5.4.99.29]	-	GO:0009982//pseudouridine synthase activity;GO:0003723//RNA binding	GO:0001522//pseudouridine synthesis;GO:0006364//rRNA processing;GO:0008033//tRNA processing	gi|492029766|ref|WP_005724855.1|/2.6e-126/RNA pseudouridine synthase [Pasteurella multocida]
chr_orf01333	known_mRNA	26.61	22.57	41.25	44.4	0	0	53.02	36.81	38.31	0	35.22	52.78	K03806|1|2.0e-108|396.7|pmul:DR93_1990|N-acetyl-anhydromuramoyl-L-alanine amidase [EC:3.5.1.28]	-	GO:0008745//N-acetylmuramoyl-L-alanine amidase activity	GO:0009253//peptidoglycan catabolic process	gi|504092308|ref|WP_014326302.1|/1.4e-107/N-acetyl-anhydromuranmyl-L-alanine amidase [Pasteurella multocida]
chr_orf01706	known_mRNA	11.73	9.09	14.16	59.4	62.97	78.21	17.22	13.93	14.14	95.12	99.9	63.04	K03580|1|0.0e+00|1475.7|msu:MS0195|ATP-dependent helicase HepA [EC:3.6.4.-]	-	GO:0003677//DNA binding;GO:0005524//ATP binding;GO:0004386//helicase activity	GO:0006355//regulation of transcription, DNA-templated	gi|570282683|gb|AHE64871.1|/0.0e+00/RNA polymerase-associated protein RapA [Pasteurella multocida subsp. multocida str. HB03]
chr_orf01246	known_mRNA	86.69	96.42	122.02	7.23	16.46	0	19.42	21.19	19.47	0	18.01	5.4	K10440|1|8.1e-171|604.7|pmu:PM0154|ribose transport system permease protein	GO:0016021//integral component of membrane;GO:0005886//plasma membrane	GO:0005215//transporter activity	GO:0006810//transport	gi|499208967|ref|WP_010906507.1|/5.6e-170/ribose ABC transporter permease [Pasteurella multocida]
chr_orf01241	known_mRNA	43.29	29.38	48.65	1432.49	892.5	367.83	180.36	91.2	58.13	1914.83	1568.49	1175.18	K06193|1|3.2e-58|229.2|pmul:DR93_1908|protein PhnA	-	-	-	gi|12720376|gb|AAK02242.1|/2.2e-57/PhnA [Pasteurella multocida subsp. multocida str. Pm70]
chr_orf00348	known_mRNA	37.52	47.07	36.17	9.82	0	51.63	24.61	10.32	24.36	0	42.85	0	-	-	-	-	gi|512761443|gb|EPE73920.1|/6.7e-87/hypothetical protein I142_03849 [Pasteurella multocida RIIF]
chr_orf02290	known_mRNA	831.85	859.92	1594.74	20095.9	15982.9	13786.3	3055.62	2033	1736.3	18169.6	17309.7	19068.3	K02864|1|1.2e-82|310.8|pul:NT08PM_2093|large subunit ribosomal protein L10	GO:0005840//ribosome	GO:0003735//structural constituent of ribosome;GO:0070180//large ribosomal subunit rRNA binding	GO:0042254//ribosome biogenesis;GO:0006412//translation	gi|492017136|ref|WP_005718814.1|/8.5e-82/50S ribosomal protein L10 [Pasteurella multocida]
chr_orf01268	known_mRNA	144.95	166.53	195.36	159.16	73.97	0	127.34	80.07	124.23	0	0	178.12	K03586|1|2.3e-50|203.0|pmul:DR93_1931|cell division protein FtsL	GO:0032153//cell division site;GO:0005887//integral component of plasma membrane	-	GO:0043093//FtsZ-dependent cytokinesis	gi|492019886|ref|WP_005720207.1|/1.6e-49/cell division protein FtsL [Pasteurella multocida]
chr_orf02187	known_mRNA	438.02	387.25	494.18	36.27	132.13	22.19	561.56	488.48	490.58	104.69	144.6	70.43	K11531|1|6.8e-178|628.2|pul:NT08PM_2192|lsr operon transcriptional repressor	-	GO:0030246//carbohydrate binding	-	gi|492027594|ref|WP_005723795.1|/4.7e-177/transcriptional regulator [Pasteurella multocida]
chr_orf02382	known_mRNA	195.12	172.26	341	237.96	277.78	318.39	383.85	249.29	216.61	537.54	457.98	440.3	K01870|1|0.0e+00|1912.5|pmul:DR93_700|isoleucyl-tRNA synthetase [EC:6.1.1.5]	GO:0005737//cytoplasm	GO:0004822//isoleucine-tRNA ligase activity;GO:0002161//aminoacyl-tRNA editing activity;GO:0008270//zinc ion binding;GO:0005524//ATP binding	GO:0006428//isoleucyl-tRNA aminoacylation;GO:0006450//regulation of translational fidelity	gi|505741064|ref|WP_015702696.1|/0.0e+00/isoleucine--tRNA ligase [Pasteurella multocida]
chr_orf02365	known_mRNA	137.02	154.87	205.34	20.88	33.27	0	86.1	48.93	47.75	65.91	36.42	92.78	K07795|1|1.9e-15|88.6|fpn:ABE65_009900|putative tricarboxylic transport membrane protein	GO:0030288//outer membrane-bounded periplasmic space	-	-	gi|492028800|ref|WP_005724546.1|/1.4e-176/tricarboxylate transporter [Pasteurella multocida]
chr_orf00732	known_mRNA	1385.55	931.83	982.57	331.86	363.98	465.73	911.39	885.61	891.44	233.58	208.76	216.17	-	GO:0005737//cytoplasm	-	GO:0008360//regulation of cell shape	gi|356596882|gb|AET15608.1|/1.2e-169/LPPG:FO 2-phospho-L-lactate transferase family protein [Pasteurella multocida 36950]
chr_orf00848	known_mRNA	87.85	93.52	116.21	164.23	0	184.08	360.01	183.83	193.9	185.23	205.01	291.83	K03625|1|4.9e-75|285.4|pmv:PMCN06_0792|N utilization substance protein B	-	GO:0003723//RNA binding	GO:0006355//regulation of transcription, DNA-templated;GO:0006353//DNA-templated transcription, termination	gi|492034236|ref|WP_005726695.1|/3.4e-74/N utilization substance protein B [Pasteurella multocida]
chr_orf00879	known_mRNA	131.29	130.45	159.15	54.41	65.95	0	135.04	116.06	131.51	52.88	73.04	54.73	K16087|1|4.6e-70|269.2|aaz:ADJ80_02100|hemoglobin/transferrin/lactoferrin receptor protein	GO:0016021//integral component of membrane;GO:0009279//cell outer membrane	GO:0004872//receptor activity	GO:0006810//transport	gi|492129320|ref|WP_005756831.1|/1.4e-101/Ton-B dependent hemine receptor [Pasteurella multocida]
chr_orf02430	known_mRNA	36.03	28.09	47.38	56.68	236.44	0	43.17	29.92	38.71	65	0	0	-	-	-	-	gi|997116998|gb|AMK08716.1|/4.5e-49/PM1221 protein [Pasteurella multocida]
chr_orf00386	known_mRNA	99.61	111.21	198.39	260.02	322.76	389.64	228.06	208	207.61	129.34	357.28	246.29	K19130|1|1.9e-103|380.2|pmp:Pmu_03740|CRISPR-associated endonuclease Csy4 [EC:3.1.-.-]	-	GO:0004519//endonuclease activity	GO:0090305//nucleic acid phosphodiester bond hydrolysis;GO:0043571	gi|511370404|gb|EPC10332.1|/1.3e-102/CRISPR-associated protein, Csy4 family [Pasteurella multocida 1500E]
chr_orf02296	known_mRNA	116.21	111.41	194.09	101.71	14.76	99.15	193.96	151.43	148.82	93.4	209.66	106.35	K01599|1|1.8e-184|650.2|msu:MS0183|uroporphyrinogen decarboxylase [EC:4.1.1.37]	GO:0005737//cytoplasm	GO:0004853//uroporphyrinogen decarboxylase activity	GO:0006782//protoporphyrinogen IX biosynthetic process	gi|492150628|ref|WP_005763423.1|/8.8e-185/uroporphyrinogen decarboxylase [Pasteurella dagmatis]
chr_orf01771	known_mRNA	154.2	145.75	365.24	272.59	0	185.91	139.23	116.78	99.48	37.43	207.15	155.19	K03803|1|2.7e-73|279.6|pmul:DR93_151|sigma-E factor negative regulatory protein RseC	-	-	-	gi|684178050|gb|AIN49232.1|/1.8e-72/positive regulator of sigma(E), RseC/MucC family protein [Pasteurella multocida]
chr_orf00736	known_mRNA	121.57	128.89	226.47	47.43	0	58.47	133.87	115.97	112.8	35.24	97.48	58.43	-	-	-	-	gi|512748160|ref|WP_016504344.1|/6.8e-78/hypothetical protein [Pasteurella multocida]
chr_orf01020	known_mRNA	154.77	111.57	211.69	713.29	704.17	525.47	142.74	76.68	99.3	621.27	643.55	552.97	K01433|1|1.7e-145|520.4|aap:NT05HA_0883|formyltetrahydrofolate deformylase [EC:3.5.1.10]	-	-	-	gi|492012600|ref|WP_005716894.1|/1.9e-158/formyltetrahydrofolate deformylase [Pasteurella multocida]
chr_orf01669	known_mRNA	449.74	336.35	431.49	92.8	162.53	174.4	1047.36	1260.15	1443.14	130.28	287.91	183.37	K07735|1|4.5e-105|385.6|pmu:PM1869|putative transcriptional regulator	-	-	-	gi|46577542|sp|Q9CJX1.1|Y1869_PASMU/3.1e-104/RecName: Full=UPF0301 protein PM1869
chr_orf02323	known_mRNA	193.5	200.35	314.46	195.65	187.56	251.96	120	79.9	83.06	89.31	287.82	264.98	K19337|1|9.9e-35|152.5|nel:NELON_03090|RpiR family transcriptional regulator, carbohydrate utilization regulator;K15835|2|2.9e-34|151.0|cko:CKO_00363|RpiR family transcriptional regulator, murPQ operon repressor	-	GO:0003700//transcription factor activity, sequence-specific DNA binding;GO:0003677//DNA binding;GO:0016301//kinase activity;GO:0030246//carbohydrate binding	GO:0006355//regulation of transcription, DNA-templated;GO:0005975//carbohydrate metabolic process;GO:0016310//phosphorylation	gi|492016927|ref|WP_005718698.1|/2.3e-154/N-acetylmannosamine kinase [Pasteurella multocida]
chr_orf02226	known_mRNA	12.51	7.8	11.45	23.08	16	21.49	14.48	14.94	13.48	0	0	15.74	K02015|1|7.5e-180|634.8|pmp:Pmu_19710|iron complex transport system permease protein	GO:0016021//integral component of membrane;GO:0005886//plasma membrane	GO:0005215//transporter activity	GO:0006810//transport	gi|492122161|ref|WP_005754836.1|/5.2e-179/peptide ABC transporter substrate-binding protein [Pasteurella multocida]
chr_orf01062	known_mRNA	227.13	231.22	363.32	186.15	234.63	315.26	252.27	195.44	191.36	132.8	330.19	170.45	K03721|1|1.9e-124|450.7|msu:MS0762|transcriptional regulator of aroF, aroG, tyrA and aromatic amino acid transport	-	-	-	gi|492121387|ref|WP_005754353.1|/2.1e-177/transcriptional regulator [Pasteurella multocida]
chr_orf01173	known_mRNA	225	158.87	287.15	525.91	795.43	558.63	477.3	329.71	353.77	274.33	336.94	315.56	K03664|1|1.5e-88|330.5|pmv:PMCN06_1080|SsrA-binding protein	GO:0005737//cytoplasm	GO:0003677//DNA binding;GO:0003723//RNA binding	GO:0070929	gi|570282290|gb|AHE64478.1|/3.6e-88/SsrA-binding protein [Pasteurella multocida subsp. multocida str. HB03]
chr_orf01864	known_mRNA	1179.85	1297.94	2046.25	4056.67	4250.94	4319.09	4527.74	2769.53	2372.37	9530.25	8791.62	8797.66	K02931|1|4.1e-74|282.3|pmul:DR93_256|large subunit ribosomal protein L5	GO:0005840//ribosome	GO:0003735//structural constituent of ribosome;GO:0019843//rRNA binding;GO:0000049//tRNA binding	GO:0006412//translation	gi|492154397|ref|WP_005764312.1|/2.8e-73/50S ribosomal protein L5 [Pasteurella dagmatis]
chr_orf02488	known_mRNA	2884.05	2778.21	5491.21	3919.45	3136.49	2520.86	5142.72	3763.52	3513	2788.18	2965.57	4115.05	-	-	-	-	gi|356598328|gb|AET17054.1|/2.5e-65/membrane bound lysozyme inhibitor of c-type lysozyme [Pasteurella multocida 36950]
chr_orf02180	known_mRNA	74.44	63.47	98.09	20.45	88.12	78.82	86.15	70.15	84.77	23.49	162.22	48.62	K06287|1|1.1e-109|401.0|pul:NT08PM_2197|septum formation protein	GO:0005737//cytoplasm	-	-	gi|492027582|ref|WP_005723788.1|/7.6e-109/septum formation inhibitor Maf [Pasteurella multocida]
chr_orf01952	known_mRNA	365.13	346.81	641.84	237.54	233.82	161.32	537.67	425.77	396.86	207.39	247.5	345.57	K02470|1|0.0e+00|1593.2|pul:NT08PM_1795|DNA gyrase subunit B [EC:5.99.1.3]	GO:0005694//chromosome;GO:0005737//cytoplasm	GO:0003677//DNA binding;GO:0005524//ATP binding;GO:0003918//DNA topoisomerase type II (ATP-hydrolyzing) activity;GO:0000287//magnesium ion binding	GO:0006261//DNA-dependent DNA replication;GO:0006265//DNA topological change	gi|504481321|ref|WP_014668423.1|/0.0e+00/DNA gyrase subunit B [Pasteurella multocida]
chr_orf01788	known_mRNA	100.57	105.01	142.59	145.58	94.17	101.2	117.58	97.88	96.72	29.89	61.93	55.69	K03179|1|1.7e-127|460.7|hsm:HSM_0025|4-hydroxybenzoate polyprenyltransferase [EC:2.5.1.39]	GO:0005886//plasma membrane;GO:0016021//integral component of membrane	GO:0008412//4-hydroxybenzoate octaprenyltransferase activity	GO:0006744//ubiquinone biosynthetic process	gi|260632498|gb|EEX50670.1|/2.2e-149/4-hydroxybenzoate polyprenyl transferase [Pasteurella dagmatis ATCC 43325]
chr_orf02015	known_mRNA	231.3	225.48	308.4	264.62	205.64	322.35	361.48	341.4	318.56	190.16	187.62	219.33	K09811|1|6.2e-144|515.4|aacn:AANUM_0196|cell division transport system permease protein	GO:0016021//integral component of membrane;GO:0005886//plasma membrane	-	GO:0007049//cell cycle;GO:0051301//cell division	gi|492124624|ref|WP_005755112.1|/3.1e-173/cell division protein FtsX [Pasteurella multocida]
chr_orf02415	known_mRNA	81.22	48.11	103.9	90.27	216.76	290.79	194.5	140.61	136.67	0	239.7	153.95	K00857|1|2.7e-105|386.3|pmu:PM1236|thymidine kinase [EC:2.7.1.21]	GO:0005737//cytoplasm	GO:0008270//zinc ion binding;GO:0004797//thymidine kinase activity;GO:0005524//ATP binding	GO:0009157//deoxyribonucleoside monophosphate biosynthetic process;GO:0016310//phosphorylation;GO:0071897//DNA biosynthetic process	gi|492014421|ref|WP_005717659.1|/1.9e-104/thymidine kinase [Pasteurella multocida]
chr_orf01844	known_mRNA	46.2	43.03	100.14	791.48	494.92	443.42	90.16	51.72	48.43	545.96	442.67	579.89	K11069|1|6.7e-163|578.6|aao:ANH9381_0650|spermidine/putrescine transport system substrate-binding protein	-	-	-	gi|810362918|ref|WP_046333573.1|/6.6e-201/spermidine/putrescine ABC transporter substrate-binding protein [Pasteurella multocida]
chr_orf01502	known_mRNA	74.2	64.84	96.6	86.64	77.68	104.14	198.73	114.47	122.9	31.28	86.44	129.53	K03571|1|4.8e-87|325.5|pmul:DR93_2141|rod shape-determining protein MreD	GO:0016021//integral component of membrane;GO:0005886//plasma membrane	-	GO:0008360//regulation of cell shape	gi|492030103|ref|WP_005725048.1|/3.3e-86/rod shape-determining protein MreD [Pasteurella multocida]
chr_orf01348	known_mRNA	28.72	28.34	48.65	22.77	12.99	0	42.26	33.2	40.72	0	14.18	17	K03212|1|2.5e-230|802.7|pmp:Pmu_12500|23S rRNA (uracil747-C5)-methyltransferase [EC:2.1.1.189]	-	GO:0070041//rRNA (uridine-C5-)-methyltransferase activity;GO:0005506//iron ion binding;GO:0051539//4 iron, 4 sulfur cluster binding	GO:0031167//rRNA methylation	gi|504092314|ref|WP_014326308.1|/1.7e-229/23S rRNA (uracil(747)-C(5))-methyltransferase [Pasteurella multocida]
chr_orf00080	known_mRNA	0	0	0	0	0	0	24.49	8.1	9.04	0	0	0	-	GO:0016020//membrane	-	-	gi|504204373|ref|WP_014391475.1|/7.7e-34/hypothetical protein [Pasteurella multocida]
chr_orf01513	known_mRNA	122.43	120.3	169.26	375.16	648.38	614.79	157.3	135.29	105.42	393.56	397.23	532.66	K01491|1|2.2e-135|486.9|hpr:PARA_09320|methylenetetrahydrofolate dehydrogenase (NADP+) / methenyltetrahydrofolate cyclohydrolase [EC:1.5.1.5 3.5.4.9]	-	GO:0004488//methylenetetrahydrofolate dehydrogenase (NADP+) activity;GO:0004477//methenyltetrahydrofolate cyclohydrolase activity	GO:0009086//methionine biosynthetic process;GO:0055114//oxidation-reduction process;GO:0006164//purine nucleotide biosynthetic process;GO:0000105//histidine biosynthetic process;GO:0009396//folic acid-containing compound biosynthetic process;GO:0035999//tetrahydrofolate interconversion	gi|492116684|ref|WP_005752391.1|/6.9e-156/bifunctional 5,10-methylene-tetrahydrofolate dehydrogenase/5,10-methylene-tetrahydrofolate cyclohydrolase [Pasteurella multocida]
chr_orf00293	known_mRNA	1903.22	1931.9	2602.57	3049.58	1740.3	1998.52	1703.77	1727.45	1663.8	1855.34	1787.15	1857.68	-	-	-	-	gi|492026279|ref|WP_005722963.1|/3.7e-70/membrane protein [Pasteurella multocida]
chr_orf01467	known_mRNA	74.45	72.96	94.39	119.69	126.67	170.28	110.2	75.23	82.23	140.1	138.25	153.33	K00099|1|5.0e-226|788.5|pmu:PM1988|1-deoxy-D-xylulose-5-phosphate reductoisomerase [EC:1.1.1.267]	-	GO:0030604//1-deoxy-D-xylulose-5-phosphate reductoisomerase activity;GO:0046872//metal ion binding;GO:0070402//NADPH binding;GO:0016853//isomerase activity	GO:0016114//terpenoid biosynthetic process;GO:0019288//isopentenyl diphosphate biosynthetic process, methylerythritol 4-phosphate pathway;GO:0055114//oxidation-reduction process	gi|511369668|gb|EPC09873.1|/2.4e-226/1-deoxy-D-xylulose 5-phosphate reductoisomerase, partial [Pasteurella multocida 1500E]
chr_orf02344	known_mRNA	247.66	255.42	444.74	140.4	204.3	78.32	231.27	228.58	200.47	256.74	64.46	260.84	K08591|1|3.0e-115|419.5|pmv:PMCN06_2162|glycerol-3-phosphate acyltransferase PlsY [EC:2.3.1.15]	GO:0005886//plasma membrane;GO:0016021//integral component of membrane	GO:0043772	GO:0008654//phospholipid biosynthetic process	gi|492016883|ref|WP_005718674.1|/2.1e-114/glycerol-3-phosphate acyltransferase [Pasteurella multocida]
chr_orf01290	known_mRNA	264.66	206.56	373.21	359.62	510.5	318.41	405.81	240.59	244.61	361.57	719.16	538.9	K04087|1|9.1e-161|571.2|pul:NT08PM_1218|membrane protease subunit HflC [EC:3.4.-.-]	GO:0016021//integral component of membrane	GO:0008233//peptidase activity	GO:0052547//regulation of peptidase activity	gi|492019833|ref|WP_005720174.1|/6.3e-160/protease modulator HflC [Pasteurella multocida]
chr_orf01947	known_mRNA	1619.93	1637.34	3169.48	5626.11	2965.74	1988.81	4018.97	2301.13	2321.55	5056.34	4369.73	4522.18	K19784|1|2.4e-10|70.9|bop:AXW83_10990|chromate reductase	-	GO:0016491//oxidoreductase activity	GO:0055114//oxidation-reduction process	gi|505740910|ref|WP_015702543.1|/9.3e-98/NADPH-dependent fmn reductase [Pasteurella multocida]
chr_orf00090	known_mRNA	4.42	3.13	11.93	21.53	108.2	0	4.71	2.77	7.73	0	0	0	-	-	-	-	gi|380872951|gb|AFF25318.1|/5.8e-26/hypothetical protein PMCN06_2093 [Pasteurella multocida subsp. multocida str. HN06]
chr_orf00153	known_mRNA	317.19	275.24	298.08	183.25	316.86	213.02	407.31	217.56	233.22	187.56	357.85	284.8	K01961|1|1.3e-235|820.5|msu:MS1788|acetyl-CoA carboxylase, biotin carboxylase subunit [EC:6.4.1.2 6.3.4.14]	-	GO:0003989//acetyl-CoA carboxylase activity;GO:0046872//metal ion binding;GO:0005524//ATP binding;GO:0004075//biotin carboxylase activity	-	gi|895829238|ref|WP_048950089.1|/1.1e-243/acetyl-CoA carboxylase biotin carboxylase subunit [Haemophilus influenzae]
chr_orf01561	known_mRNA	73.36	83.2	199.88	52.19	130	0	29.45	13.76	15.39	0	0	0	-	-	-	-	gi|915824998|ref|WP_050899297.1|/2.1e-35/hypothetical protein [Pasteurella multocida]
chr_orf02123	known_mRNA	59.67	50.88	106.45	59.21	0	0	115.06	93.56	78.79	57.55	39.75	59.56	K07126|1|4.9e-98|362.1|pmp:Pmu_18790|uncharacterized protein	-	-	-	gi|492116212|ref|WP_005752155.1|/7.5e-97/hypothetical protein [Pasteurella multocida]
chr_orf02368	known_mRNA	419.28	418.3	640.39	228.62	176.29	330.97	499.5	383.39	534.08	283.2	234.73	199.32	-	GO:0016021//integral component of membrane	-	-	gi|505741058|ref|WP_015702690.1|/7.6e-97/hypothetical protein [Pasteurella multocida]
chr_orf00413	known_mRNA	425.69	392.32	415.85	33.86	44.46	71.75	225.26	239.49	283.52	56.04	19.36	63.83	K03631|1|7.1e-231|805.1|aap:NT05HA_1273|DNA repair protein RecN (Recombination protein N)	-	GO:0005524//ATP binding	GO:0006310//DNA recombination;GO:0006281//DNA repair	gi|492113734|ref|WP_005751251.1|/0.0e+00/DNA repair protein RecN [Pasteurella multocida]
chr_orf00061	known_mRNA	57.05	75.59	127.52	151.08	103.39	46.22	31.66	20.78	47.37	55.33	0	0	-	GO:0016021//integral component of membrane	-	-	gi|504204000|ref|WP_014391102.1|/4.0e-93/hypothetical protein [Pasteurella multocida]
chr_orf01208	known_mRNA	156.35	119.71	281.12	163.26	248.51	133.63	220.05	125.84	152.71	117.78	271.19	150.38	K12248|1|1.2e-238|830.5|pmu:PM0188|beta-galactoside alpha-2,6-sialyltransferase (sialyltransferase 0160) [EC:2.4.99.1]	-	GO:0016757//transferase activity, transferring glycosyl groups	-	gi|504092244|ref|WP_014326238.1|/1.2e-238/sialyltransferase PMO188 family protein [Pasteurella multocida]
chr_orf00276	known_mRNA	60.48	38.8	59.32	16.54	0	0	29.62	39	38.14	0	0	44.4	K12410|1|2.2e-37|159.5|pul:NT08PM_0237|NAD-dependent deacetylase [EC:3.5.1.-]	GO:0005737//cytoplasm	GO:0036054//protein-malonyllysine demalonylase activity;GO:0070403//NAD+ binding;GO:0034979//NAD-dependent protein deacetylase activity;GO:0008270//zinc ion binding;GO:0036055//protein-succinyllysine desuccinylase activity	GO:0006476//protein deacetylation;GO:0036047//peptidyl-lysine demalonylation;GO:0036049//peptidyl-lysine desuccinylation	gi|499209416|ref|WP_010906956.1|/1.5e-36/NAD-dependent deacylase [Pasteurella multocida]
chr_orf00350	known_mRNA	120.55	105.59	156.97	172.3	210.32	178.61	258.56	184.39	170.33	314.46	301.7	289.39	K02558|1|3.6e-225|785.8|hiu:HIB_01790|UDP-N-acetylmuramate: L-alanyl-gamma-D-glutamyl-meso-diaminopimelate ligase [EC:6.3.2.45]	GO:0016021//integral component of membrane	GO:0016881//acid-amino acid ligase activity;GO:0005524//ATP binding	GO:0007049//cell cycle;GO:0008360//regulation of cell shape;GO:0071555//cell wall organization;GO:0009254//peptidoglycan turnover;GO:0051301//cell division;GO:0009252//peptidoglycan biosynthetic process	gi|492150119|ref|WP_005763021.1|/1.3e-241/UDP-N-acetylmuramate:L-alanyl-gamma-D-glutamyl-meso-diaminopimelate ligase [Pasteurella dagmatis]
chr_orf02312	known_mRNA	307.7	338.49	604.56	566.16	80.12	536.54	609.37	454.09	436.93	330.61	369.85	304.85	K09888|1|1.9e-46|189.9|pmul:DR93_639|cell division protein ZapA	GO:0005737//cytoplasm	-	GO:0007049//cell cycle;GO:0051301//cell division	gi|492016984|ref|WP_005718731.1|/1.3e-45/cell division protein ZapA [Pasteurella multocida]
chr_orf02214	known_mRNA	42.31	55.85	68.93	8.84	0	15.84	35.59	25.41	26.41	27.91	12.85	30.82	K03326|1|1.0e-237|827.4|pmul:DR93_544|C4-dicarboxylate transporter, DcuC family	GO:0016021//integral component of membrane	GO:0015556//C4-dicarboxylate transmembrane transporter activity	GO:0015740//C4-dicarboxylate transport	gi|492027679|ref|WP_005723851.1|/7.1e-237/C4-dicarboxylate ABC transporter [Pasteurella multocida]
chr_orf01337	known_mRNA	392.09	372.82	797.45	700.54	766	617.36	968.57	698.14	548.7	866.47	776.84	893.64	K00560|1|3.6e-154|549.3|hso:HS_1619|thymidylate synthase [EC:2.1.1.45]	GO:0005737//cytoplasm	GO:0004799//thymidylate synthase activity	GO:0032259//methylation;GO:0006235//dTTP biosynthetic process;GO:0006231//dTMP biosynthetic process	gi|492113113|ref|WP_005751072.1|/2.3e-167/thymidylate synthase [Pasteurella multocida]
chr_orf02151	known_mRNA	510.53	491.48	782.22	365.24	552.13	705.19	663.46	423.84	406.18	676.6	712.89	638.29	K00615|1|0.0e+00|1233.8|hsm:HSM_1664|transketolase [EC:2.2.1.1]	-	GO:0046872//metal ion binding;GO:0004802//transketolase activity	GO:0008152//metabolic process	gi|896210407|ref|WP_049214776.1|/0.0e+00/transketolase [Pasteurella multocida]
chr_orf00176	known_mRNA	191.19	161.5	256.97	77.33	116.16	117.09	297.63	290.39	297.58	126.36	95.21	52.32	-	GO:0016021//integral component of membrane	GO:0004519//endonuclease activity	GO:0090305//nucleic acid phosphodiester bond hydrolysis	gi|557248863|gb|ESQ70959.1|/7.8e-213/endonuclease [Pasteurella multocida subsp. multocida P1062]
chr_orf01464	known_mRNA	544.37	443.24	622.47	608.39	689.25	756.8	677.45	630.71	607.72	408.04	513.62	420.56	K11749|1|1.9e-250|869.8|pmul:DR93_2108|regulator of sigma E protease [EC:3.4.24.-]	GO:0016021//integral component of membrane;GO:0005886//plasma membrane	GO:0046872//metal ion binding;GO:0004222//metalloendopeptidase activity	GO:0006508//proteolysis	gi|504092365|ref|WP_014326359.1|/1.3e-249/zinc metalloprotease [Pasteurella multocida]
chr_orf01117	known_mRNA	33.43	25.12	44.52	564.94	857.67	869.54	76.35	27.57	31.57	1417.07	1085.72	1069.97	K11069|1|8.5e-158|561.6|hsm:HSM_1532|spermidine/putrescine transport system substrate-binding protein	GO:0042597//periplasmic space	GO:0019808//polyamine binding	GO:0015846//polyamine transport	gi|499209009|ref|WP_010906549.1|/3.4e-197/putrescine/spermidine ABC transporter substrate-binding protein [Pasteurella multocida]
chr_orf02473	known_mRNA	169.43	197.02	255.81	297.01	225.56	424.02	247.2	167.52	181.2	125.65	148.74	118.89	K07387|1|1.1e-135|487.6|pmu:PM1190|putative metalloprotease [EC:3.4.24.-]	-	GO:0004222//metalloendopeptidase activity	GO:0006508//proteolysis	gi|380873127|gb|AFF25494.1|/2.0e-135/M48 family peptidase [Pasteurella multocida subsp. multocida str. HN06]
chr_orf01501	known_mRNA	113.55	113.73	171.47	103.22	218.12	350.8	164.85	107.79	163.82	70.49	194.96	131.46	K09979|1|2.1e-81|306.6|pmv:PMCN06_1364|uncharacterized protein	-	GO:0004733//pyridoxamine-phosphate oxidase activity;GO:0010181//FMN binding	GO:0042823//pyridoxal phosphate biosynthetic process;GO:0055114//oxidation-reduction process	gi|356597546|gb|AET16272.1|/1.5e-80/FMN-binding split barrel-like protein [Pasteurella multocida 36950]
chr_orf01764	known_mRNA	0	0	0	39.03	0	0	0	4.12	4.58	0	0	0	K02571|1|1.9e-21|105.9|pmv:PMCN06_1580|periplasmic nitrate reductase NapE	GO:0016021//integral component of membrane	-	-	gi|492059090|ref|WP_005736300.1|/1.3e-20/nitrate/trimethylamine N-oxide reductase NapE/TorE [Pasteurella multocida]
chr_orf01012	known_mRNA	382	353.34	598.5	336.56	585.96	714.93	454.72	315.03	364.13	170.08	264.23	272.79	K03748|1|3.0e-121|439.5|pmp:Pmu_09530|SanA protein	-	-	-	gi|492025626|ref|WP_005722678.1|/2.1e-120/membrane protein [Pasteurella multocida]
chr_orf00537	known_mRNA	230.84	243.28	364.71	220.55	376.48	345.99	414.76	262.99	242.54	236.05	304.29	228.02	K00796|1|8.3e-116|421.8|aap:NT05HA_0993|dihydropteroate synthase [EC:2.5.1.15]	-	GO:0046872//metal ion binding;GO:0004156//dihydropteroate synthase activity	GO:0046656//folic acid biosynthetic process;GO:0046654//tetrahydrofolate biosynthetic process	gi|512748265|ref|WP_016504422.1|/1.0e-151/dihydropteroate synthase [Pasteurella multocida]
chr_orf00115	known_mRNA	68.33	65.41	129.22	53.35	70.69	95.31	70.62	44.97	44.43	0	40.45	36.37	-	-	-	-	gi|514429478|ref|WP_016569978.1|/5.9e-55/hypothetical protein [Pasteurella multocida]
chr_orf00752	known_mRNA	42.23	32.97	44	35.72	55.49	16.59	13.36	10.86	9.05	58.17	33.49	42.17	K05367|1|0.0e+00|1590.5|pmp:Pmu_07110|penicillin-binding protein 1C [EC:2.4.1.129]	-	GO:0008658//penicillin binding;GO:0008955//peptidoglycan glycosyltransferase activity	GO:0009252//peptidoglycan biosynthetic process	gi|504092037|ref|WP_014326031.1|/0.0e+00/penicillin-binding protein 1C [Pasteurella multocida]
chr_orf00165	known_mRNA	0	0	0.04	102.16	0	28.95	0.23	0.22	0.02	184.17	210.82	152.04	K07496|1|6.3e-223|778.1|mhaq:WC39_05195|putative transposase	-	-	-	gi|338217014|gb|EGP02939.1|/5.1e-223/IS605 family transposase OrfB [Pasteurella multocida subsp. gallicida str. Anand1_poultry]
chr_orf01841	known_mRNA	90.85	81.51	193.23	248.88	396.03	225.38	260.61	152.2	130.41	365.67	488.7	369.94	K01585|1|0.0e+00|1110.5|gan:UMN179_01290|arginine decarboxylase [EC:4.1.1.19]	-	GO:0046872//metal ion binding;GO:0008792//arginine decarboxylase activity	GO:0006527//arginine catabolic process;GO:0008295//spermidine biosynthetic process	gi|917516666|ref|WP_052123083.1|/0.0e+00/arginine decarboxylase [Gallibacterium anatis]
chr_orf00003	known_mRNA	82.64	81.6	159.94	290.25	189.37	430.71	255.38	192.06	161.16	218.96	206.95	267.22	K03629|1|2.6e-170|603.2|hpr:PARA_00610|DNA replication and repair protein RecF	GO:0005737//cytoplasm	GO:0003697//single-stranded DNA binding;GO:0005524//ATP binding	GO:0006260//DNA replication;GO:0009432//SOS response;GO:0006281//DNA repair	gi|492121916|ref|WP_005754686.1|/4.1e-206/DNA recombination protein RecF [Pasteurella multocida]
chr_orf01160	known_mRNA	218.6	212.29	350.34	815.83	885.5	727.13	449.89	248.35	223.48	987.28	681.88	898.23	K03074|1|7.1e-175|618.2|pmu:PM0226|preprotein translocase subunit SecF	GO:0005622//intracellular;GO:0005886//plasma membrane;GO:0016021//integral component of membrane	GO:0015450//P-P-bond-hydrolysis-driven protein transmembrane transporter activity	GO:0043952//protein transport by the Sec complex;GO:0065002//intracellular protein transmembrane transport;GO:0006605//protein targeting	gi|12720452|gb|AAK02310.1|/4.9e-174/SecF [Pasteurella multocida subsp. multocida str. Pm70]
chr_orf02197	known_mRNA	33.41	34.19	46.13	524.7	722.03	879.26	64.71	54.04	61.57	1140.35	1021.21	1192	K02014|1|2.3e-123|448.4|eao:BD94_1764|iron complex outermembrane recepter protein	GO:0009279//cell outer membrane	GO:0004872//receptor activity	GO:0006810//transport	gi|505740999|ref|WP_015702631.1|/0.0e+00/membrane protein [Pasteurella multocida]
chr_orf00938	known_mRNA	51.76	52.95	96.77	376.63	291.02	293.68	53	38.57	46.96	175.58	180.56	204.66	K07263|1|0.0e+00|1134.4|aat:D11S_1631|zinc protease [EC:3.4.24.-]	-	GO:0046872//metal ion binding;GO:0004222//metalloendopeptidase activity	GO:0006508//proteolysis	gi|512748582|ref|WP_016504629.1|/0.0e+00/zinc protease [Pasteurella multocida]
chr_orf01248	known_mRNA	267.61	288.5	317.56	28.51	52.39	70.39	129.36	128.1	128.5	41.54	38.25	40.13	K00852|1|5.2e-167|592.0|pmp:Pmu_11610|ribokinase [EC:2.7.1.15]	-	GO:0004747//ribokinase activity	GO:0046835//carbohydrate phosphorylation;GO:0006014//D-ribose metabolic process	gi|504092259|ref|WP_014326253.1|/3.6e-166/ribokinase [Pasteurella multocida]
chr_orf00586	known_mRNA	62.11	55.62	72.91	229.13	115.05	308.96	90.18	68.86	78.76	128.23	101.19	113.74	K06175|1|6.4e-136|488.4|pmv:PMCN06_0500|tRNA pseudouridine65 synthase [EC:5.4.99.26]	-	GO:0009982//pseudouridine synthase activity;GO:0003723//RNA binding	GO:0001522//pseudouridine synthesis;GO:0008033//tRNA processing	gi|492024347|ref|WP_005721821.1|/8.6e-139/tRNA pseudouridine synthase TruC [Pasteurella multocida]
chr_orf02068	known_mRNA	8.3	7.85	10.2	10.45	81.82	0	7.73	11.46	9.01	0	0	0	K01104|1|9.0e-91|337.8|pmp:Pmu_18360|protein-tyrosine phosphatase [EC:3.1.3.48]	-	GO:0004725//protein tyrosine phosphatase activity	GO:0035335//peptidyl-tyrosine dephosphorylation	gi|492124668|ref|WP_005755156.1|/6.2e-90/protein-tyrosine-phosphatase [Pasteurella multocida]
chr_orf01259	known_mRNA	28.42	28.49	59.99	62.88	88.53	39.66	107.93	71.18	73.58	35.02	0	91.85	K02563|1|1.2e-196|690.6|pmul:DR93_1924|UDP-N-acetylglucosamine--N-acetylmuramyl-(pentapeptide) pyrophosphoryl-undecaprenol N-acetylglucosamine transferase [EC:2.4.1.227]	GO:0005886//plasma membrane	GO:0051991;GO:0050511//undecaprenyldiphospho-muramoylpentapeptide beta-N-acetylglucosaminyltransferase activity	GO:0007049//cell cycle;GO:0008360//regulation of cell shape;GO:0071555//cell wall organization;GO:0051301//cell division;GO:0009252//peptidoglycan biosynthetic process;GO:0030259//lipid glycosylation	gi|504092266|ref|WP_014326260.1|/8.5e-196/UDP-N-acetylglucosamine--N-acetylmuramyl-(pentapeptide) pyrophosphoryl-undecaprenol N-acetylglucosamine transferase [Pasteurella multocida]
chr_orf02261	known_mRNA	9.65	8.32	12.11	22.46	59.13	0	13.07	6.14	11.33	0	0	29.37	K07686|1|1.3e-107|394.0|pmul:DR93_590|two-component system, NarL family, uhpT operon response regulator UhpA	GO:0005622//intracellular	GO:0003677//DNA binding	GO:0006355//regulation of transcription, DNA-templated;GO:0000160//phosphorelay signal transduction system	gi|505741028|ref|WP_015702660.1|/9.3e-107/DNA-binding response regulator [Pasteurella multocida]
chr_orf01704	known_mRNA	48.84	57.16	70.75	82.29	23.73	31.86	74.17	60.17	50.28	170.1	104.4	117.35	K15460|1|1.4e-135|487.3|pmul:DR93_94|tRNA1Val (adenine37-N6)-methyltransferase [EC:2.1.1.223]	GO:0005737//cytoplasm	GO:0003676//nucleic acid binding;GO:0016430//tRNA (adenine-N6-)-methyltransferase activity	GO:0030488//tRNA methylation	gi|504092421|ref|WP_014326415.1|/9.6e-135/tRNA(1)(Val) (adenine(37)-N(6))-methyltransferase [Pasteurella multocida]
chr_orf00216	known_mRNA	85.98	82.4	83.37	63.27	78.92	26.5	94.04	75.1	82.98	47	21.64	71.35	K18654|1|2.5e-160|569.7|pmul:DR93_921|kanosamine-6-phosphate phosphatase [EC:3.1.3.92]	-	-	-	gi|504091743|ref|WP_014325737.1|/1.7e-159/haloacid dehalogenase [Pasteurella multocida]
chr_orf00249	known_mRNA	147.88	131.72	172.84	36.53	69.76	28.15	61	39.01	47	5.49	30.33	29.55	K16692|1|0.0e+00|1350.5|pmul:DR93_951|tyrosine-protein kinase Etk/Wzc [EC:2.7.10.-]	GO:0016021//integral component of membrane	-	GO:0009103//lipopolysaccharide biosynthetic process;GO:0045226//extracellular polysaccharide biosynthetic process	gi|504091763|ref|WP_014325757.1|/0.0e+00/tyrosine protein kinase [Pasteurella multocida]
chr_orf00793	known_mRNA	259.1	260.19	374.09	267.1	967.7	1235.93	159.51	153.77	152.7	917.02	1266.9	1562.51	-	GO:0016021//integral component of membrane	-	-	gi|512748026|ref|WP_016504242.1|/2.5e-234/hypothetical protein [Pasteurella multocida]
chr_orf01769	known_mRNA	16153.6	13582.1	15551.6	2407.98	2864.13	1941.52	10623	16125.3	15518.7	1737.09	1166.17	1637.77	K03597|1|1.5e-103|380.6|pmp:Pmu_15480|sigma-E factor negative regulatory protein RseA	GO:0005886//plasma membrane	GO:0016989//sigma factor antagonist activity	GO:1903506//regulation of nucleic acid-templated transcription;GO:0006950//response to stress	gi|504092453|ref|WP_014326447.1|/1.0e-102/sigma-E factor negative regulatory protein [Pasteurella multocida]
chr_orf00094	known_mRNA	51.45	82.2	163.27	50.07	41.28	110.66	73.41	49.66	33.69	166.48	276.17	124.15	-	-	-	-	gi|505729019|ref|WP_015691076.1|/5.6e-83/hypothetical protein [Pasteurella multocida]
chr_orf00933	known_mRNA	289.23	389.06	456.11	477.78	497.13	776.78	507.89	360.2	526.49	342.35	287.55	258.57	K08992|1|6.1e-45|184.9|pmp:Pmu_08800|lipopolysaccharide assembly protein A	GO:0005840//ribosome;GO:0005887//integral component of plasma membrane	-	GO:0008653//lipopolysaccharide metabolic process	gi|492025296|ref|WP_005722462.1|/4.2e-44/membrane protein [Pasteurella multocida]
chr_orf02309	known_mRNA	239.48	248.69	408.19	66.25	57.58	139.35	227.71	146.84	147.45	190.9	163.27	139.29	K01262|1|3.8e-256|888.6|pmu:PM1724|Xaa-Pro aminopeptidase [EC:3.4.11.9]	-	GO:0030145//manganese ion binding;GO:0004177//aminopeptidase activity	GO:0006508//proteolysis	gi|499209764|ref|WP_010907304.1|/2.7e-255/Xaa-Pro aminopeptidase [Pasteurella multocida]
chr_orf01898	known_mRNA	263.42	233.56	410.07	196.41	270.51	279.46	540.71	368.1	351.82	281.15	159.89	225.93	K00640|1|3.0e-147|526.2|pmu:PM1430|serine O-acetyltransferase [EC:2.3.1.30]	GO:0005737//cytoplasm	GO:0009001//serine O-acetyltransferase activity	GO:0006535//cysteine biosynthetic process from serine	gi|492015554|ref|WP_005717958.1|/2.1e-146/serine O-acetyltransferase [Pasteurella multocida]
chr_orf00638	known_mRNA	54.27	54.67	53.97	78.72	282.83	341.58	66.13	56.71	64.57	180.82	249.71	65.49	K17247|1|5.3e-115|418.7|pmul:DR93_1315|methionine sulfoxide reductase heme-binding subunit	GO:0005887//integral component of plasma membrane	GO:0046872//metal ion binding;GO:0009055//electron carrier activity;GO:0010181//FMN binding;GO:0020037//heme binding	GO:0030091//protein repair;GO:0055114//oxidation-reduction process	gi|492128816|ref|WP_005756439.1|/3.6e-114/sulfite oxidase [Pasteurella multocida]
chr_orf00728	known_mRNA	581.12	498.36	468.07	364.7	216.08	405.44	964.65	792.67	764.41	69.81	144.8	130.18	K03635|1|6.2e-81|305.1|pmul:DR93_1452|molybdopterin synthase catalytic subunit [EC:2.8.1.12]	-	GO:0030366//molybdopterin synthase activity	GO:0006777//Mo-molybdopterin cofactor biosynthetic process	gi|504092026|ref|WP_014326020.1|/4.3e-80/molybdopterin guanine dinucleotide biosynthesis protein MoaE [Pasteurella multocida]
chr_orf00437	known_mRNA	61.08	69.23	86.06	128.25	211.47	266.5	137.49	93.11	92.65	188.03	202.03	259.54	K03979|1|9.7e-203|711.1|hpr:PARA_01730|GTPase [EC:3.6.5.-]	GO:0005737//cytoplasm	GO:0005525//GTP binding;GO:0000287//magnesium ion binding;GO:0003924//GTPase activity	GO:0042254//ribosome biogenesis	gi|492155785|ref|WP_005765420.1|/1.3e-205/GTPase ObgE [Pasteurella dagmatis]
chr_orf00145	known_mRNA	71.69	73.57	89.99	65.95	36.78	115.36	71.81	47.73	57.74	106.5	120.38	52.12	-	GO:0016021//integral component of membrane	-	-	gi|570281339|gb|AHE63527.1|/1.8e-229/membrane protein [Pasteurella multocida subsp. multocida str. HB03]
chr_orf00288	known_mRNA	85.19	61.97	93.64	1165.95	572.93	720.26	154.3	55.72	80.64	978.3	874.49	964.95	K16168|1|4.0e-15|86.7|gst:HW35_03010|methyltransferase	GO:0016021//integral component of membrane	GO:0004671//protein C-terminal S-isoprenylcysteine carboxyl O-methyltransferase activity	GO:0006481//C-terminal protein methylation	gi|492026289|ref|WP_005722973.1|/6.8e-90/membrane protein [Pasteurella multocida]
chr_orf01636	known_mRNA	79.37	79.44	104.7	127.73	382.32	171.29	96.22	73.43	80.87	89.59	92.82	97.38	K00931|1|1.9e-179|633.6|aap:NT05HA_1521|glutamate 5-kinase [EC:2.7.2.11]	GO:0005737//cytoplasm	GO:0003723//RNA binding;GO:0005524//ATP binding;GO:0004349//glutamate 5-kinase activity	GO:0016310//phosphorylation;GO:0055129//L-proline biosynthetic process	gi|997116519|gb|AMK08477.1|/2.2e-202/proB protein [Pasteurella multocida]
chr_orf00655	known_mRNA	2501.14	1746.45	1905.98	1997.69	2040.96	1954.1	1556.84	1467.92	1125.09	1041.81	1719.02	1517.64	K06077|1|2.3e-78|296.6|pmu:PM0554|outer membrane lipoprotein SlyB	GO:0019867//outer membrane	-	-	gi|492114184|ref|WP_005751422.1|/1.6e-77/membrane protein [Pasteurella multocida]
chr_orf02014	known_mRNA	95.5	95.16	137.91	72.36	159.81	71.49	204.95	138.21	150.53	127.56	88.08	88	K09812|1|2.1e-106|390.2|aah:CF65_01422|cell division transport system ATP-binding protein	-	GO:0016887//ATPase activity;GO:0005524//ATP binding	GO:0051301//cell division	gi|492016225|ref|WP_005718118.1|/5.7e-118/cell division ATP-binding protein FtsE [Pasteurella multocida]
chr_orf02350	known_mRNA	48.33	47.67	99.73	289.69	308.05	331.18	143.05	79.44	73.38	195.08	202.11	196.89	K01698|1|2.6e-167|593.2|hso:HS_0548|porphobilinogen synthase [EC:4.2.1.24]	-	GO:0046872//metal ion binding;GO:0004655//porphobilinogen synthase activity	GO:0006779//porphyrin-containing compound biosynthetic process	gi|505741053|ref|WP_015702685.1|/1.0e-193/delta-aminolevulinic acid dehydratase [Pasteurella multocida]
chr_orf00621	known_mRNA	465.05	434.9	658.26	346.21	301.1	224.36	483.6	360.8	330.54	214.7	222.41	399.95	K03270|1|1.7e-96|357.1|pmp:Pmu_05860|3-deoxy-D-manno-octulosonate 8-phosphate phosphatase (KDO 8-P phosphatase) [EC:3.1.3.45]	-	GO:0046872//metal ion binding;GO:0019143//3-deoxy-manno-octulosonate-8-phosphatase activity	GO:0016311//dephosphorylation	gi|492024502|ref|WP_005721972.1|/1.1e-95/3-deoxy-D-manno-octulosonate 8-phosphate phosphatase [Pasteurella multocida]
chr_orf02397	known_mRNA	345.97	405.33	393.93	59.36	110.42	42.4	61.77	53	50.78	87.44	51.76	67.23	K05878|1|1.1e-189|667.5|pmul:DR93_713|dihydroxyacetone kinase, N-terminal domain [EC:2.7.1.-]	-	GO:0004371//glycerone kinase activity	GO:0006071//glycerol metabolic process;GO:0016310//phosphorylation	gi|505741068|ref|WP_015702700.1|/7.3e-189/dihydroxyacetone kinase subunit DhaK [Pasteurella multocida]
chr_orf01398	known_mRNA	27.79	24.78	42.72	91.65	114.81	82.37	64.61	44.13	45.6	30.12	74.92	64.88	K04016|1|5.0e-265|918.7|msu:MS1815|cytochrome c-type biogenesis protein NrfE	GO:0016021//integral component of membrane	GO:0020037//heme binding;GO:0015232//heme transporter activity;GO:0016829//lyase activity	GO:0017004//cytochrome complex assembly;GO:0015886//heme transport	gi|499208896|ref|WP_010906436.1|/0.0e+00/heme lyase subunit CcmF [Pasteurella multocida]
chr_orf01392	known_mRNA	164.75	149.06	249.15	67.03	122.89	66.15	237.77	177.83	160.44	118.99	115.55	87.92	K02337|1|0.0e+00|1998.4|hpr:PARA_05490|DNA polymerase III subunit alpha [EC:2.7.7.7]	GO:0005737//cytoplasm	GO:0003887//DNA-directed DNA polymerase activity;GO:0003677//DNA binding;GO:0008408//3'-5' exonuclease activity	GO:0006260//DNA replication;GO:0090305//nucleic acid phosphodiester bond hydrolysis;GO:0071897//DNA biosynthetic process	gi|810415095|ref|WP_046338936.1|/0.0e+00/DNA polymerase III subunit alpha [Pasteurella multocida]
chr_orf02016	known_mRNA	106.52	84.89	116.16	225.85	517.48	892.1	144.47	113.02	84.78	445.88	123.21	233.86	K00484|1|2.3e-92|343.2|pmul:DR93_371|flavin reductase (NADH) [EC:1.5.1.36]	-	GO:0051287//NAD binding;GO:0004497//monooxygenase activity;GO:0016651//oxidoreductase activity, acting on NAD(P)H;GO:0010181//FMN binding	GO:0042537//benzene-containing compound metabolic process;GO:0055114//oxidation-reduction process	gi|492056673|ref|WP_005735585.1|/1.6e-91/4-hydroxyphenylacetate 3-monooxygenase, reductase component [Pasteurella multocida]
chr_orf00917	known_mRNA	14001	15464.4	23587.9	57122.8	47141.8	45944.1	23002.7	14827	14110.2	43191	43328.9	44223.7	K03286|1|1.2e-196|690.6|pmp:Pmu_08640|OmpA-OmpF porin, OOP family	GO:0016021//integral component of membrane;GO:0009279//cell outer membrane	GO:0005198//structural molecule activity	-	gi|380701840|gb|AFD95748.1|/8.4e-196/outer membrane protein A [Pasteurella multocida]
chr_orf01840	known_mRNA	176.41	172.41	320.84	583.34	698.59	539.68	314.21	199.82	198.91	636.93	573.77	613.4	K01480|1|1.8e-143|513.8|kki:KKKWG1_0633|agmatinase [EC:3.5.3.11]	-	GO:0046872//metal ion binding;GO:0008783//agmatinase activity	-	gi|746005291|ref|WP_039082634.1|/9.1e-146/agmatinase [Gallibacterium anatis]
chr_orf02003	known_mRNA	105.81	94.87	182.2	573.72	376	421.06	118.93	86.53	132.37	173.66	171.35	190.03	-	-	-	-	gi|984391134|gb|KWW10020.1|/4.0e-187/protein PlpE [Pasteurella multocida]
chr_orf01261	known_mRNA	51.49	39.82	57.23	121.97	116.92	139.71	125.24	109.06	116.12	41.06	127.64	89.27	K03588|1|1.7e-226|790.0|pmul:DR93_1925|cell division protein FtsW	GO:0032153//cell division site;GO:0005887//integral component of plasma membrane	GO:0015648//lipid-linked peptidoglycan transporter activity	GO:0008360//regulation of cell shape;GO:0071555//cell wall organization;GO:0015836//lipid-linked peptidoglycan transport;GO:0043093//FtsZ-dependent cytokinesis;GO:0009252//peptidoglycan biosynthetic process	gi|512748000|ref|WP_016504219.1|/1.2e-225/cell division protein FtsW [Pasteurella multocida]
chr_orf02242	known_mRNA	299.69	294.85	537.57	523.52	389.37	522.4	243.63	174.25	177.97	599.12	397.15	416.62	K07286|1|4.0e-104|382.5|pmv:PMCN06_1990|uncharacterized lipoprotein	-	-	-	gi|557250258|gb|ESQ72325.1|/2.8e-103/hypothetical protein P1062_0201985 [Pasteurella multocida subsp. multocida P1062]
chr_orf00893	known_mRNA	16.24	10.78	19.7	3.19	25.31	0	12.61	10.76	10.29	0	55.74	0	K03078|1|4.0e-124|449.1|pmul:DR93_1602|3-dehydro-L-gulonate-6-phosphate decarboxylase [EC:4.1.1.85]	-	GO:0033982//3-dehydro-L-gulonate-6-phosphate decarboxylase activity;GO:0004590//orotidine-5'-phosphate decarboxylase activity	GO:0006207//'de novo' pyrimidine nucleobase biosynthetic process	gi|504092098|ref|WP_014326092.1|/2.8e-123/3-keto-L-gulonate-6-phosphate decarboxylase [Pasteurella multocida]
chr_orf00238	known_mRNA	424.96	449.35	719.26	710.8	481.72	580.91	669.06	569.33	481.65	1132.07	702.44	777.23	K00940|1|1.2e-70|270.8|pmul:DR93_941|nucleoside-diphosphate kinase [EC:2.7.4.6]	GO:0005737//cytoplasm	GO:0004550//nucleoside diphosphate kinase activity;GO:0004519//endonuclease activity;GO:0046872//metal ion binding;GO:0005524//ATP binding	GO:0006165//nucleoside diphosphate phosphorylation;GO:0090305//nucleic acid phosphodiester bond hydrolysis;GO:0006228//UTP biosynthetic process;GO:0006183//GTP biosynthetic process;GO:0006241//CTP biosynthetic process	gi|492013626|ref|WP_005717335.1|/8.3e-70/nucleoside-diphosphate kinase [Pasteurella multocida]
chr_orf00219	known_mRNA	189.93	135.06	205.05	316.32	323.79	527.88	273.09	178.75	179.75	368.25	279.71	243.89	-	-	-	-	gi|570281394|gb|AHE63582.1|/1.1e-138/lipoprotein [Pasteurella multocida subsp. multocida str. HB03]
chr_orf00301	known_mRNA	228.48	207.25	255.56	328.91	348.06	466.32	181.57	136.62	164.1	363	223.39	150.62	K07107|1|3.1e-71|272.7|pmul:DR93_1005|acyl-CoA thioester hydrolase [EC:3.1.2.-]	-	GO:0016790//thiolester hydrolase activity	-	gi|492026257|ref|WP_005722941.1|/2.1e-70/tol-pal system-associated acyl-CoA thioesterase [Pasteurella multocida]
chr_orf01937	known_mRNA	20.5	19.67	31.09	68.62	190.96	128.08	30.63	16.56	15.9	51	140.88	84.45	K01664|1|1.8e-106|390.2|pmul:DR93_304|para-aminobenzoate synthetase component II [EC:2.6.1.85]	-	GO:0004049//anthranilate synthase activity	GO:0008152//metabolic process	gi|505740905|ref|WP_015702538.1|/1.3e-105/glutamine amidotransferase [Pasteurella multocida]
chr_orf01362	known_mRNA	0	0	0	0	0	0	0	4.32	0	0	0	0	-	-	-	-	gi|512754164|gb|EPE67159.1|/2.2e-20/hypothetical protein I142_10584, partial [Pasteurella multocida RIIF]
chr_orf00560	known_mRNA	316.94	325.99	517.83	856.27	554.25	634.1	554.06	517.09	480.35	473.04	585.73	607.73	K01265|1|3.5e-135|486.1|aat:D11S_1553|methionyl aminopeptidase [EC:3.4.11.18]	-	GO:0046872//metal ion binding;GO:0070006//metalloaminopeptidase activity	GO:0006508//proteolysis;GO:0070084//protein initiator methionine removal	gi|492120840|ref|WP_005753833.1|/7.5e-152/type I methionyl aminopeptidase [Pasteurella multocida]
chr_orf02483	known_mRNA	640.07	539.24	1096.69	11949.5	7774.98	8528.18	1997.6	1183.43	1026.54	12941.2	12921.6	13562.3	K02990|1|4.7e-66|255.4|pmul:DR93_787|small subunit ribosomal protein S6	GO:0005840//ribosome	GO:0003735//structural constituent of ribosome;GO:0019843//rRNA binding	GO:0006412//translation	gi|505741103|ref|WP_015702735.1|/3.3e-65/30S ribosomal protein S6 [Pasteurella multocida]
chr_orf02156	known_mRNA	760.49	825.24	1214.97	67.01	114.54	70.01	756.43	572.34	567.28	114.98	170.21	170.06	K00880|1|2.8e-223|779.6|hsm:HSM_1237|L-xylulokinase [EC:2.7.1.53]	-	GO:0005524//ATP binding;GO:0008744//L-xylulokinase activity	GO:0046835//carbohydrate phosphorylation	gi|505740984|ref|WP_015702616.1|/2.1e-282/carbohydrate kinase [Pasteurella multocida]
chr_orf00199	known_mRNA	134.37	164.17	156.63	113.07	140.29	0	161.17	152.1	147	118.4	0	203.51	-	-	-	-	gi|570281378|gb|AHE63566.1|/1.3e-34/aspartate-semialdehyde dehydrogenase [Pasteurella multocida subsp. multocida str. HB03]
chr_orf02425	known_mRNA	4.64	1.09	1.14	0	0	0	8.27	0	0	0	0	0	-	-	-	-	gi|505741080|ref|WP_015702712.1|/3.8e-38/protein ComD [Pasteurella multocida]
chr_orf01955	known_mRNA	606.83	552.23	763.64	365.19	313.7	570.16	530.46	401.36	444.3	322.1	283.11	381.86	K01069|1|3.6e-16|90.9|ops:A8A54_17170|hydroxyacylglutathione hydrolase [EC:3.1.2.6]	-	-	-	gi|492115894|ref|WP_005752053.1|/2.8e-168/MBL fold metallo-hydrolase [Pasteurella multocida]
chr_orf00415	known_mRNA	623.53	458.33	547.12	436.26	389.37	522.4	1026.05	735.71	956.81	431.37	562.63	505.9	K03687|1|3.4e-103|379.4|pmu:PM0334|molecular chaperone GrpE	GO:0005737//cytoplasm	GO:0042803//protein homodimerization activity;GO:0051087//chaperone binding;GO:0000774//adenyl-nucleotide exchange factor activity	GO:0006457//protein folding;GO:0050790//regulation of catalytic activity	gi|492023313|ref|WP_005721422.1|/2.3e-102/nucleotide exchange factor GrpE [Pasteurella multocida]
chr_orf00769	known_mRNA	104.79	88.31	130.44	83.83	121.58	142.96	184.61	126.11	126.24	157.33	199.39	229.1	K06178|1|3.6e-148|529.6|hpr:PARA_15320|23S rRNA pseudouridine2605 synthase [EC:5.4.99.22]	-	GO:0009982//pseudouridine synthase activity;GO:0003723//RNA binding	GO:0001522//pseudouridine synthesis;GO:0006364//rRNA processing	gi|504092043|ref|WP_014326037.1|/4.6e-194/23S rRNA pseudouridylate synthase B [Pasteurella multocida]
[truncated: 1,110 more rows]

## Sheet: PmCQ6-VS-PmCQ2-UP-VF-FPKM.
Gene_ID	Gene Name	PmCQ2_1	PmCQ2_2	PmCQ2_3	PmCQ6_1	PmCQ6_2	PmCQ6_3
chr_orf00909	hexA/bexA	215.27	236.84	537.58	91.2	91.22	89.59
[truncated: 31 more rows]

## Sheet: PMCQ2-VS-PMCQ2_m-UP-VF-FPKM.
Gene_ID	Gene name	PMCQ2_1	PMCQ2_2	PMCQ2_3	PMCQ2_m1	PMCQ2_m2	PMCQ2_m3
[truncated: 46 more rows]

[truncated: 2 more sheets: PmCQ6-VS-PmCQ6_m-UP-VF-FPK., PmCQ6_m-VS-PmCQ2_m-UP-VF-FPKM.]
