# Supplementary material for: Transcriptomic Analysis of High- and Low-Virulence Bovine Pasteurella multocida in vitro and in vivo
Source: Front Vet Sci. 2021 Feb 10;8:616774. doi: 10.3389/fvets.2021.616774 (PMC7902865; doi:10.3389/fvets.2021.616774)
Supplement: Supplementary Table 5 — The complete Kyoto Encyclopedia of Genes and Genomes pathways annotated in all groups. [file Table_5.XLSX]

## Sheet: PmCQ6-VS-PmCQ2.DESeq2
Pathway	PmCQ6-VS-PmCQ2.DESeq2_Method (362)	All Background Genes (1885)	Pvalue	Qvalue	Pathway ID	Level 1	Level 2	Differentially expressed genes
Oxidative phosphorylation	9	15	0.000541363	0.0467015	ko00190	Metabolism	Energy metabolism	chr_orf01195, chr_orf01966, chr_orf01968, chr_orf01196, chr_orf01197, chr_orf01964, chr_orf01967, chr_orf01194, chr_orf01971
Amino sugar and nucleotide sugar metabolism	17	42	0.00103781	0.0467015	ko00520	Metabolism	Carbohydrate metabolism	chr_orf00253, chr_orf00231, chr_orf00975, chr_orf00904, chr_orf00976, chr_orf00977, chr_orf01024, chr_orf00068, chr_orf00230, chr_orf02080, chr_orf01785, chr_orf00261, chr_orf02079, chr_orf00258, chr_orf00265, chr_orf00260, chr_orf00177
Citrate cycle (TCA cycle)	9	17	0.00182285	0.0539823	ko00020	Metabolism	Carbohydrate metabolism	chr_orf01195, chr_orf00965, chr_orf00651, chr_orf01097, chr_orf02118, chr_orf01196, chr_orf02032, chr_orf01197, chr_orf01194
Bacterial chemotaxis	6	9	0.00239921	0.0539823	ko02030	Cellular Processes	Cell motility	chr_orf02244, chr_orf01247, chr_orf00103, chr_orf00227, chr_orf00697, chr_orf01579
Pyruvate metabolism	13	32	0.00390532	0.0645347	ko00620	Metabolism	Carbohydrate metabolism	chr_orf01887, chr_orf01195, chr_orf00492, chr_orf00965, chr_orf00651, chr_orf01886, chr_orf01196, chr_orf02032, chr_orf01197, chr_orf01436, chr_orf00804, chr_orf01888, chr_orf01194
Phosphotransferase system (PTS)	10	22	0.00430231	0.0645347	ko02060	Environmental Information Processing	Membrane transport	chr_orf01489, chr_orf00975, chr_orf00976, chr_orf00977, chr_orf01487, chr_orf01024, chr_orf01053, chr_orf01785, chr_orf02079, chr_orf01488
Fructose and mannose metabolism	11	26	0.00543637	0.0698962	ko00051	Metabolism	Carbohydrate metabolism	chr_orf02401, chr_orf01489, chr_orf01490, chr_orf00975, chr_orf00349, chr_orf00976, chr_orf00977, chr_orf01487, chr_orf00068, chr_orf01488, chr_orf00177
Photosynthesis	5	8	0.00855489	0.0962425	ko00195	Metabolism	Energy metabolism	chr_orf01966, chr_orf01968, chr_orf01964, chr_orf01967, chr_orf01971
ABC transporters	36	131	0.0107221	0.107221	ko02010	Environmental Information Processing	Membrane transport	chr_orf02174, chr_orf01280, chr_orf00226, chr_orf00495, chr_orf02304, chr_orf02244, chr_orf01247, chr_orf00316, chr_orf00531, chr_orf01245, chr_orf00908, chr_orf01281, chr_orf00272, chr_orf00494, chr_orf01246, chr_orf00227, chr_orf00529, chr_orf00909, chr_orf01929, chr_orf02159, chr_orf00468, chr_orf00322, chr_orf01822, chr_orf01930, chr_orf02176, chr_orf00225, chr_orf02160, chr_orf01928, chr_orf…
Pentose and glucuronate interconversions	7	15	0.0141471	0.127324	ko00040	Metabolism	Carbohydrate metabolism	chr_orf02135, chr_orf00904, chr_orf01813, chr_orf02166, chr_orf02195, chr_orf01814, chr_orf01808
Carbon fixation pathways in prokaryotes	8	20	0.0249672	0.204277	ko00720	Metabolism	Energy metabolism	chr_orf01195, chr_orf00965, chr_orf00651, chr_orf02118, chr_orf01196, chr_orf01197, chr_orf00804, chr_orf01194
Carbon fixation in photosynthetic organisms	7	18	0.0413673	0.285986	ko00710	Metabolism	Energy metabolism	chr_orf02401, chr_orf02135, chr_orf00651, chr_orf00349, chr_orf02032, chr_orf01436, chr_orf02195
Butanoate metabolism	5	11	0.0425963	0.285986	ko00650	Metabolism	Carbohydrate metabolism	chr_orf02146, chr_orf01195, chr_orf01196, chr_orf01197, chr_orf01194
Cysteine and methionine metabolism	8	22	0.0444868	0.285986	ko00270	Metabolism	Amino acid metabolism	chr_orf00651, chr_orf01202, chr_orf01011, chr_orf01548, chr_orf00206, chr_orf02348, chr_orf00274, chr_orf00668
Biosynthesis of antibiotics	38	158	0.068094	0.408564	ko01130	Metabolism	Global and overview maps	chr_orf02401, chr_orf00037, chr_orf00463, chr_orf02135, chr_orf02146, chr_orf02143, chr_orf01195, chr_orf00950, chr_orf00688, chr_orf00965, chr_orf02142, chr_orf00036, chr_orf00651, chr_orf01097, chr_orf00725, chr_orf01011, chr_orf00349, chr_orf02118, chr_orf01196, chr_orf01405, chr_orf02348, chr_orf01215, chr_orf02461, chr_orf00035, chr_orf00068, chr_orf02032, chr_orf01197, chr_orf00844, chr_orf…
Galactose metabolism	4	9	0.0750164	0.421967	ko00052	Metabolism	Carbohydrate metabolism	chr_orf00231, chr_orf00230, chr_orf00261, chr_orf00260
Phenazine biosynthesis	2	3	0.0963235	0.509948	ko00405	Metabolism	Biosynthesis of other secondary metabolites	chr_orf00688, chr_orf00689
Ribosome	15	58	0.128927	0.616814	ko03010	Genetic Information Processing	Translation	chr_orf01864, chr_orf01870, chr_orf01872, chr_orf01876, chr_orf01861, chr_orf01871, chr_orf01877, chr_orf01169, chr_orf02290, chr_orf01874, chr_orf01866, chr_orf01878, chr_orf01875, chr_orf01868, chr_orf01867
Biosynthesis of amino acids	25	105	0.135327	0.616814	ko01230	Metabolism	Global and overview maps	chr_orf02401, chr_orf00037, chr_orf00463, chr_orf02463, chr_orf02135, chr_orf02146, chr_orf02466, chr_orf02143, chr_orf00688, chr_orf02142, chr_orf00036, chr_orf01202, chr_orf01097, chr_orf02118, chr_orf00206, chr_orf02348, chr_orf02461, chr_orf00035, chr_orf00844, chr_orf02195, chr_orf00274, chr_orf00689, chr_orf00682, chr_orf00686, chr_orf00668
Metabolic pathways	101	483	0.149922	0.616814	ko01100	Metabolism	Global and overview maps	chr_orf01699, chr_orf02401, chr_orf02223, chr_orf00364, chr_orf01887, chr_orf00037, chr_orf00463, chr_orf02463, chr_orf02135, chr_orf02146, chr_orf02398, chr_orf02466, chr_orf01262, chr_orf02143, chr_orf01195, chr_orf00950, chr_orf01815, chr_orf00688, chr_orf01252, chr_orf00231, chr_orf00965, chr_orf01075, chr_orf00139, chr_orf01966, chr_orf02072, chr_orf02142, chr_orf00741, chr_orf01453, chr_orf…
Two-component system	16	64	0.150194	0.616814	ko02020	Environmental Information Processing	Signal transduction	chr_orf01195, chr_orf01098, chr_orf01932, chr_orf00103, chr_orf01811, chr_orf02328, chr_orf01196, chr_orf02365, chr_orf01197, chr_orf01101, chr_orf02394, chr_orf02019, chr_orf01194, chr_orf01099, chr_orf00533, chr_orf01579
Carbon metabolism	19	78	0.150777	0.616814	ko01200	Metabolism	Global and overview maps	chr_orf02401, chr_orf02135, chr_orf01195, chr_orf01815, chr_orf00965, chr_orf02142, chr_orf00651, chr_orf01816, chr_orf01097, chr_orf00349, chr_orf02118, chr_orf01196, chr_orf02348, chr_orf02032, chr_orf01197, chr_orf01436, chr_orf02195, chr_orf00804, chr_orf01194
2-Oxocarboxylic acid metabolism	7	24	0.160769	0.629095	ko01210	Metabolism	Global and overview maps	chr_orf00037, chr_orf02146, chr_orf02143, chr_orf00036, chr_orf01097, chr_orf02118, chr_orf00668
NOD-like receptor signaling pathway	2	4	0.168532	0.631995	ko04621	Organismal Systems	Immune system	chr_orf00242, chr_orf02332
Secondary bile acid biosynthesis	1	1	0.192042	0.691353	ko00121	Metabolism	Lipid metabolism	chr_orf01813
Biofilm formation - Vibrio cholerae	4	13	0.228071	0.733086	ko05111	Cellular Processes	Cellular community - prokaryotes	chr_orf00159, chr_orf00206, chr_orf01785, chr_orf00258
Pantothenate and CoA biosynthesis	4	13	0.228071	0.733086	ko00770	Metabolism	Metabolism of cofactors and vitamins	chr_orf02146, chr_orf02143, chr_orf01328, chr_orf00668
Valine, leucine and isoleucine biosynthesis	4	13	0.228071	0.733086	ko00290	Metabolism	Amino acid metabolism	chr_orf02146, chr_orf02143, chr_orf02142, chr_orf00668
Histidine metabolism	3	9	0.240677	0.746928	ko00340	Metabolism	Amino acid metabolism	chr_orf02463, chr_orf02466, chr_orf02461
Cell cycle - Caulobacter	4	14	0.274285	0.822856	ko04112	Cellular Processes	Cell growth and death	chr_orf01261, chr_orf00073, chr_orf01259, chr_orf01254
Glycerophospholipid metabolism	6	24	0.306778	0.844752	ko00564	Metabolism	Lipid metabolism	chr_orf01914, chr_orf01453, chr_orf00692, chr_orf01912, chr_orf01909, chr_orf01911
Pentose phosphate pathway	7	29	0.315726	0.844752	ko00030	Metabolism	Carbohydrate metabolism	chr_orf02401, chr_orf02135, chr_orf01815, chr_orf01816, chr_orf00349, chr_orf01248, chr_orf02195
Phenylalanine, tyrosine and tryptophan biosynthesis	5	20	0.335437	0.844752	ko00400	Metabolism	Amino acid metabolism	chr_orf00688, chr_orf02461, chr_orf00689, chr_orf00682, chr_orf00686
Aminobenzoate degradation	1	2	0.347287	0.844752	ko00627	Metabolism	Xenobiotics biodegradation and metabolism	chr_orf00492
Nitrotoluene degradation	1	2	0.347287	0.844752	ko00633	Metabolism	Xenobiotics biodegradation and metabolism	chr_orf00852
Plant-pathogen interaction	1	2	0.347287	0.844752	ko04626	Organismal Systems	Environmental adaptation	chr_orf00242
Valine, leucine and isoleucine degradation	1	2	0.347287	0.844752	ko00280	Metabolism	Amino acid metabolism	chr_orf00668
Biofilm formation - Pseudomonas aeruginosa	2	7	0.401391	0.885949	ko02025	Cellular Processes	Cellular community - prokaryotes	chr_orf00688, chr_orf00689
Biosynthesis of secondary metabolites	47	236	0.412518	0.885949	ko01110	Metabolism	Global and overview maps	chr_orf02401, chr_orf00364, chr_orf00037, chr_orf00463, chr_orf02463, chr_orf02135, chr_orf02146, chr_orf02466, chr_orf02143, chr_orf01195, chr_orf00950, chr_orf00688, chr_orf00965, chr_orf01075, chr_orf02142, chr_orf01453, chr_orf00036, chr_orf00651, chr_orf01097, chr_orf00725, chr_orf00349, chr_orf02118, chr_orf00692, chr_orf01196, chr_orf01405, chr_orf01912, chr_orf02348, chr_orf00850, chr_orf…
Arginine biosynthesis	3	12	0.413443	0.885949	ko00220	Metabolism	Amino acid metabolism	chr_orf00037, chr_orf00036, chr_orf00035
Glycerolipid metabolism	3	12	0.413443	0.885949	ko00561	Metabolism	Lipid metabolism	chr_orf02398, chr_orf01453, chr_orf02397
Sulfur metabolism	3	12	0.413443	0.885949	ko00920	Metabolism	Energy metabolism	chr_orf02348, chr_orf00274, chr_orf01953
Lipopolysaccharide biosynthesis	6	28	0.45691	0.905302	ko00540	Metabolism	Glycan biosynthesis and metabolism	chr_orf01699, chr_orf02223, chr_orf01252, chr_orf00016, chr_orf01698, chr_orf01312
Biofilm formation - Escherichia coli	4	18	0.464706	0.905302	ko02026	Cellular Processes	Cellular community - prokaryotes	chr_orf00906, chr_orf00251, chr_orf00206, chr_orf01008
D-Glutamine and D-glutamate metabolism	1	3	0.472769	0.905302	ko00471	Metabolism	Metabolism of other amino acids	chr_orf01262
Phenylalanine metabolism	1	3	0.472769	0.905302	ko00360	Metabolism	Amino acid metabolism	chr_orf02461
Prodigiosin biosynthesis	1	3	0.472769	0.905302	ko00333	Metabolism	Biosynthesis of other secondary metabolites	chr_orf01215
Arginine and proline metabolism	3	14	0.522174	0.959094	ko00330	Metabolism	Amino acid metabolism	chr_orf00463, chr_orf00254, chr_orf00939
RNA degradation	3	14	0.522174	0.959094	ko03018	Genetic Information Processing	Folding, sorting and degradation	chr_orf01611, chr_orf00855, chr_orf01009
Lysine degradation	1	4	0.574181	0.987838	ko00310	Metabolism	Amino acid metabolism	chr_orf00463
Novobiocin biosynthesis	1	4	0.574181	0.987838	ko00401	Metabolism	Biosynthesis of other secondary metabolites	chr_orf02461
Riboflavin metabolism	2	10	0.600293	0.987838	ko00740	Metabolism	Metabolism of cofactors and vitamins	chr_orf00850, chr_orf00758
Thiamine metabolism	2	10	0.600293	0.987838	ko00730	Metabolism	Metabolism of cofactors and vitamins	chr_orf02171, chr_orf02172
Ascorbate and aldarate metabolism	2	11	0.654555	0.987838	ko00053	Metabolism	Carbohydrate metabolism	chr_orf00904, chr_orf02166
Base excision repair	2	11	0.654555	0.987838	ko03410	Genetic Information Processing	Replication and repair	chr_orf01204, chr_orf02237
Alanine, aspartate and glutamate metabolism	3	18	0.70153	0.987838	ko00250	Metabolism	Amino acid metabolism	chr_orf00139, chr_orf00035, chr_orf00254
Glutathione metabolism	2	12	0.702778	0.987838	ko00480	Metabolism	Metabolism of other amino acids	chr_orf02118, chr_orf00939
Glycolysis / Gluconeogenesis	4	24	0.705305	0.987838	ko00010	Metabolism	Carbohydrate metabolism	chr_orf00349, chr_orf02032, chr_orf01785, chr_orf00804
Homologous recombination	5	30	0.710936	0.987838	ko03440	Genetic Information Processing	Replication and repair	chr_orf01731, chr_orf00963, chr_orf01204, chr_orf01188, chr_orf00281
Monobactam biosynthesis	1	6	0.722343	0.987838	ko00261	Metabolism	Biosynthesis of other secondary metabolites	chr_orf00844
Tryptophan metabolism	1	6	0.722343	0.987838	ko00380	Metabolism	Amino acid metabolism	chr_orf01885
Vitamin B6 metabolism	1	6	0.722343	0.987838	ko00750	Metabolism	Metabolism of cofactors and vitamins	chr_orf02396
Peptidoglycan biosynthesis	3	19	0.737396	0.987838	ko00550	Metabolism	Glycan biosynthesis and metabolism	chr_orf01262, chr_orf00752, chr_orf01259
Fatty acid biosynthesis	2	13	0.745273	0.987838	ko00061	Metabolism	Lipid metabolism	chr_orf00590, chr_orf01215
Fatty acid metabolism	2	13	0.745273	0.987838	ko01212	Metabolism	Global and overview maps	chr_orf00590, chr_orf01215
Microbial metabolism in diverse environments	24	138	0.746267	0.987838	ko01120	Metabolism	Global and overview maps	chr_orf02401, chr_orf02135, chr_orf01195, chr_orf01815, chr_orf00492, chr_orf02103, chr_orf00965, chr_orf00651, chr_orf01816, chr_orf01097, chr_orf00349, chr_orf02118, chr_orf01196, chr_orf02348, chr_orf02032, chr_orf01197, chr_orf01436, chr_orf02023, chr_orf00844, chr_orf02195, chr_orf00852, chr_orf00804, chr_orf01241, chr_orf01194
Nitrogen metabolism	1	7	0.775836	0.987838	ko00910	Metabolism	Energy metabolism	chr_orf02103
Lysine biosynthesis	2	14	0.782456	0.987838	ko00300	Metabolism	Amino acid metabolism	chr_orf00463, chr_orf00844
Glyoxylate and dicarboxylate metabolism	3	21	0.798816	0.987838	ko00630	Metabolism	Carbohydrate metabolism	chr_orf00651, chr_orf01816, chr_orf01097
Tyrosine metabolism	2	15	0.814795	0.987838	ko00350	Metabolism	Amino acid metabolism	chr_orf02461, chr_orf02023
Protein export	2	16	0.842773	0.987838	ko03060	Genetic Information Processing	Folding, sorting and degradation	chr_orf01856, chr_orf01158
C5-Branched dibasic acid metabolism	1	9	0.853944	0.987838	ko00660	Metabolism	Carbohydrate metabolism	chr_orf02146
Selenocompound metabolism	1	9	0.853944	0.987838	ko00450	Metabolism	Metabolism of other amino acids	chr_orf00274
Bacterial secretion system	2	17	0.866869	0.987838	ko03070	Environmental Information Processing	Membrane transport	chr_orf01856, chr_orf01158
Starch and sucrose metabolism	2	17	0.866869	0.987838	ko00500	Metabolism	Carbohydrate metabolism	chr_orf00202, chr_orf00640
Quorum sensing	6	45	0.889957	0.987838	ko02024	Cellular Processes	Cellular community - prokaryotes	chr_orf00688, chr_orf01856, chr_orf01158, chr_orf00206, chr_orf00689, chr_orf02189
Methane metabolism	3	26	0.90174	0.987838	ko00680	Metabolism	Energy metabolism	chr_orf00651, chr_orf00349, chr_orf00804
Mismatch repair	3	26	0.90174	0.987838	ko03430	Genetic Information Processing	Replication and repair	chr_orf00963, chr_orf01204, chr_orf00632
Degradation of aromatic compounds	1	11	0.904885	0.987838	ko01220	Metabolism	Global and overview maps	chr_orf02023
Biotin metabolism	1	13	0.93809	0.987838	ko00780	Metabolism	Metabolism of cofactors and vitamins	chr_orf01215
Pyrimidine metabolism	6	50	0.939532	0.987838	ko00240	Metabolism	Nucleotide metabolism	chr_orf02072, chr_orf00963, chr_orf02415, chr_orf01470, chr_orf01658, chr_orf01118
DNA replication	2	22	0.943858	0.987838	ko03030	Genetic Information Processing	Replication and repair	chr_orf00073, chr_orf00963
Folate biosynthesis	2	22	0.943858	0.987838	ko00790	Metabolism	Metabolism of cofactors and vitamins	chr_orf00741, chr_orf01010
Glycine, serine and threonine metabolism	2	22	0.943858	0.987838	ko00260	Metabolism	Amino acid metabolism	chr_orf02142, chr_orf00682
Propanoate metabolism	1	14	0.950062	0.987838	ko00640	Metabolism	Carbohydrate metabolism	chr_orf00804
Nicotinate and nicotinamide metabolism	1	15	0.959724	0.987838	ko00760	Metabolism	Metabolism of cofactors and vitamins	chr_orf01777
Aminoacyl-tRNA biosynthesis	2	24	0.96073	0.987838	ko00970	Genetic Information Processing	Translation	chr_orf00957, chr_orf02138
Sulfur relay system	1	16	0.967521	0.987838	ko04122	Genetic Information Processing	Folding, sorting and degradation	chr_orf00497
Ubiquinone and other terpenoid-quinone biosynthesis	1	20	0.986282	0.987838	ko00130	Metabolism	Metabolism of cofactors and vitamins	chr_orf00364
Purine metabolism	6	62	0.987838	0.987838	ko00230	Metabolism	Nucleotide metabolism	chr_orf00950, chr_orf01075, chr_orf00725, chr_orf01405, chr_orf00963, chr_orf01777

## Sheet: PMCQ2-VS-PMCQ2_m.DESeq2
Pathway	PMCQ2-VS-PMCQ2_m.DESeq2_Method (866)	All Background Genes (1899)	Pvalue	Qvalue	Pathway ID	Level 1	Level 2	Differentially expressed genes
Ribosome	50	57	2.01143e-11	2.09189e-09	ko03010	Genetic Information Processing	Translation	CQ2GL001679, CQ2GL001677, CQ2GL001658, CQ2GL001670, CQ2GL001672, CQ2GL000331, CQ2GL000617, CQ2GL001664, CQ2GL000618, CQ2GL001669, CQ2GL000663, CQ2GL001676, CQ2GL001055, CQ2GL000011, CQ2GL002034, CQ2GL001665, CQ2GL001671, CQ2GL001668, CQ2GL001680, CQ2GL000457, CQ2GL000012, CQ2GL001655, CQ2GL001662, CQ2GL001675, CQ2GL002222, CQ2GL000369, CQ2GL000368, CQ2GL001972, CQ2GL002040, CQ2GL002221, CQ2GL0013…
ABC transporters	80	133	0.00033916	0.0176363	ko02010	Environmental Information Processing	Membrane transport	CQ2GL000856, CQ2GL000183, CQ2GL001105, CQ2GL001028, CQ2GL000401, CQ2GL001035, CQ2GL001157, CQ2GL001949, CQ2GL001630, CQ2GL001729, CQ2GL000531, CQ2GL000867, CQ2GL002004, CQ2GL000813, CQ2GL001154, CQ2GL001243, CQ2GL001007, CQ2GL001156, CQ2GL001029, CQ2GL001252, CQ2GL001126, CQ2GL002057, CQ2GL001924, CQ2GL000184, CQ2GL000721, CQ2GL000380, CQ2GL000678, CQ2GL001938, CQ2GL001150, CQ2GL001102, CQ2GL0010…
Microbial metabolism in diverse environments	82	139	0.000690196	0.0239268	ko01120	Metabolism	Global and overview maps	CQ2GL000199, CQ2GL000990, CQ2GL001813, CQ2GL002092, CQ2GL001371, CQ2GL001081, CQ2GL001271, CQ2GL001809, CQ2GL001724, CQ2GL000807, CQ2GL001823, CQ2GL002142, CQ2GL001623, CQ2GL000682, CQ2GL000494, CQ2GL000313, CQ2GL001914, CQ2GL001901, CQ2GL001078, CQ2GL001075, CQ2GL001919, CQ2GL001812, CQ2GL000795, CQ2GL000557, CQ2GL002093, CQ2GL001814, CQ2GL001635, CQ2GL001080, CQ2GL001506, CQ2GL001624, CQ2GL0017…
Tyrosine metabolism	13	15	0.00124332	0.0280442	ko00350	Metabolism	Amino acid metabolism	CQ2GL001813, CQ2GL001809, CQ2GL001724, CQ2GL001812, CQ2GL001814, CQ2GL001806, CQ2GL000148, CQ2GL000349, CQ2GL001800, CQ2GL001810, CQ2GL001807, CQ2GL001808, CQ2GL002198
Carbon metabolism	49	78	0.00134828	0.0280442	ko01200	Metabolism	Global and overview maps	CQ2GL000990, CQ2GL002092, CQ2GL001371, CQ2GL001081, CQ2GL001823, CQ2GL002142, CQ2GL001623, CQ2GL000682, CQ2GL000494, CQ2GL001901, CQ2GL001078, CQ2GL001075, CQ2GL001906, CQ2GL000557, CQ2GL001635, CQ2GL001080, CQ2GL001506, CQ2GL001624, CQ2GL002115, CQ2GL002116, CQ2GL001721, CQ2GL001261, CQ2GL001859, CQ2GL000994, CQ2GL000675, CQ2GL000558, CQ2GL002149, CQ2GL001079, CQ2GL000700, CQ2GL001036, CQ2GL0009…
Ascorbate and aldarate metabolism	10	11	0.00244563	0.042391	ko00053	Metabolism	Carbohydrate metabolism	CQ2GL000199, CQ2GL000187, CQ2GL001930, CQ2GL001919, CQ2GL001920, CQ2GL000198, CQ2GL001918, CQ2GL001917, CQ2GL000197, CQ2GL001921
Pentose and glucuronate interconversions	12	15	0.00702719	0.104404	ko00040	Metabolism	Carbohydrate metabolism	CQ2GL000187, CQ2GL001616, CQ2GL001622, CQ2GL001930, CQ2GL001901, CQ2GL001919, CQ2GL001920, CQ2GL001918, CQ2GL001917, CQ2GL000197, CQ2GL001621, CQ2GL001626
Citrate cycle (TCA cycle)	13	17	0.00960154	0.12482	ko00020	Metabolism	Carbohydrate metabolism	CQ2GL000990, CQ2GL001081, CQ2GL001078, CQ2GL001075, CQ2GL001080, CQ2GL000994, CQ2GL001079, CQ2GL000989, CQ2GL001815, CQ2GL000992, CQ2GL000950, CQ2GL000993, CQ2GL001887
Degradation of aromatic compounds	9	11	0.0161392	0.186498	ko01220	Metabolism	Global and overview maps	CQ2GL001809, CQ2GL001724, CQ2GL001806, CQ2GL000250, CQ2GL001800, CQ2GL001921, CQ2GL001810, CQ2GL001807, CQ2GL001808
Phosphotransferase system (PTS)	15	22	0.0270585	0.279875	ko02060	Environmental Information Processing	Membrane transport	CQ2GL000199, CQ2GL000836, CQ2GL001853, CQ2GL001295, CQ2GL001520, CQ2GL000198, CQ2GL000953, CQ2GL000120, CQ2GL001347, CQ2GL001598, CQ2GL000121, CQ2GL001346, CQ2GL000931, CQ2GL001345, CQ2GL000119
Selenocompound metabolism	8	10	0.0296021	0.279875	ko00450	Metabolism	Metabolism of other amino acids	CQ2GL001589, CQ2GL000232, CQ2GL000399, CQ2GL000661, CQ2GL000173, CQ2GL001628, CQ2GL000166, CQ2GL000545
Glyoxylate and dicarboxylate metabolism	14	21	0.0418961	0.344685	ko00630	Metabolism	Carbohydrate metabolism	CQ2GL001075, CQ2GL000557, CQ2GL001624, CQ2GL001261, CQ2GL000994, CQ2GL000927, CQ2GL000558, CQ2GL000700, CQ2GL001902, CQ2GL000559, CQ2GL001050, CQ2GL001608, CQ2GL002042, CQ2GL000556
Lysine degradation	4	4	0.0430856	0.344685	ko00310	Metabolism	Amino acid metabolism	CQ2GL001814, CQ2GL000992, CQ2GL000993, CQ2GL000593
Carbon fixation in photosynthetic organisms	12	18	0.0587755	0.436618	ko00710	Metabolism	Energy metabolism	CQ2GL002142, CQ2GL000682, CQ2GL001901, CQ2GL001635, CQ2GL001506, CQ2GL002116, CQ2GL000675, CQ2GL002149, CQ2GL001815, CQ2GL001989, CQ2GL001299, CQ2GL001505
Fructose and mannose metabolism	16	26	0.0744977	0.484235	ko00051	Metabolism	Carbohydrate metabolism	CQ2GL001348, CQ2GL002142, CQ2GL000836, CQ2GL000682, CQ2GL001517, CQ2GL001635, CQ2GL000852, CQ2GL000120, CQ2GL001347, CQ2GL001989, CQ2GL001572, CQ2GL000121, CQ2GL001346, CQ2GL001505, CQ2GL001345, CQ2GL000119
Methane metabolism	16	26	0.0744977	0.484235	ko00680	Metabolism	Energy metabolism	CQ2GL000682, CQ2GL000557, CQ2GL001635, CQ2GL000336, CQ2GL002115, CQ2GL001721, CQ2GL000558, CQ2GL001495, CQ2GL001722, CQ2GL001780, CQ2GL000559, CQ2GL000279, CQ2GL001050, CQ2GL002229, CQ2GL001505, CQ2GL000556
Starch and sucrose metabolism	11	17	0.0896135	0.492224	ko00500	Metabolism	Carbohydrate metabolism	CQ2GL000434, CQ2GL001517, CQ2GL000432, CQ2GL000433, CQ2GL001295, CQ2GL000431, CQ2GL001520, CQ2GL000430, CQ2GL001293, CQ2GL000832, CQ2GL001518
Bacterial chemotaxis	6	8	0.0937711	0.492224	ko02030	Cellular Processes	Cell motility	CQ2GL001035, CQ2GL000380, CQ2GL000811, CQ2GL002003, CQ2GL001922, CQ2GL001127
Biosynthesis of unsaturated fatty acids	3	3	0.0946584	0.492224	ko01040	Metabolism	Lipid metabolism	CQ2GL000402, CQ2GL000637, CQ2GL001450
Phenazine biosynthesis	3	3	0.0946584	0.492224	ko00405	Metabolism	Biosynthesis of other secondary metabolites	CQ2GL001776, CQ2GL000389, CQ2GL000388
Thiamine metabolism	7	10	0.108551	0.517396	ko00730	Metabolism	Metabolism of cofactors and vitamins	CQ2GL001939, CQ2GL000988, CQ2GL001935, CQ2GL000439, CQ2GL001934, CQ2GL000955, CQ2GL000444
Pentose phosphate pathway	17	29	0.109449	0.517396	ko00030	Metabolism	Carbohydrate metabolism	CQ2GL001823, CQ2GL002142, CQ2GL001623, CQ2GL000682, CQ2GL000494, CQ2GL001901, CQ2GL001128, CQ2GL001635, CQ2GL001624, CQ2GL002116, CQ2GL001859, CQ2GL002149, CQ2GL000700, CQ2GL001921, CQ2GL001828, CQ2GL001505, CQ2GL002022
Quorum sensing	25	46	0.145621	0.632829	ko02024	Cellular Processes	Cellular community - prokaryotes	CQ2GL002038, CQ2GL001047, CQ2GL001949, CQ2GL001953, CQ2GL000829, CQ2GL001948, CQ2GL001070, CQ2GL001061, CQ2GL000268, CQ2GL000306, CQ2GL001776, CQ2GL001952, CQ2GL001336, CQ2GL001947, CQ2GL001661, CQ2GL001457, CQ2GL002234, CQ2GL001951, CQ2GL001458, CQ2GL001699, CQ2GL000389, CQ2GL001456, CQ2GL000962, CQ2GL001950, CQ2GL000388
Glycolysis / Gluconeogenesis	14	24	0.146037	0.632829	ko00010	Metabolism	Carbohydrate metabolism	CQ2GL001724, CQ2GL000807, CQ2GL000682, CQ2GL001635, CQ2GL001506, CQ2GL000675, CQ2GL001815, CQ2GL001495, CQ2GL001598, CQ2GL000950, CQ2GL001780, CQ2GL000279, CQ2GL001989, CQ2GL001505
Biosynthesis of antibiotics	80	161	0.157326	0.641829	ko01130	Metabolism	Global and overview maps	CQ2GL000990, CQ2GL002092, CQ2GL001081, CQ2GL000351, CQ2GL001724, CQ2GL000807, CQ2GL000144, CQ2GL002000, CQ2GL001823, CQ2GL001130, CQ2GL002142, CQ2GL000682, CQ2GL000494, CQ2GL001914, CQ2GL000153, CQ2GL000827, CQ2GL001901, CQ2GL001078, CQ2GL001075, CQ2GL001906, CQ2GL000988, CQ2GL001635, CQ2GL001080, CQ2GL001053, CQ2GL001506, CQ2GL000406, CQ2GL000395, CQ2GL000852, CQ2GL000306, CQ2GL002115, CQ2GL0021…
Nitrogen metabolism	5	7	0.160457	0.641829	ko00910	Metabolism	Energy metabolism	CQ2GL001271, CQ2GL001250, CQ2GL001461, CQ2GL001874, CQ2GL000397
Galactose metabolism	6	9	0.17474	0.649033	ko00052	Metabolism	Carbohydrate metabolism	CQ2GL000807, CQ2GL000809, CQ2GL000780, CQ2GL000779, CQ2GL001518, CQ2GL000808
Histidine metabolism	6	9	0.17474	0.649033	ko00340	Metabolism	Amino acid metabolism	CQ2GL002197, CQ2GL002193, CQ2GL002194, CQ2GL002200, CQ2GL002195, CQ2GL002198
Biosynthesis of amino acids	53	106	0.201666	0.720485	ko01230	Metabolism	Global and overview maps	CQ2GL002092, CQ2GL000144, CQ2GL001130, CQ2GL002142, CQ2GL000494, CQ2GL000313, CQ2GL001914, CQ2GL000800, CQ2GL000232, CQ2GL001901, CQ2GL001075, CQ2GL001906, CQ2GL000795, CQ2GL000829, CQ2GL001849, CQ2GL001635, CQ2GL002197, CQ2GL001506, CQ2GL000406, CQ2GL000395, CQ2GL000306, CQ2GL002115, CQ2GL002116, CQ2GL002193, CQ2GL001859, CQ2GL000994, CQ2GL000675, CQ2GL000244, CQ2GL002149, CQ2GL000151, CQ2GL0003…
Cyanoamino acid metabolism	2	2	0.207832	0.720485	ko00460	Metabolism	Metabolism of other amino acids	CQ2GL001849, CQ2GL001050
Novobiocin biosynthesis	3	4	0.249377	0.747439	ko00401	Metabolism	Biosynthesis of other secondary metabolites	CQ2GL000349, CQ2GL000307, CQ2GL002198
RNA polymerase	3	4	0.249377	0.747439	ko03020	Genetic Information Processing	Transcription	CQ2GL000672, CQ2GL001656, CQ2GL002046
Tryptophan metabolism	4	6	0.265007	0.747439	ko00380	Metabolism	Amino acid metabolism	CQ2GL001261, CQ2GL000993, CQ2GL001608, CQ2GL001686
Vitamin B6 metabolism	4	6	0.265007	0.747439	ko00750	Metabolism	Metabolism of cofactors and vitamins	CQ2GL002159, CQ2GL002137, CQ2GL000981, CQ2GL002158
Carbon fixation pathways in prokaryotes	11	20	0.266001	0.747439	ko00720	Metabolism	Energy metabolism	CQ2GL000990, CQ2GL001371, CQ2GL001081, CQ2GL001078, CQ2GL001075, CQ2GL001080, CQ2GL001079, CQ2GL001036, CQ2GL000989, CQ2GL001887, CQ2GL000279
Bacterial secretion system	10	18	0.268762	0.747439	ko03070	Environmental Information Processing	Membrane transport	CQ2GL002038, CQ2GL001047, CQ2GL002095, CQ2GL001544, CQ2GL001070, CQ2GL002096, CQ2GL001049, CQ2GL001661, CQ2GL002234, CQ2GL001699
Biofilm formation - Escherichia coli	10	18	0.268762	0.747439	ko02026	Cellular Processes	Cellular community - prokaryotes	CQ2GL000405, CQ2GL001057, CQ2GL000829, CQ2GL002026, CQ2GL001948, CQ2GL000431, CQ2GL000430, CQ2GL000185, CQ2GL000915, CQ2GL000789
Arginine and proline metabolism	8	14	0.273103	0.747439	ko00330	Metabolism	Amino acid metabolism	CQ2GL000594, CQ2GL001647, CQ2GL000153, CQ2GL000786, CQ2GL000383, CQ2GL000349, CQ2GL000593, CQ2GL001484
Biosynthesis of secondary metabolites	112	237	0.316324	0.817708	ko01110	Metabolism	Global and overview maps	CQ2GL000990, CQ2GL002092, CQ2GL002125, CQ2GL001081, CQ2GL000351, CQ2GL002206, CQ2GL001724, CQ2GL000807, CQ2GL000144, CQ2GL002000, CQ2GL001823, CQ2GL001130, CQ2GL002142, CQ2GL000669, CQ2GL000682, CQ2GL000494, CQ2GL001453, CQ2GL001914, CQ2GL000153, CQ2GL000827, CQ2GL000800, CQ2GL000232, CQ2GL000175, CQ2GL002117, CQ2GL001901, CQ2GL001078, CQ2GL001075, CQ2GL001906, CQ2GL000988, CQ2GL001615, CQ2GL0012…
Cysteine and methionine metabolism	12	23	0.333708	0.817708	ko00270	Metabolism	Amino acid metabolism	CQ2GL002092, CQ2GL001914, CQ2GL000800, CQ2GL000232, CQ2GL000829, CQ2GL000406, CQ2GL000349, CQ2GL000918, CQ2GL001402, CQ2GL001628, CQ2GL000166, CQ2GL000545
Amino sugar and nucleotide sugar metabolism	21	42	0.335457	0.817708	ko00520	Metabolism	Carbohydrate metabolism	CQ2GL000187, CQ2GL001517, CQ2GL000787, CQ2GL001853, CQ2GL000852, CQ2GL000431, CQ2GL000120, CQ2GL000809, CQ2GL000780, CQ2GL001598, CQ2GL000779, CQ2GL001854, CQ2GL001100, CQ2GL000782, CQ2GL000121, CQ2GL000527, CQ2GL001092, CQ2GL000931, CQ2GL000808, CQ2GL000775, CQ2GL000119
Alanine, aspartate and glutamate metabolism	10	19	0.34789	0.817708	ko00250	Metabolism	Amino acid metabolism	CQ2GL000144, CQ2GL000786, CQ2GL001849, CQ2GL001814, CQ2GL001250, CQ2GL000383, CQ2GL000349, CQ2GL001775, CQ2GL001515, CQ2GL000875
Protein export	9	17	0.3556	0.817708	ko03060	Genetic Information Processing	Folding, sorting and degradation	CQ2GL002038, CQ2GL001047, CQ2GL002095, CQ2GL001070, CQ2GL002096, CQ2GL001049, CQ2GL001661, CQ2GL002234, CQ2GL001699
Pyruvate metabolism	16	32	0.371258	0.817708	ko00620	Metabolism	Carbohydrate metabolism	CQ2GL001081, CQ2GL001724, CQ2GL000983, CQ2GL001687, CQ2GL001078, CQ2GL001080, CQ2GL000286, CQ2GL000998, CQ2GL001079, CQ2GL001815, CQ2GL001751, CQ2GL001689, CQ2GL000950, CQ2GL000279, CQ2GL001299, CQ2GL001688
One carbon pool by folate	7	13	0.372632	0.817708	ko00670	Metabolism	Metabolism of cofactors and vitamins	CQ2GL001371, CQ2GL000827, CQ2GL001053, CQ2GL000927, CQ2GL001036, CQ2GL001050, CQ2GL001274
Sulfur metabolism	7	13	0.372632	0.817708	ko00920	Metabolism	Energy metabolism	CQ2GL002092, CQ2GL001749, CQ2GL001700, CQ2GL000521, CQ2GL000253, CQ2GL001594, CQ2GL001822
Butanoate metabolism	6	11	0.382188	0.817708	ko00650	Metabolism	Carbohydrate metabolism	CQ2GL001081, CQ2GL001724, CQ2GL001078, CQ2GL001814, CQ2GL001080, CQ2GL001079
Glycerolipid metabolism	6	11	0.382188	0.817708	ko00561	Metabolism	Lipid metabolism	CQ2GL001453, CQ2GL002139, CQ2GL001716, CQ2GL002138, CQ2GL002089, CQ2GL002042
Phenylalanine, tyrosine and tryptophan biosynthesis	10	20	0.429779	0.817708	ko00400	Metabolism	Amino acid metabolism	CQ2GL001130, CQ2GL000395, CQ2GL000306, CQ2GL000349, CQ2GL000307, CQ2GL000389, CQ2GL000606, CQ2GL000394, CQ2GL000388, CQ2GL002198
Fatty acid degradation	2	3	0.43418	0.817708	ko00071	Metabolism	Lipid metabolism	CQ2GL001724, CQ2GL000268
Phenylalanine metabolism	2	3	0.43418	0.817708	ko00360	Metabolism	Amino acid metabolism	CQ2GL000349, CQ2GL002198
Prodigiosin biosynthesis	2	3	0.43418	0.817708	ko00333	Metabolism	Biosynthesis of other secondary metabolites	CQ2GL001450, CQ2GL001097
Streptomycin biosynthesis	2	3	0.43418	0.817708	ko00521	Metabolism	Biosynthesis of other secondary metabolites	CQ2GL000651, CQ2GL000489
Benzoate degradation	1	1	0.456029	0.817708	ko00362	Metabolism	Xenobiotics biodegradation and metabolism	CQ2GL000250
Biosynthesis of type II polyketide products	1	1	0.456029	0.817708	ko01057	Metabolism	Metabolism of terpenoids and polyketides	CQ2GL002000
Chloroalkane and chloroalkene degradation	1	1	0.456029	0.817708	ko00625	Metabolism	Xenobiotics biodegradation and metabolism	CQ2GL001724
Naphthalene degradation	1	1	0.456029	0.817708	ko00626	Metabolism	Xenobiotics biodegradation and metabolism	CQ2GL001724
Secondary bile acid biosynthesis	1	1	0.456029	0.817708	ko00121	Metabolism	Lipid metabolism	CQ2GL001621
Mismatch repair	13	27	0.468824	0.818413	ko03430	Genetic Information Processing	Replication and repair	CQ2GL001178, CQ2GL001536, CQ2GL002199, CQ2GL002169, CQ2GL000132, CQ2GL000554, CQ2GL000959, CQ2GL000039, CQ2GL001260, CQ2GL000844, CQ2GL001112, CQ2GL000729, BGI_novel_C01
Lysine biosynthesis	7	14	0.472161	0.818413	ko00300	Metabolism	Amino acid metabolism	CQ2GL000313, CQ2GL001914, CQ2GL000795, CQ2GL000244, CQ2GL001142, CQ2GL000593, CQ2GL000621
Metabolic pathways	223	488	0.501483	0.854987	ko01100	Metabolism	Global and overview maps	CQ2GL000199, CQ2GL000990, CQ2GL001178, CQ2GL002092, CQ2GL001371, CQ2GL000672, CQ2GL002125, CQ2GL001081, CQ2GL000351, CQ2GL002206, CQ2GL000158, CQ2GL001330, CQ2GL001724, CQ2GL000807, CQ2GL000594, CQ2GL000329, CQ2GL001093, CQ2GL000144, CQ2GL002000, CQ2GL000940, CQ2GL000187, CQ2GL001823, CQ2GL001130, CQ2GL001939, CQ2GL000434, CQ2GL000983, CQ2GL001687, CQ2GL002142, CQ2GL001616, CQ2GL001623, CQ2GL0016…
Purine metabolism	29	64	0.568082	0.952912	ko00230	Metabolism	Nucleotide metabolism	CQ2GL001178, CQ2GL000672, CQ2GL000351, CQ2GL002206, CQ2GL002000, CQ2GL000494, CQ2GL000827, CQ2GL002120, CQ2GL000988, CQ2GL001615, CQ2GL000132, CQ2GL001053, CQ2GL001859, CQ2GL001893, CQ2GL001273, CQ2GL001260, CQ2GL001515, CQ2GL001159, CQ2GL000087, CQ2GL000975, CQ2GL000350, CQ2GL001656, CQ2GL001966, CQ2GL001501, CQ2GL000729, CQ2GL002046, CQ2GL001590, CQ2GL000892, CQ2GL001274
Arginine biosynthesis	6	13	0.590902	0.960216	ko00220	Metabolism	Amino acid metabolism	CQ2GL000144, CQ2GL001250, CQ2GL000151, CQ2GL000349, CQ2GL000621, CQ2GL000125
Biofilm formation - Vibrio cholerae	6	13	0.590902	0.960216	ko05111	Cellular Processes	Cellular community - prokaryotes	CQ2GL000891, CQ2GL000829, CQ2GL001598, CQ2GL000782, CQ2GL000962, CQ2GL000576
Base excision repair	5	11	0.618954	0.960809	ko03410	Genetic Information Processing	Replication and repair	CQ2GL002199, CQ2GL000280, CQ2GL001222, CQ2GL000013, CQ2GL001997
Inositol phosphate metabolism	2	4	0.618982	0.960809	ko00562	Metabolism	Carbohydrate metabolism	CQ2GL000651, CQ2GL001989
NOD-like receptor signaling pathway	2	4	0.618982	0.960809	ko04621	Organismal Systems	Immune system	CQ2GL002080, CQ2GL000765
Glycerophospholipid metabolism	10	23	0.659101	0.972876	ko00564	Metabolism	Lipid metabolism	CQ2GL001453, CQ2GL001315, CQ2GL001709, CQ2GL001711, CQ2GL000908, CQ2GL002089, CQ2GL001710, CQ2GL000294, CQ2GL000385, CQ2GL001713
RNA degradation	6	14	0.679958	0.972876	ko03018	Genetic Information Processing	Folding, sorting and degradation	CQ2GL000234, CQ2GL000871, CQ2GL001495, CQ2GL000916, CQ2GL001363, CQ2GL000962
Biofilm formation - Pseudomonas aeruginosa	3	7	0.695562	0.972876	ko02025	Cellular Processes	Cellular community - prokaryotes	CQ2GL001544, CQ2GL000389, CQ2GL000388
Biosynthesis of ansamycins	1	2	0.704227	0.972876	ko01051	Metabolism	Metabolism of terpenoids and polyketides	CQ2GL002149
Caprolactam degradation	1	2	0.704227	0.972876	ko00930	Metabolism	Xenobiotics biodegradation and metabolism	CQ2GL001921
Plant-pathogen interaction	1	2	0.704227	0.972876	ko04626	Organismal Systems	Environmental adaptation	CQ2GL001716
Polyketide sugar unit biosynthesis	1	2	0.704227	0.972876	ko00523	Metabolism	Metabolism of terpenoids and polyketides	CQ2GL000489
Valine, leucine and isoleucine degradation	1	2	0.704227	0.972876	ko00280	Metabolism	Amino acid metabolism	CQ2GL000406
Glutathione metabolism	5	12	0.710948	0.972876	ko00480	Metabolism	Metabolism of other amino acids	CQ2GL001823, CQ2GL000153, CQ2GL002156, CQ2GL001887, CQ2GL001828
Glycine, serine and threonine metabolism	9	22	0.743681	0.997776	ko00260	Metabolism	Amino acid metabolism	CQ2GL001914, CQ2GL001906, CQ2GL000395, CQ2GL000336, CQ2GL002115, CQ2GL001780, CQ2GL001050, CQ2GL002042, CQ2GL000394
Two-component system	26	62	0.763292	0.997776	ko02020	Environmental Information Processing	Signal transduction	CQ2GL000995, CQ2GL001081, CQ2GL002134, CQ2GL000494, CQ2GL000531, CQ2GL001805, CQ2GL001057, CQ2GL001078, CQ2GL001803, CQ2GL001080, CQ2GL001061, CQ2GL000535, CQ2GL002016, CQ2GL000521, CQ2GL001079, CQ2GL002076, CQ2GL001619, CQ2GL000997, CQ2GL000167, CQ2GL000253, CQ2GL001730, CQ2GL001731, CQ2GL000794, CQ2GL001576, CQ2GL002107, CQ2GL000996
Ubiquinone and other terpenoid-quinone biosynthesis	8	20	0.766283	0.997776	ko00130	Metabolism	Metabolism of cofactors and vitamins	CQ2GL000669, CQ2GL000175, CQ2GL001238, CQ2GL001237, CQ2GL002060, CQ2GL000883, CQ2GL002059, CQ2GL000004
Nicotinate and nicotinamide metabolism	6	16	0.8167	0.997776	ko00760	Metabolism	Metabolism of cofactors and vitamins	CQ2GL002206, CQ2GL001814, CQ2GL002048, CQ2GL001893, CQ2GL001966, CQ2GL001590
DNA replication	8	21	0.819375	0.997776	ko03030	Genetic Information Processing	Replication and repair	CQ2GL001178, CQ2GL002199, CQ2GL000132, CQ2GL000039, CQ2GL002151, CQ2GL001260, CQ2GL000729, BGI_novel_C01
Sphingolipid metabolism	1	3	0.83925	0.997776	ko00600	Metabolism	Lipid metabolism	CQ2GL001255
2-Oxocarboxylic acid metabolism	9	24	0.843339	0.997776	ko01210	Metabolism	Global and overview maps	CQ2GL001914, CQ2GL001075, CQ2GL000406, CQ2GL000994, CQ2GL000349, CQ2GL001887, CQ2GL000621, CQ2GL001907, CQ2GL000125
Cell cycle - Caulobacter	5	14	0.844875	0.997776	ko04112	Cellular Processes	Cell growth and death	CQ2GL001133, CQ2GL001139, CQ2GL001338, CQ2GL001135, CQ2GL001134
Porphyrin and chlorophyll metabolism	5	14	0.844875	0.997776	ko00860	Metabolism	Metabolism of cofactors and vitamins	CQ2GL002117, CQ2GL002093, CQ2GL000336, CQ2GL001553, CQ2GL001554
Propanoate metabolism	5	14	0.844875	0.997776	ko00640	Metabolism	Carbohydrate metabolism	CQ2GL000990, CQ2GL001075, CQ2GL000989, CQ2GL000570, CQ2GL000279
Lipopolysaccharide biosynthesis	11	29	0.847091	0.997776	ko00540	Metabolism	Glycan biosynthesis and metabolism	CQ2GL000940, CQ2GL001052, CQ2GL001523, CQ2GL001321, CQ2GL000015, CQ2GL001503, CQ2GL001983, CQ2GL001968, CQ2GL001158, CQ2GL000452, CQ2GL001522
Nucleotide excision repair	3	9	0.859439	0.997776	ko03420	Genetic Information Processing	Replication and repair	CQ2GL002199, CQ2GL000554, CQ2GL001368
Homologous recombination	11	30	0.880705	0.997776	ko03440	Genetic Information Processing	Replication and repair	CQ2GL001178, CQ2GL000003, CQ2GL000132, CQ2GL000039, CQ2GL000746, CQ2GL001260, CQ2GL000731, CQ2GL001499, CQ2GL002220, CQ2GL000729, BGI_novel_C01
Monobactam biosynthesis	2	7	0.903617	0.997776	ko00261	Metabolism	Biosynthesis of other secondary metabolites	CQ2GL001914, CQ2GL000244
Riboflavin metabolism	3	10	0.907552	0.997776	ko00740	Metabolism	Metabolism of cofactors and vitamins	CQ2GL002125, CQ2GL001800, CQ2GL000239
Pantothenate and CoA biosynthesis	4	13	0.914844	0.997776	ko00770	Metabolism	Metabolism of cofactors and vitamins	CQ2GL001198, CQ2GL000406, CQ2GL001907, CQ2GL001602
Aminoacyl-tRNA biosynthesis	8	24	0.923934	0.997776	ko00970	Genetic Information Processing	Translation	CQ2GL001589, CQ2GL000339, CQ2GL000753, CQ2GL001305, CQ2GL000661, CQ2GL000341, CQ2GL002178, CQ2GL000211
Oxidative phosphorylation	4	15	0.962162	0.997776	ko00190	Metabolism	Energy metabolism	CQ2GL001081, CQ2GL001078, CQ2GL001080, CQ2GL001079
C5-Branched dibasic acid metabolism	2	9	0.964686	0.997776	ko00660	Metabolism	Carbohydrate metabolism	CQ2GL000990, CQ2GL000989
Pyrimidine metabolism	17	50	0.966349	0.997776	ko00240	Metabolism	Nucleotide metabolism	CQ2GL001178, CQ2GL000672, CQ2GL002206, CQ2GL000158, CQ2GL001330, CQ2GL001275, CQ2GL000132, CQ2GL001893, CQ2GL001775, CQ2GL001260, CQ2GL001847, CQ2GL001656, CQ2GL001966, CQ2GL000729, CQ2GL002046, CQ2GL001484, CQ2GL002113
Sulfur relay system	4	16	0.975271	0.997776	ko04122	Genetic Information Processing	Folding, sorting and degradation	CQ2GL000439, CQ2GL000563, CQ2GL001312, CQ2GL002014
Biotin metabolism	3	13	0.976007	0.997776	ko00780	Metabolism	Metabolism of cofactors and vitamins	CQ2GL000329, CQ2GL001450, CQ2GL001097
Fatty acid biosynthesis	3	13	0.976007	0.997776	ko00061	Metabolism	Lipid metabolism	CQ2GL000268, CQ2GL001450, CQ2GL001097
Fatty acid metabolism	3	13	0.976007	0.997776	ko01212	Metabolism	Global and overview maps	CQ2GL000268, CQ2GL001450, CQ2GL001097
Valine, leucine and isoleucine biosynthesis	3	13	0.976007	0.997776	ko00290	Metabolism	Amino acid metabolism	CQ2GL001906, CQ2GL000406, CQ2GL001907
Folate biosynthesis	5	22	0.993104	0.997776	ko00790	Metabolism	Metabolism of cofactors and vitamins	CQ2GL001093, CQ2GL000277, CQ2GL000278, CQ2GL001312, CQ2GL001735
Peptidoglycan biosynthesis	4	19	0.993518	0.997776	ko00550	Metabolism	Glycan biosynthesis and metabolism	CQ2GL001142, CQ2GL001100, CQ2GL000794, CQ2GL001438
Terpenoid backbone biosynthesis	1	10	0.997776	0.997776	ko00900	Metabolism	Metabolism of terpenoids and polyketides	CQ2GL000444

## Sheet: PmCQ6-VS-PmCQ6_M.DESeq2
Pathway	PmCQ6-VS-PmCQ6_M.DESeq2_Method (773)	All Background Genes (1885)	Pvalue	Qvalue	Pathway ID	Level 1	Level 2	Differentially expressed genes
Ribosome	50	58	6.44125e-13	6.37684e-11	ko03010	Genetic Information Processing	Translation	chr_orf01860, chr_orf01853, chr_orf01850, chr_orf01864, chr_orf02285, chr_orf02386, chr_orf01857, chr_orf01854, chr_orf01870, chr_orf01872, chr_orf01876, chr_orf02291, chr_orf02487, chr_orf01861, chr_orf01170, chr_orf00433, chr_orf01852, chr_orf02485, chr_orf01871, chr_orf02279, chr_orf01869, chr_orf01877, chr_orf00746, chr_orf01169, chr_orf02290, chr_orf01873, chr_orf00432, chr_orf01473, chr_orf…
ABC transporters	74	131	0.000153391	0.00759288	ko02010	Environmental Information Processing	Membrane transport	chr_orf02191, chr_orf02188, chr_orf00532, chr_orf01280, chr_orf01114, chr_orf00320, chr_orf02304, chr_orf01834, chr_orf02244, chr_orf01221, chr_orf01068, chr_orf01824, chr_orf01247, chr_orf01371, chr_orf01844, chr_orf02219, chr_orf00531, chr_orf00908, chr_orf01281, chr_orf00272, chr_orf01115, chr_orf01227, chr_orf02158, chr_orf00494, chr_orf01065, chr_orf01143, chr_orf01833, chr_orf00529, chr_orf…
Selenocompound metabolism	8	9	0.00449257	0.148255	ko00450	Metabolism	Metabolism of other amino acids	chr_orf00921, chr_orf00379, chr_orf00677, chr_orf00517, chr_orf00857, chr_orf01820, chr_orf00928, chr_orf01776
Ascorbate and aldarate metabolism	9	11	0.00706308	0.174811	ko00053	Metabolism	Carbohydrate metabolism	chr_orf02157, chr_orf02153, chr_orf00904, chr_orf00891, chr_orf00890, chr_orf02156, chr_orf02166, chr_orf02155, chr_orf02154
Biosynthesis of amino acids	54	105	0.0170709	0.297227	ko01230	Metabolism	Global and overview maps	chr_orf02406, chr_orf00037, chr_orf00463, chr_orf01293, chr_orf02463, chr_orf01496, chr_orf02146, chr_orf02466, chr_orf00776, chr_orf00580, chr_orf00688, chr_orf00428, chr_orf00727, chr_orf00685, chr_orf02334, chr_orf00036, chr_orf01499, chr_orf00775, chr_orf00948, chr_orf02074, chr_orf00244, chr_orf01162, chr_orf00941, chr_orf00517, chr_orf01191, chr_orf01389, chr_orf02348, chr_orf02373, chr_orf…
Arginine biosynthesis	9	12	0.0180138	0.297227	ko00220	Metabolism	Amino acid metabolism	chr_orf00037, chr_orf00428, chr_orf00727, chr_orf00036, chr_orf01379, chr_orf00948, chr_orf00941, chr_orf00035, chr_orf00971
Alanine, aspartate and glutamate metabolism	12	18	0.0245274	0.309651	ko00250	Metabolism	Amino acid metabolism	chr_orf01688, chr_orf00139, chr_orf00727, chr_orf01379, chr_orf02031, chr_orf00948, chr_orf02074, chr_orf00035, chr_orf01981, chr_orf02144, chr_orf00694, chr_orf00810
Methane metabolism	16	26	0.0269832	0.309651	ko00680	Metabolism	Energy metabolism	chr_orf00504, chr_orf01924, chr_orf00501, chr_orf00740, chr_orf00646, chr_orf00349, chr_orf01162, chr_orf02373, chr_orf01922, chr_orf01987, chr_orf00502, chr_orf01666, chr_orf00804, chr_orf02494, chr_orf00503, chr_orf00672
Lysine degradation	4	4	0.0281501	0.309651	ko00310	Metabolism	Amino acid metabolism	chr_orf00463, chr_orf02031, chr_orf01096, chr_orf01095
Quorum sensing	25	45	0.032752	0.324245	ko02024	Cellular Processes	Cellular community - prokaryotes	chr_orf01642, chr_orf02191, chr_orf02188, chr_orf01900, chr_orf00776, chr_orf01186, chr_orf00688, chr_orf00816, chr_orf02500, chr_orf02192, chr_orf01856, chr_orf01982, chr_orf01158, chr_orf02186, chr_orf02283, chr_orf01622, chr_orf01176, chr_orf02190, chr_orf01477, chr_orf01621, chr_orf02187, chr_orf00689, chr_orf02189, chr_orf01175, chr_orf00790
Pentose and glucuronate interconversions	10	15	0.0398493	0.358643	ko00040	Metabolism	Carbohydrate metabolism	chr_orf02204, chr_orf02153, chr_orf01818, chr_orf00904, chr_orf01819, chr_orf02156, chr_orf02166, chr_orf02195, chr_orf02155, chr_orf02154
Microbial metabolism in diverse environments	66	138	0.0552574	0.455873	ko01120	Metabolism	Global and overview maps	chr_orf02406, chr_orf00504, chr_orf02157, chr_orf01293, chr_orf01924, chr_orf01513, chr_orf01815, chr_orf00796, chr_orf00492, chr_orf02103, chr_orf00580, chr_orf00428, chr_orf01736, chr_orf01093, chr_orf01092, chr_orf02030, chr_orf02334, chr_orf02153, chr_orf00501, chr_orf00837, chr_orf00646, chr_orf02031, chr_orf00349, chr_orf00490, chr_orf00232, chr_orf00244, chr_orf01162, chr_orf02040, chr_orf…
Glycine, serine and threonine metabolism	13	22	0.0658425	0.486537	ko00260	Metabolism	Amino acid metabolism	chr_orf01293, chr_orf00740, chr_orf01162, chr_orf01389, chr_orf02373, chr_orf01294, chr_orf01987, chr_orf02287, chr_orf00683, chr_orf01295, chr_orf02150, chr_orf00682, chr_orf00672
Phenazine biosynthesis	3	3	0.0688032	0.486537	ko00405	Metabolism	Biosynthesis of other secondary metabolites	chr_orf00688, chr_orf01982, chr_orf00689
Carbon metabolism	38	78	0.0980028	0.643316	ko01200	Metabolism	Global and overview maps	chr_orf02406, chr_orf00504, chr_orf02157, chr_orf01924, chr_orf01513, chr_orf01815, chr_orf00580, chr_orf01093, chr_orf01092, chr_orf00501, chr_orf00646, chr_orf00349, chr_orf01162, chr_orf01191, chr_orf01393, chr_orf01389, chr_orf02348, chr_orf02373, chr_orf02229, chr_orf01096, chr_orf01922, chr_orf01987, chr_orf01898, chr_orf01144, chr_orf00358, chr_orf00502, chr_orf01436, chr_orf01679, chr_orf…
Bacterial chemotaxis	6	9	0.110468	0.643316	ko02030	Cellular Processes	Cell motility	chr_orf02244, chr_orf01247, chr_orf02158, chr_orf01143, chr_orf01833, chr_orf00697
C5-Branched dibasic acid metabolism	6	9	0.110468	0.643316	ko00660	Metabolism	Carbohydrate metabolism	chr_orf01496, chr_orf02146, chr_orf01093, chr_orf01092, chr_orf01499, chr_orf01014
Cysteine and methionine metabolism	12	22	0.140239	0.699462	ko00270	Metabolism	Amino acid metabolism	chr_orf00727, chr_orf01011, chr_orf00517, chr_orf01389, chr_orf02348, chr_orf00857, chr_orf01898, chr_orf01820, chr_orf00928, chr_orf01295, chr_orf02150, chr_orf00239
Aminobenzoate degradation	2	2	0.168037	0.699462	ko00627	Metabolism	Xenobiotics biodegradation and metabolism	chr_orf00492, chr_orf00808
Cyanoamino acid metabolism	2	2	0.168037	0.699462	ko00460	Metabolism	Metabolism of other amino acids	chr_orf02074, chr_orf01162
Plant-pathogen interaction	2	2	0.168037	0.699462	ko04626	Organismal Systems	Environmental adaptation	chr_orf00242, chr_orf01916
Lysine biosynthesis	8	14	0.16847	0.699462	ko00300	Metabolism	Amino acid metabolism	chr_orf00463, chr_orf00428, chr_orf02334, chr_orf00244, chr_orf01265, chr_orf00844, chr_orf01295, chr_orf02150
One carbon pool by folate	7	12	0.17586	0.699462	ko00670	Metabolism	Metabolism of cofactors and vitamins	chr_orf01513, chr_orf01162, chr_orf01406, chr_orf01144, chr_orf02057, chr_orf01020, chr_orf01167
Inositol phosphate metabolism	3	4	0.190763	0.699462	ko00562	Metabolism	Carbohydrate metabolism	chr_orf02406, chr_orf02229, chr_orf00393
NOD-like receptor signaling pathway	3	4	0.190763	0.699462	ko04621	Organismal Systems	Immune system	chr_orf00242, chr_orf02332, chr_orf00269
Novobiocin biosynthesis	3	4	0.190763	0.699462	ko00401	Metabolism	Biosynthesis of other secondary metabolites	chr_orf00727, chr_orf00775, chr_orf00982
RNA polymerase	3	4	0.190763	0.699462	ko03020	Genetic Information Processing	Transcription	chr_orf02293, chr_orf02292, chr_orf01851
Glyoxylate and dicarboxylate metabolism	11	21	0.198925	0.703343	ko00630	Metabolism	Carbohydrate metabolism	chr_orf00504, chr_orf00501, chr_orf01162, chr_orf01191, chr_orf01393, chr_orf02287, chr_orf00502, chr_orf01020, chr_orf00328, chr_orf00503, chr_orf00672
Biosynthesis of secondary metabolites	103	236	0.208802	0.712256	ko01110	Metabolism	Global and overview maps	chr_orf02406, chr_orf01164, chr_orf00364, chr_orf02157, chr_orf00266, chr_orf00037, chr_orf00463, chr_orf01293, chr_orf02463, chr_orf00726, chr_orf01154, chr_orf01496, chr_orf02146, chr_orf02466, chr_orf01788, chr_orf02495, chr_orf00776, chr_orf02125, chr_orf00641, chr_orf00950, chr_orf00796, chr_orf01452, chr_orf00580, chr_orf01807, chr_orf00688, chr_orf01688, chr_orf01075, chr_orf02375, chr_orf…
Bacterial secretion system	9	17	0.22303	0.712256	ko03070	Environmental Information Processing	Membrane transport	chr_orf01900, chr_orf01186, chr_orf02500, chr_orf01159, chr_orf01856, chr_orf01158, chr_orf01726, chr_orf02283, chr_orf01160
Starch and sucrose metabolism	9	17	0.22303	0.712256	ko00500	Metabolism	Carbohydrate metabolism	chr_orf00641, chr_orf01431, chr_orf02204, chr_orf01429, chr_orf00643, chr_orf01694, chr_orf00642, chr_orf01696, chr_orf01691
2-Oxocarboxylic acid metabolism	12	24	0.242655	0.750713	ko01210	Metabolism	Global and overview maps	chr_orf00037, chr_orf01496, chr_orf02146, chr_orf00428, chr_orf00727, chr_orf00036, chr_orf01499, chr_orf01191, chr_orf01014, chr_orf02150, chr_orf01495, chr_orf00971
Folate biosynthesis	11	22	0.257612	0.772835	ko00790	Metabolism	Metabolism of cofactors and vitamins	chr_orf01210, chr_orf00806, chr_orf01937, chr_orf01010, chr_orf00730, chr_orf00731, chr_orf01450, chr_orf01212, chr_orf02343, chr_orf00805, chr_orf00728
Phenylalanine, tyrosine and tryptophan biosynthesis	10	20	0.274024	0.797893	ko00400	Metabolism	Amino acid metabolism	chr_orf00776, chr_orf00688, chr_orf00727, chr_orf00685, chr_orf00775, chr_orf00683, chr_orf00689, chr_orf00682, chr_orf00686, chr_orf00982
Galactose metabolism	5	9	0.287568	0.813406	ko00052	Metabolism	Carbohydrate metabolism	chr_orf00231, chr_orf02204, chr_orf00232, chr_orf00230, chr_orf01694
Nitrogen metabolism	4	7	0.309254	0.813894	ko00910	Metabolism	Energy metabolism	chr_orf02103, chr_orf01379, chr_orf02108, chr_orf00679
Protein export	8	16	0.312404	0.813894	ko03060	Genetic Information Processing	Folding, sorting and degradation	chr_orf01900, chr_orf01186, chr_orf02500, chr_orf01159, chr_orf01856, chr_orf01158, chr_orf02283, chr_orf01160
Sulfur relay system	8	16	0.312404	0.813894	ko04122	Genetic Information Processing	Folding, sorting and degradation	chr_orf00635, chr_orf00730, chr_orf00731, chr_orf00497, chr_orf01450, chr_orf00729, chr_orf00396, chr_orf00728
Biosynthesis of antibiotics	68	158	0.322508	0.818675	ko01130	Metabolism	Global and overview maps	chr_orf02406, chr_orf01164, chr_orf02157, chr_orf00037, chr_orf00463, chr_orf00726, chr_orf02146, chr_orf00776, chr_orf00950, chr_orf00580, chr_orf00688, chr_orf01688, chr_orf00428, chr_orf00727, chr_orf00685, chr_orf01093, chr_orf01092, chr_orf02334, chr_orf00036, chr_orf02204, chr_orf00538, chr_orf00725, chr_orf01011, chr_orf00775, chr_orf01982, chr_orf00349, chr_orf00948, chr_orf00232, chr_orf…
Phenylalanine metabolism	2	3	0.366504	0.884974	ko00360	Metabolism	Amino acid metabolism	chr_orf00727, chr_orf00982
Sphingolipid metabolism	2	3	0.366504	0.884974	ko00600	Metabolism	Lipid metabolism	chr_orf00772, chr_orf01386
Purine metabolism	27	62	0.386387	0.88771	ko00230	Metabolism	Nucleotide metabolism	chr_orf00089, chr_orf01307, chr_orf01164, chr_orf00832, chr_orf00726, chr_orf02125, chr_orf00950, chr_orf00580, chr_orf01807, chr_orf01688, chr_orf01075, chr_orf01392, chr_orf00725, chr_orf01405, chr_orf01406, chr_orf00963, chr_orf02378, chr_orf02293, chr_orf01738, chr_orf00160, chr_orf02292, chr_orf02449, chr_orf01167, chr_orf00810, chr_orf02469, chr_orf01091, chr_orf01851
Thiamine metabolism	5	10	0.392166	0.88771	ko00730	Metabolism	Metabolism of cofactors and vitamins	chr_orf00635, chr_orf02171, chr_orf01054, chr_orf00396, chr_orf01091
Benzoate degradation	1	1	0.41008	0.88771	ko00362	Metabolism	Xenobiotics biodegradation and metabolism	chr_orf00837
Nonribosomal peptide structures	1	1	0.41008	0.88771	ko01054	Metabolism	Metabolism of terpenoids and polyketides	chr_orf02144
Phosphotransferase system (PTS)	10	22	0.412865	0.88771	ko02060	Environmental Information Processing	Membrane transport	chr_orf01431, chr_orf01052, chr_orf00891, chr_orf00977, chr_orf01487, chr_orf01053, chr_orf02079, chr_orf01488, chr_orf01696, chr_orf01228
Tyrosine metabolism	7	15	0.421438	0.88771	ko00350	Metabolism	Amino acid metabolism	chr_orf00727, chr_orf02030, chr_orf02031, chr_orf02024, chr_orf00944, chr_orf00982, chr_orf02025
Biofilm formation - Escherichia coli	8	18	0.471593	0.925167	ko02026	Cellular Processes	Cellular community - prokaryotes	chr_orf00906, chr_orf00670, chr_orf00251, chr_orf00643, chr_orf01008, chr_orf01738, chr_orf02187, chr_orf01171
Carbon fixation in photosynthetic organisms	8	18	0.471593	0.925167	ko00710	Metabolism	Energy metabolism	chr_orf02406, chr_orf00646, chr_orf00349, chr_orf02229, chr_orf00358, chr_orf01436, chr_orf01679, chr_orf02195
Monobactam biosynthesis	3	6	0.476601	0.925167	ko00261	Metabolism	Biosynthesis of other secondary metabolites	chr_orf00844, chr_orf01295, chr_orf02150
Vitamin B6 metabolism	3	6	0.476601	0.925167	ko00750	Metabolism	Metabolism of cofactors and vitamins	chr_orf01293, chr_orf02418, chr_orf02419
Degradation of aromatic compounds	5	11	0.49509	0.942575	ko01220	Metabolism	Global and overview maps	chr_orf02157, chr_orf00837, chr_orf00808, chr_orf02024, chr_orf02025
Histidine metabolism	4	9	0.542738	0.975423	ko00340	Metabolism	Amino acid metabolism	chr_orf02463, chr_orf02466, chr_orf02458, chr_orf00982
Arginine and proline metabolism	6	14	0.545493	0.975423	ko00330	Metabolism	Amino acid metabolism	chr_orf00463, chr_orf00727, chr_orf01840, chr_orf01652, chr_orf00462, chr_orf00694
Propanoate metabolism	6	14	0.545493	0.975423	ko00640	Metabolism	Carbohydrate metabolism	chr_orf01093, chr_orf01092, chr_orf00490, chr_orf01191, chr_orf00804, chr_orf01251
Glycerophospholipid metabolism	10	24	0.551755	0.975423	ko00564	Metabolism	Lipid metabolism	chr_orf01914, chr_orf01452, chr_orf02149, chr_orf01001, chr_orf00692, chr_orf01912, chr_orf01909, chr_orf01911, chr_orf01454, chr_orf01451
Biofilm formation - Pseudomonas aeruginosa	3	7	0.602112	0.998982	ko02025	Cellular Processes	Cellular community - prokaryotes	chr_orf00688, chr_orf01726, chr_orf00689
Ubiquinone and other terpenoid-quinone biosynthesis	8	20	0.620574	0.998982	ko00130	Metabolism	Metabolism of cofactors and vitamins	chr_orf00364, chr_orf00266, chr_orf01788, chr_orf02495, chr_orf02308, chr_orf02467, chr_orf00808, chr_orf00919
Riboflavin metabolism	4	10	0.643119	0.998982	ko00740	Metabolism	Metabolism of cofactors and vitamins	chr_orf01154, chr_orf02339, chr_orf00758, chr_orf01845
Caprolactam degradation	1	2	0.652122	0.998982	ko00930	Metabolism	Xenobiotics biodegradation and metabolism	chr_orf02157
D-Alanine metabolism	1	2	0.652122	0.998982	ko00473	Metabolism	Metabolism of other amino acids	chr_orf01257
Other glycan degradation	1	2	0.652122	0.998982	ko00511	Metabolism	Glycan biosynthesis and metabolism	chr_orf00772
Valine, leucine and isoleucine biosynthesis	5	13	0.675018	0.998982	ko00290	Metabolism	Amino acid metabolism	chr_orf01496, chr_orf02146, chr_orf01499, chr_orf01014, chr_orf01495
Fructose and mannose metabolism	10	26	0.675783	0.998982	ko00051	Metabolism	Carbohydrate metabolism	chr_orf02406, chr_orf01758, chr_orf00349, chr_orf00977, chr_orf01487, chr_orf01819, chr_orf02229, chr_orf00068, chr_orf01488, chr_orf01691
Pentose phosphate pathway	11	29	0.69862	0.998982	ko00030	Metabolism	Carbohydrate metabolism	chr_orf02157, chr_orf01815, chr_orf00580, chr_orf02265, chr_orf00349, chr_orf01248, chr_orf02195, chr_orf02407, chr_orf00328, chr_orf02047, chr_orf00672
Photosynthesis	3	8	0.705782	0.998982	ko00195	Metabolism	Energy metabolism	chr_orf01966, chr_orf01968, chr_orf01967
Glycolysis / Gluconeogenesis	9	24	0.708981	0.998982	ko00010	Metabolism	Carbohydrate metabolism	chr_orf02406, chr_orf00349, chr_orf00232, chr_orf02229, chr_orf01987, chr_orf00358, chr_orf01679, chr_orf01666, chr_orf00804
Porphyrin and chlorophyll metabolism	5	14	0.746976	0.998982	ko00860	Metabolism	Metabolism of cofactors and vitamins	chr_orf00796, chr_orf02375, chr_orf01736, chr_orf00740, chr_orf01737
RNA degradation	5	14	0.746976	0.998982	ko03018	Genetic Information Processing	Folding, sorting and degradation	chr_orf01611, chr_orf00855, chr_orf00134, chr_orf01666, chr_orf01009
Carbon fixation pathways in prokaryotes	7	20	0.779546	0.998982	ko00720	Metabolism	Energy metabolism	chr_orf01513, chr_orf01093, chr_orf01092, chr_orf00646, chr_orf01191, chr_orf01144, chr_orf00804
Tryptophan metabolism	2	6	0.782482	0.998982	ko00380	Metabolism	Amino acid metabolism	chr_orf01393, chr_orf01096
Metabolic pathways	191	483	0.791403	0.998982	ko01100	Metabolism	Global and overview maps	chr_orf01217, chr_orf02406, chr_orf01307, chr_orf00504, chr_orf01164, chr_orf00364, chr_orf02157, chr_orf00266, chr_orf00037, chr_orf00463, chr_orf01293, chr_orf02463, chr_orf01035, chr_orf00832, chr_orf00726, chr_orf01154, chr_orf01496, chr_orf02146, chr_orf02466, chr_orf01788, chr_orf02495, chr_orf00776, chr_orf02125, chr_orf00641, chr_orf01513, chr_orf00950, chr_orf01815, chr_orf00796, chr_orf…
Fatty acid degradation	1	3	0.794931	0.998982	ko00071	Metabolism	Lipid metabolism	chr_orf00816
Streptomycin biosynthesis	1	3	0.794931	0.998982	ko00521	Metabolism	Biosynthesis of other secondary metabolites	chr_orf00393
Glycerolipid metabolism	4	12	0.796289	0.998982	ko00561	Metabolism	Lipid metabolism	chr_orf01452, chr_orf02287, chr_orf01916, chr_orf00672
Sulfur metabolism	4	12	0.796289	0.998982	ko00920	Metabolism	Energy metabolism	chr_orf02040, chr_orf02348, chr_orf01781, chr_orf01898
Amino sugar and nucleotide sugar metabolism	15	42	0.805448	0.998982	ko00520	Metabolism	Carbohydrate metabolism	chr_orf01217, chr_orf00231, chr_orf02204, chr_orf02326, chr_orf00538, chr_orf01209, chr_orf00904, chr_orf00977, chr_orf00643, chr_orf00068, chr_orf00230, chr_orf02080, chr_orf02079, chr_orf01691, chr_orf00265
Mismatch repair	9	26	0.806288	0.998982	ko03430	Genetic Information Processing	Replication and repair	chr_orf01307, chr_orf01392, chr_orf00188, chr_orf00963, chr_orf01230, chr_orf01515, chr_orf00043, chr_orf01718, BGI_novel_C01
Nicotinate and nicotinamide metabolism	5	15	0.806365	0.998982	ko00760	Metabolism	Metabolism of cofactors and vitamins	chr_orf02125, chr_orf02031, chr_orf00269, chr_orf02295, chr_orf02469
Aminoacyl-tRNA biosynthesis	8	24	0.835802	0.998982	ko00970	Genetic Information Processing	Translation	chr_orf01817, chr_orf00379, chr_orf00878, chr_orf00957, chr_orf00652, chr_orf02057, chr_orf01776, chr_orf01442
Biofilm formation - Vibrio cholerae	4	13	0.850187	0.998982	ko05111	Cellular Processes	Cellular community - prokaryotes	chr_orf00159, chr_orf00604, chr_orf01738, chr_orf01898
Pantothenate and CoA biosynthesis	4	13	0.850187	0.998982	ko00770	Metabolism	Metabolism of cofactors and vitamins	chr_orf02146, chr_orf01014, chr_orf01794, chr_orf01292
Homologous recombination	10	30	0.853143	0.998982	ko03440	Genetic Information Processing	Replication and repair	chr_orf01307, chr_orf00023, chr_orf01731, chr_orf01392, chr_orf00963, chr_orf01515, chr_orf00043, chr_orf00614, chr_orf02484, BGI_novel_C01
Peptidoglycan biosynthesis	6	19	0.859271	0.998982	ko00550	Metabolism	Glycan biosynthesis and metabolism	chr_orf01217, chr_orf00752, chr_orf02126, chr_orf00245, chr_orf01265, chr_orf01257
DNA replication	7	22	0.865013	0.998982	ko03030	Genetic Information Processing	Replication and repair	chr_orf01307, chr_orf01392, chr_orf00963, chr_orf01515, chr_orf00043, chr_orf01306, BGI_novel_C01
Two-component system	22	64	0.890939	0.998982	ko02020	Environmental Information Processing	Signal transduction	chr_orf00504, chr_orf00561, chr_orf01449, chr_orf00580, chr_orf00528, chr_orf02021, chr_orf01932, chr_orf02260, chr_orf01761, chr_orf00245, chr_orf01933, chr_orf00481, chr_orf00927, chr_orf01028, chr_orf01176, chr_orf01763, chr_orf01101, chr_orf01175, chr_orf01739, chr_orf00533, chr_orf00527, chr_orf01171
Citrate cycle (TCA cycle)	5	17	0.891575	0.998982	ko00020	Metabolism	Carbohydrate metabolism	chr_orf01093, chr_orf01092, chr_orf01191, chr_orf01096, chr_orf01095
Butanoate metabolism	3	11	0.894618	0.998982	ko00650	Metabolism	Carbohydrate metabolism	chr_orf02146, chr_orf02031, chr_orf01014
Nucleotide excision repair	2	9	0.937659	0.998982	ko03420	Genetic Information Processing	Replication and repair	chr_orf00223, chr_orf01509
Cell cycle - Caulobacter	3	14	0.966671	0.998982	ko04112	Cellular Processes	Cell growth and death	chr_orf01479, chr_orf01256, chr_orf01255
Base excision repair	2	11	0.974285	0.998982	ko03410	Genetic Information Processing	Replication and repair	chr_orf00015, chr_orf02237
Oxidative phosphorylation	3	15	0.977734	0.998982	ko00190	Metabolism	Energy metabolism	chr_orf01966, chr_orf01968, chr_orf01967
Pyruvate metabolism	8	32	0.981839	0.998982	ko00620	Metabolism	Carbohydrate metabolism	chr_orf00492, chr_orf00646, chr_orf01436, chr_orf00804, chr_orf01085, chr_orf01495, chr_orf01888, chr_orf00797
Fatty acid biosynthesis	2	13	0.989682	0.998982	ko00061	Metabolism	Lipid metabolism	chr_orf00816, chr_orf00590
Fatty acid metabolism	2	13	0.989682	0.998982	ko01212	Metabolism	Global and overview maps	chr_orf00816, chr_orf00590
Pyrimidine metabolism	13	50	0.991599	0.998982	ko00240	Metabolism	Nucleotide metabolism	chr_orf01307, chr_orf00832, chr_orf02125, chr_orf01392, chr_orf01652, chr_orf00963, chr_orf02293, chr_orf01981, chr_orf01470, chr_orf02292, chr_orf02469, chr_orf01118, chr_orf01851
Lipopolysaccharide biosynthesis	6	28	0.991958	0.998982	ko00540	Metabolism	Glycan biosynthesis and metabolism	chr_orf01035, chr_orf00622, chr_orf01165, chr_orf01676, chr_orf01698, chr_orf01312
Glutathione metabolism	1	12	0.998267	0.998982	ko00480	Metabolism	Metabolism of other amino acids	chr_orf02047
Biotin metabolism	1	13	0.998982	0.998982	ko00780	Metabolism	Metabolism of cofactors and vitamins	chr_orf02467

## Sheet: PmCQ6_M-VS-PmCQ2_M.DESeq2
Pathway	PmCQ6_M-VS-PmCQ2_M.DESeq2_Method (77)	All Background Genes (1885)	Pvalue	Qvalue	Pathway ID	Level 1	Level 2	Differentially expressed genes
Ribosome	8	58	0.00196647	0.0845583	ko03010	Genetic Information Processing	Translation	chr_orf01860, chr_orf01864, chr_orf01870, chr_orf01861, chr_orf01871, chr_orf01862, chr_orf01859, chr_orf01863
RNA degradation	3	14	0.0172357	0.370566	ko03018	Genetic Information Processing	Folding, sorting and degradation	chr_orf00855, chr_orf00134, chr_orf00127
Biosynthesis of type II polyketide products	1	1	0.0408488	0.398515	ko01057	Metabolism	Metabolism of terpenoids and polyketides	chr_orf02241
Bacterial chemotaxis	2	9	0.0492221	0.398515	ko02030	Cellular Processes	Cell motility	chr_orf00103, chr_orf00227
Glyoxylate and dicarboxylate metabolism	3	21	0.0513339	0.398515	ko00630	Metabolism	Carbohydrate metabolism	chr_orf01162, chr_orf01393, chr_orf00503
Glycine, serine and threonine metabolism	3	22	0.0577418	0.398515	ko00260	Metabolism	Amino acid metabolism	chr_orf01162, chr_orf01294, chr_orf00683
Cyanoamino acid metabolism	1	2	0.0800498	0.398515	ko00460	Metabolism	Metabolism of other amino acids	chr_orf01162
Arginine biosynthesis	2	12	0.0834102	0.398515	ko00220	Metabolism	Amino acid metabolism	chr_orf01379, chr_orf00971
One carbon pool by folate	2	12	0.0834102	0.398515	ko00670	Metabolism	Metabolism of cofactors and vitamins	chr_orf01162, chr_orf01144
NOD-like receptor signaling pathway	1	4	0.153768	0.595684	ko04621	Organismal Systems	Immune system	chr_orf00275
ABC transporters	8	131	0.161067	0.595684	ko02010	Environmental Information Processing	Membrane transport	chr_orf01834, chr_orf00908, chr_orf00227, chr_orf00909, chr_orf01382, chr_orf00322, chr_orf00493, chr_orf00907
Biosynthesis of antibiotics	9	158	0.190734	0.595684	ko01130	Metabolism	Global and overview maps	chr_orf00538, chr_orf01162, chr_orf01393, chr_orf00683, chr_orf02241, chr_orf00939, chr_orf00447, chr_orf01194, chr_orf00971
Carbon fixation pathways in prokaryotes	2	20	0.195423	0.595684	ko00720	Metabolism	Energy metabolism	chr_orf01144, chr_orf01194
Phenylalanine, tyrosine and tryptophan biosynthesis	2	20	0.195423	0.595684	ko00400	Metabolism	Amino acid metabolism	chr_orf00683, chr_orf00447
Carbon metabolism	5	78	0.210564	0.595684	ko01200	Metabolism	Global and overview maps	chr_orf01162, chr_orf01393, chr_orf01144, chr_orf01194, chr_orf00503
Tryptophan metabolism	1	6	0.22165	0.595684	ko00380	Metabolism	Amino acid metabolism	chr_orf01393
Nitrogen metabolism	1	7	0.253546	0.609872	ko00910	Metabolism	Energy metabolism	chr_orf01379
Biosynthesis of amino acids	6	105	0.255295	0.609872	ko01230	Metabolism	Global and overview maps	chr_orf01162, chr_orf00517, chr_orf01294, chr_orf00683, chr_orf00447, chr_orf00971
Methane metabolism	2	26	0.287541	0.650666	ko00680	Metabolism	Energy metabolism	chr_orf01162, chr_orf00503
Selenocompound metabolism	1	9	0.313518	0.650666	ko00450	Metabolism	Metabolism of other amino acids	chr_orf00517
Riboflavin metabolism	1	10	0.341694	0.650666	ko00740	Metabolism	Metabolism of cofactors and vitamins	chr_orf01845
Biosynthesis of secondary metabolites	11	236	0.367408	0.650666	ko01110	Metabolism	Global and overview maps	chr_orf01162, chr_orf00517, chr_orf01393, chr_orf01294, chr_orf00683, chr_orf02241, chr_orf00939, chr_orf00447, chr_orf01194, chr_orf00971, chr_orf01845
Ascorbate and aldarate metabolism	1	11	0.368729	0.650666	ko00053	Metabolism	Carbohydrate metabolism	chr_orf00904
Butanoate metabolism	1	11	0.368729	0.650666	ko00650	Metabolism	Carbohydrate metabolism	chr_orf01194
Pyruvate metabolism	2	32	0.378782	0.650666	ko00620	Metabolism	Carbohydrate metabolism	chr_orf01887, chr_orf01194
Glutathione metabolism	1	12	0.394667	0.650666	ko00480	Metabolism	Metabolism of other amino acids	chr_orf00939
Arginine and proline metabolism	1	14	0.443427	0.650666	ko00330	Metabolism	Amino acid metabolism	chr_orf00939
Oxidative phosphorylation	1	15	0.466333	0.650666	ko00190	Metabolism	Energy metabolism	chr_orf01194
Pentose and glucuronate interconversions	1	15	0.466333	0.650666	ko00040	Metabolism	Carbohydrate metabolism	chr_orf00904
Citrate cycle (TCA cycle)	1	17	0.509389	0.650666	ko00020	Metabolism	Carbohydrate metabolism	chr_orf01194
Starch and sucrose metabolism	1	17	0.509389	0.650666	ko00500	Metabolism	Carbohydrate metabolism	chr_orf00640
Metabolic pathways	20	483	0.516446	0.650666	ko01100	Metabolism	Global and overview maps	chr_orf01887, chr_orf00538, chr_orf01379, chr_orf00904, chr_orf01077, chr_orf01162, chr_orf01285, chr_orf00517, chr_orf01294, chr_orf01144, chr_orf00683, chr_orf00640, chr_orf02241, chr_orf01407, chr_orf00939, chr_orf00447, chr_orf01194, chr_orf00971, chr_orf00503, chr_orf01845
Amino sugar and nucleotide sugar metabolism	2	42	0.518606	0.650666	ko00520	Metabolism	Carbohydrate metabolism	chr_orf00538, chr_orf00904
Alanine, aspartate and glutamate metabolism	1	18	0.529612	0.650666	ko00250	Metabolism	Amino acid metabolism	chr_orf01379
Biofilm formation - Escherichia coli	1	18	0.529612	0.650666	ko02026	Cellular Processes	Cellular community - prokaryotes	chr_orf00906
Cysteine and methionine metabolism	1	22	0.602597	0.7183	ko00270	Metabolism	Amino acid metabolism	chr_orf00517
2-Oxocarboxylic acid metabolism	1	24	0.634777	0.7183	ko01210	Metabolism	Global and overview maps	chr_orf00971
Aminoacyl-tRNA biosynthesis	1	24	0.634777	0.7183	ko00970	Genetic Information Processing	Translation	chr_orf00699
Microbial metabolism in diverse environments	5	138	0.677851	0.743487	ko01120	Metabolism	Global and overview maps	chr_orf01162, chr_orf01294, chr_orf01144, chr_orf01194, chr_orf00503
Lipopolysaccharide biosynthesis	1	28	0.691616	0.743487	ko00540	Metabolism	Glycan biosynthesis and metabolism	chr_orf01285
Purine metabolism	2	62	0.73082	0.764827	ko00230	Metabolism	Nucleotide metabolism	chr_orf01077, chr_orf02241
Two-component system	2	64	0.74704	0.764827	ko02020	Environmental Information Processing	Signal transduction	chr_orf00103, chr_orf01194
Pyrimidine metabolism	1	50	0.879187	0.879187	ko00240	Metabolism	Nucleotide metabolism	chr_orf01407
