# Supplementary material for: Transcriptomic Analysis of High- and Low-Virulence Bovine Pasteurella multocida in vitro and in vivo
Source: Front Vet Sci. 2021 Feb 10;8:616774. doi: 10.3389/fvets.2021.616774 (PMC7902865; doi:10.3389/fvets.2021.616774)
Supplement: Supplementary Table 7 — The predicted 46 iron utilization-related genes of PmCQ6 based on whole genome sequencing. [file Table_7.XLSX]

## Sheet: Iron-utilization-related-genes
Gene ID	Length	NR	Swissprot	GO
chr_orf00168	809	hypothetical protein [Pasteurella multocida] >gnl|BL_ORD_ID|11449671 hypothetical protein KCU_05736 [Pasteurella multocida subsp.	Probable TonB-dependent receptor NMB0964 OS=Neisseria meningitidis serogroup B (strain MC58) GN=NMB0964 PE=1 SV=1	GO:0004872;GO:0006810;GO:0016020
chr_orf00374	967	hemoglobin-binding protein A [Pasteurella multocida 36950] >gnl|BL_ORD_ID|13280124 putative TonB-dependent receptor [Pasteurella	Probable hemoglobin and hemoglobin-haptoglobin-binding protein 4 OS=Haemophilus influenzae (strain ATCC 51907 / DSM 11121 / KW20 / Rd) GN=HI_1565/HI_1567 PE=3 SV=3	GO:0004872;GO:0006810;GO:0016020;GO:0005215;GO:0019867
chr_orf00418	991	TonB-dependent hemoglobin/transferrin/lactoferrin receptor family protein, plug, beta-barrel domains and conserved site [Pasteurella	Hemoglobin and hemoglobin-haptoglobin-binding protein A OS=Haemophilus influenzae GN=hgpA PE=1 SV=1	GO:0004872;GO:0006810;GO:0016020;GO:0005215;GO:0019867
chr_orf00681	742	TonB-dependent heme receptor A [Pasteurella multocida 36950] >gnl|BL_ORD_ID|8433692 TonB-dependent heme receptor A [Pasteurella	TonB-dependent heme receptor A OS=Haemophilus influenzae (strain ATCC 51907 / DSM 11121 / KW20 / Rd) GN=tdhA PE=3 SV=1	GO:0004872;GO:0006810;GO:0016020;GO:0005215;GO:0019867
chr_orf00860	784	dependent hemoglobin/transferrin/lactoferrin receptor family protein [Pasteurella multocida 36950]	Hemoglobin-haptoglobin utilization protein B OS=Neisseria meningitidis serogroup A / serotype 4A (strain Z2491) GN=hpuB PE=3 SV=1	GO:0004872;GO:0006810;GO:0016020;GO:0005215;GO:0019867
chr_orf00937	628	TonB-dependent receptor, beta-barrel domain protein [Pasteurella multocida 36950] >gnl|BL_ORD_ID|8433830 TonB-dependent receptor, beta-barrel domain protein [Pasteurella multocida 36950]	Uncharacterized protein HI_1369 OS=Haemophilus influenzae (strain ATCC 51907 / DSM 11121 / KW20 / Rd) GN=HI_1369 PE=4 SV=1	GO:0004872;GO:0006810;GO:0016020
chr_orf01896	805	TonB-dependent receptor, beta-barrel domain protein [Pasteurella multocida 36950] >gnl|BL_ORD_ID|8434293 TonB-dependent receptor, beta-barrel domain protein [Pasteurella multocida 36950]	Probable TonB-dependent receptor NMB0964 OS=Neisseria meningitidis serogroup B (strain MC58) GN=NMB0964 PE=1 SV=1	GO:0004872;GO:0006810;GO:0016020
chr_orf02197	778	TonB-dependent receptor, beta-barrel domain protein [Pasteurella multocida 36950] >gnl|BL_ORD_ID|8434422 TonB-dependent receptor, beta-barrel domain protein [Pasteurella multocida 36950]	Probable TonB-dependent receptor NMB0964 OS=Neisseria meningitidis serogroup B (strain MC58) GN=NMB0964 PE=1 SV=1	GO:0004872;GO:0006810;GO:0016020
chr_orf02217	668	TonB-dependent receptor, beta-barrel domain protein [Pasteurella multocida 36950] >gnl|BL_ORD_ID|8434432 TonB-dependent receptor, beta-barrel domain protein [Pasteurella multocida 36950]	Heme/hemopexin utilization protein C OS=Haemophilus influenzae (strain 86-028NP) GN=hxuC PE=3 SV=1	GO:0004872;GO:0006810;GO:0016020
chr_orf02434	88	hypothetical protein PM1217 [Pasteurella multocida subsp. multocida str. Pm70] >gnl|BL_ORD_ID|12972885 putative TonB-dependent receptor
chr_orf02475	256	protein TonB [Pasteurella multocida 36950] >gnl|BL_ORD_ID|8434549 protein TonB [Pasteurella multocida 36950]	Protein TonB OS=Pasteurella multocida (strain Pm70) GN=tonB PE=3 SV=1	GO:0006810;GO:0015343;GO:0015891;GO:0030288;GO:0031992
chr_orf02476	129	TonB system transport protein ExbD [Pasteurella multocida 36950] >gnl|BL_ORD_ID|693969 TonB system transport protein ExbD [Pasteurella multocida subsp. multocida str. HN06] >gnl|BL_ORD_ID|693969 TonB system transport protein ExbD [Pasteurella multocida subsp. multocida str. 3480] >gnl|BL_ORD_ID|693969 biopolymer transport protein [Pasteurella multocida] >gnl|BL_ORD_ID|693969 ExbD [Pasteurella mul…	Biopolymer transport protein ExbD OS=Haemophilus influenzae (strain ATCC 51907 / DSM 11121 / KW20 / Rd) GN=exbD PE=3 SV=1	GO:0005215;GO:0006810;GO:0016020
chr_orf02477	152	tonB-system energizer ExbB [Pasteurella multocida 36950] >gnl|BL_ORD_ID|13267253 tonB-system energizer ExbB [Pasteurella multocida subsp. multocida str. HN06] >gnl|BL_ORD_ID|13267253 TonB-system energizer ExbB [Pasteurella multocida subsp. multocida str. 3480] >gnl|BL_ORD_ID|13267253 ExbB [Pasteurella multocida] >gnl|BL_ORD_ID|13267253 biopolymer transport protein ExbB [Pasteurella multocida] >gn…	Biopolymer transport protein ExbB OS=Haemophilus ducreyi (strain 35000HP / ATCC 700724) GN=exbB PE=3 SV=1	GO:0006810;GO:0008565;GO:0016020
chr_orf00865	356	Outer membrane receptor protein, mostly Fe transport [Pasteurella multocida] >gnl|BL_ORD_ID|11739111 Outer membrane receptor protein,	Probable TonB-dependent receptor NMB0964 OS=Neisseria meningitidis serogroup B (strain MC58) GN=NMB0964 PE=1 SV=1	GO:0004872;GO:0006810;GO:0016020
chr_orf00866	548	Outer membrane receptor protein, mostly Fe transport [Pasteurella multocida] >gnl|BL_ORD_ID|11738627 Outer membrane receptor protein,	Probable TonB-dependent receptor NMB0964 OS=Neisseria meningitidis serogroup B (strain MC58) GN=NMB0964 PE=1 SV=1	GO:0004872;GO:0006810;GO:0016020
chr_orf01994	521	heme-utilization protein [Pasteurella multocida subsp. multocida str. 3480] >gnl|BL_ORD_ID|9896114 heme-utilization protein [Pasteurella multocida subsp. multocida str. 3480]	Probable TonB-dependent receptor HI_1217 OS=Haemophilus influenzae (strain ATCC 51907 / DSM 11121 / KW20 / Rd) GN=HI_1217 PE=1 SV=1	GO:0004872;GO:0006810;GO:0016020
chr_orf01995	311	heme-utilization protein [Pasteurella multocida subsp. multocida str. 3480] >gnl|BL_ORD_ID|9896114 heme-utilization protein [Pasteurella multocida subsp. multocida str. 3480]	Probable TonB-dependent receptor NMB1497 OS=Neisseria meningitidis serogroup B (strain MC58) GN=NMB1497 PE=1 SV=1	GO:0004872;GO:0006810;GO:0016020
chr_orf02139	848	heme acquisition system receptor [Pasteurella multocida 36950] >gnl|BL_ORD_ID|8434395 heme acquisition system receptor [Pasteurella multocida 36950]	Probable TonB-dependent receptor NMB1497 OS=Neisseria meningitidis serogroup B (strain MC58) GN=NMB1497 PE=1 SV=1	GO:0004872;GO:0006810;GO:0016020
chr_orf00316	685	AfuB [Pasteurella multocida subsp. multocida str. Pm70] >gnl|BL_ORD_ID|12943749 Fe(3+) transport system permease protein AfuB-1	Ferric transport system permease protein FbpB OS=Actinobacillus pleuropneumoniae GN=fbpB PE=3 SV=1	GO:0006810;GO:0016020
chr_orf00318	344	AfuA [Pasteurella multocida subsp. multocida str. Pm70] >gnl|BL_ORD_ID|12939324 Fe(3+) transport system periplasmic ferric iron-binding	Uncharacterized protein HI_0131 OS=Haemophilus influenzae (strain ATCC 51907 / DSM 11121 / KW20 / Rd) GN=HI_0131 PE=1 SV=1
chr_orf00322	345	AfuA [Pasteurella multocida subsp. multocida str. Pm70] >gnl|BL_ORD_ID|12909520 iron(III) transport system substrate-binding protein	Uncharacterized protein HI_0131 OS=Haemophilus influenzae (strain ATCC 51907 / DSM 11121 / KW20 / Rd) GN=HI_0131 PE=1 SV=1
chr_orf00371	163	heme iron utilization protein-like protein [Pasteurella multocida 36950] >gnl|BL_ORD_ID|8433517 heme iron utilization protein-like
chr_orf00372	171	hypothetical protein PM0299 [Pasteurella multocida subsp. multocida str. Pm70] >gnl|BL_ORD_ID|12965793 heme iron utilization protein,	Uncharacterized protein HI_0854 OS=Haemophilus influenzae (strain ATCC 51907 / DSM 11121 / KW20 / Rd) GN=HI_0854 PE=1 SV=1	GO:0010181;GO:0016491;GO:0055114;GO:0004733
chr_orf00395	154	hypothetical protein PM0317 [Pasteurella multocida subsp. multocida str. Pm70] >gnl|BL_ORD_ID|12918195 iron-sulfur cluster assembly transcription factor IscR [Pasteurella multocida 36950] >gnl|BL_ORD_ID|12918195 iron-sulfur cluster assembly transcription factor IscR [Pasteurella multocida subsp. multocida str. HN06] >gnl|BL_ORD_ID|12918195 iron-sulfur cluster assembly transcription factor IscR [P…	Putative HTH-type transcriptional regulator HI_0379 OS=Haemophilus influenzae (strain ATCC 51907 / DSM 11121 / KW20 / Rd) GN=HI_0379 PE=4 SV=1	GO:0003690;GO:0003700;GO:0006355
chr_orf00397	128	scaffold protein [Pasteurella multocida subsp. multocida str. Pm70] >gnl|BL_ORD_ID|12946287 iron-sulfur cluster assembly scaffold IscU [Pasteurella multocida 36950] >gnl|BL_ORD_ID|12946287 FeS cluster assembly scaffold IscU [Pasteurella multocida subsp. multocida str. 3480] >gnl|BL_ORD_ID|12946287 scaffold protein [Pasteurella multocida] >gnl|BL_ORD_ID|12946287 IscU [Pasteurella multocida subsp. …	NifU-like protein OS=Haemophilus influenzae (strain ATCC 51907 / DSM 11121 / KW20 / Rd) GN=nifU PE=1 SV=2	GO:0005506;GO:0016226;GO:0051536
chr_orf00398	107	hypothetical protein PM0320 [Pasteurella multocida subsp. multocida str. Pm70] >gnl|BL_ORD_ID|12954703 iron-sulfur cluster assembly protein IscA [Pasteurella multocida 36950] >gnl|BL_ORD_ID|12954703 iron-binding protein IscA [Pasteurella multocida subsp. multocida str. HN06] >gnl|BL_ORD_ID|12954703 iron-sulfur cluster assembly protein IscA [Pasteurella multocida subsp. multocida str. 3480] >gnl|B…	Iron-binding protein IscA OS=Haemophilus influenzae (strain ATCC 51907 / DSM 11121 / KW20 / Rd) GN=iscA PE=3 SV=1	GO:0005506;GO:0016226;GO:0051536;GO:0005198
chr_orf00400	172	co-chaperone HscB [Pasteurella multocida subsp. multocida str. Pm70] >gnl|BL_ORD_ID|621509 iron-sulfur cluster assembly co-chaperone protein HscB [Pasteurella multocida 36950] >gnl|BL_ORD_ID|621509 Fe-S protein assembly co-chaperone HscB [Pasteurella multocida subsp. multocida str. 3480] >gnl|BL_ORD_ID|621509 co-chaperone HscB [Pasteurella multocida] >gnl|BL_ORD_ID|621509 RecName: Full=Co-chapero…	Co-chaperone protein HscB homolog OS=Pasteurella multocida (strain Pm70) GN=hscB PE=3 SV=1	GO:0051259;GO:0006457;GO:0051087
chr_orf00401	620	iron-sulfur cluster assembly chaperone protein HscA [Pasteurella multocida 36950] >gnl|BL_ORD_ID|8433529 iron-sulfur cluster assembly chaperone protein HscA [Pasteurella multocida 36950]	Chaperone protein HscA homolog OS=Pasteurella multocida (strain Pm70) GN=hscA PE=3 SV=1	GO:0005524;GO:0006457;GO:0016226;GO:0016887;GO:0051082
chr_orf00493	279	iron transport system membrane protein [Pasteurella multocida 36950] >gnl|BL_ORD_ID|8433576 iron transport system membrane protein [Pasteurella multocida 36950]	Probable iron transport system membrane protein HI_0359 OS=Haemophilus influenzae (strain ATCC 51907 / DSM 11121 / KW20 / Rd) GN=HI_0359 PE=3 SV=1	GO:0005887;GO:0042626;GO:0043190;GO:0055085
chr_orf00494	289	protein YfeC [Pasteurella multocida subsp. multocida str. Pm70] >gnl|BL_ORD_ID|13002056 iron transport system membrane protein [Pasteurella multocida 36950] >gnl|BL_ORD_ID|13002056 manganese/iron transport system permease protein [Pasteurella multocida subsp. multocida str. HN06] >gnl|BL_ORD_ID|13002056 protein AfeC [Pasteurella multocida subsp. multocida str. 3480] >gnl|BL_ORD_ID|13002056 YfeC […	Probable iron transport system membrane protein HI_0360 OS=Haemophilus influenzae (strain ATCC 51907 / DSM 11121 / KW20 / Rd) GN=HI_0360 PE=3 SV=1	GO:0005887;GO:0042626;GO:0043190;GO:0055085
chr_orf00495	297	iron transport system ATP-binding protein [Pasteurella multocida 36950] >gnl|BL_ORD_ID|8433577 Manganese ABC transporter, ATP-binding protein SitB [Pasteurella multocida] >gnl|BL_ORD_ID|8433577 iron transport system ATP-binding protein [Pasteurella multocida 36950] >gnl|BL_ORD_ID|8433577 Manganese ABC transporter, ATP-binding protein SitB [Pasteurella multocida subsp. gallicida X73]	Probable iron transport system ATP-binding protein HI_0361 OS=Haemophilus influenzae (strain ATCC 51907 / DSM 11121 / KW20 / Rd) GN=HI_0361 PE=3 SV=1	GO:0005524;GO:0016887
chr_orf00496	293	periplasmic iron-binding protein [Pasteurella multocida 36950] >gnl|BL_ORD_ID|8433578 periplasmic iron-binding protein [Pasteurella multocida 36950]	Uncharacterized periplasmic iron-binding protein HI_0362 OS=Haemophilus influenzae (strain ATCC 51907 / DSM 11121 / KW20 / Rd) GN=HI_0362 PE=1 SV=1	GO:0030001;GO:0046872;GO:0007155
chr_orf00553	634	high-affinity Fe2+/Pb2+ permease [Pasteurella multocida subsp. multocida str. HN06] >gnl|BL_ORD_ID|9662440 high-affinity Fe2+/Pb2+ permease [Pasteurella multocida subsp. multocida str. 3480] >gnl|BL_ORD_ID|9662440 Putative high-affinity iron permease [Pasteurella multocida] >gnl|BL_ORD_ID|9662440 high-affinity Fe2+/Pb2+ permease [Pasteurella multocida subsp. multocida str. HN06] >gnl|BL_ORD_ID|96…	Ferrous iron permease EfeU OS=Bacillus subtilis (strain 168) GN=efeU PE=1 SV=2	GO:0005381;GO:0006827;GO:0016020;GO:0033573
chr_orf00559	113	iron-sulfur cluster insertion protein ErpA [Pasteurella multocida subsp. multocida str. Pm70] >gnl|BL_ORD_ID|12921577 iron-sulfur cluster insertion protein ErpA [Pasteurella multocida] >gnl|BL_ORD_ID|12921577 RecName: Full=Iron-sulfur cluster insertion protein ErpA >gnl|BL_ORD_ID|12921577 unknown [Pasteurella multocida subsp. multocida str. Pm70]	Iron-sulfur cluster insertion protein ErpA OS=Pasteurella multocida (strain Pm70) GN=erpA PE=3 SV=1	GO:0016226;GO:0005198;GO:0051536
chr_orf00777	161	protein RsgA [Pasteurella multocida subsp. multocida str. Pm70] >gnl|BL_ORD_ID|12972466 ferritin FtnA [Pasteurella multocida 36950] >gnl|BL_ORD_ID|12972466 nonheme iron-containing ferritin [Pasteurella multocida subsp. multocida str. HN06] >gnl|BL_ORD_ID|12972466 nonheme iron-containing ferritin [Pasteurella multocida subsp. multocida str. 3480] >gnl|BL_ORD_ID|12972466 RsgA [Pasteurella multocida…	Probable ferritin-1 OS=Haemophilus influenzae (strain ATCC 51907 / DSM 11121 / KW20 / Rd) GN=ftnA PE=1 SV=2	GO:0006879;GO:0008199
chr_orf00778	165	protein RsgA [Pasteurella multocida subsp. multocida str. Pm70] >gnl|BL_ORD_ID|12990645 ferritin FtnB [Pasteurella multocida 36950] >gnl|BL_ORD_ID|12990645 nonheme iron-containing ferritin [Pasteurella multocida subsp. multocida str. HN06] >gnl|BL_ORD_ID|12990645 ferritin like protein 1 [Pasteurella multocida subsp. multocida str. 3480] >gnl|BL_ORD_ID|12990645 RsgA [Pasteurella multocida] >gnl|BL…	Probable ferritin-2 OS=Haemophilus influenzae (strain ATCC 51907 / DSM 11121 / KW20 / Rd) GN=ftnB PE=3 SV=1	GO:0006879;GO:0008199
chr_orf00954	159	hypothetical protein PM0817 [Pasteurella multocida subsp. multocida str. Pm70] >gnl|BL_ORD_ID|12953510 DNA-binding protein Dps family	Uncharacterized protein HI_1349 OS=Haemophilus influenzae (strain ATCC 51907 / DSM 11121 / KW20 / Rd) GN=HI_1349 PE=1 SV=1	GO:0006879;GO:0008199;GO:0006950;GO:0055114;GO:0016722
chr_orf01273	298	Fe(3+) dicitrate-binding periplasmic protein [Pasteurella multocida 36950] >gnl|BL_ORD_ID|7584420 iron-dicitrate transporter substrate-binding subunit [Pasteurella multocida subsp. multocida str. HN06] >gnl|BL_ORD_ID|7584420 FecB [Pasteurella multocida subsp. multocida str. 3480] >gnl|BL_ORD_ID|7584420 iron-dicitrate transporter substrate-binding subunit [Pasteurella multocida] >gnl|BL_ORD_ID|758…	Fe(3+) dicitrate-binding periplasmic protein OS=Escherichia coli (strain K12) GN=fecB PE=3 SV=3	GO:0005488
chr_orf01370	337	iron-binding protein FbpA [Pasteurella multocida 36950] >gnl|BL_ORD_ID|8434065 iron-binding protein FbpA [Pasteurella multocida 36950]	Iron uptake protein A1 OS=Synechocystis sp. (strain PCC 6803 / Kazusa) GN=futA1 PE=1 SV=1
chr_orf01681	86	hypothetical protein PM1858 [Pasteurella multocida subsp. multocida str. Pm70] >gnl|BL_ORD_ID|12923712 hypothetical protein PMCN06_1513 [Pasteurella multocida subsp. multocida str. HN06] >gnl|BL_ORD_ID|12923712 NapF protein [Pasteurella multocida subsp. multocida str. 3480] >gnl|BL_ORD_ID|12923712 hypothetical protein [Pasteurella multocida] >gnl|BL_ORD_ID|12923712 unknown [Pasteurella multocida …	Uncharacterized ferredoxin-like protein HI_0527 OS=Haemophilus influenzae (strain ATCC 51907 / DSM 11121 / KW20 / Rd) GN=HI_0527 PE=1 SV=1
chr_orf01685	468	electron transport protein YkgF [Pasteurella multocida 36950] >gnl|BL_ORD_ID|8434168 putative L-lactate dehydrogenase, Iron-sulfur cluster-binding subunit YkgF [Pasteurella multocida] >gnl|BL_ORD_ID|8434168 electron transport protein YkgF [Pasteurella multocida 36950] >gnl|BL_ORD_ID|8434168 putative L-lactate dehydrogenase, Iron-sulfur cluster-binding subunit YkgF [Pasteurella multocida subsp. ga…	Uncharacterized electron transport protein YkgF OS=Escherichia coli (strain K12) GN=ykgF PE=3 SV=1	GO:0019516;GO:0051536
chr_orf01892	102	frataxin-like protein [Pasteurella multocida subsp. multocida str. Pm70] >gnl|BL_ORD_ID|12683761 protein cyaY [Pasteurella multocida 36950] >gnl|BL_ORD_ID|12683761 frataxin, iron-binding and oxidizing protein [Pasteurella multocida subsp. multocida str. HN06] >gnl|BL_ORD_ID|12683761 protein CyaY [Pasteurella multocida subsp. multocida str. 3480] >gnl|BL_ORD_ID|12683761 frataxin-like protein [Past…	Protein CyaY OS=Pasteurella multocida (strain Pm70) GN=cyaY PE=3 SV=1	GO:0008199;GO:0016226
chr_orf01928	352	protein MsmK [Pasteurella multocida subsp. multocida str. Pm70] >gnl|BL_ORD_ID|12986156 ABC transporter-like protein [Pasteurella multocida 36950] >gnl|BL_ORD_ID|12986156 ABC-type spermidine/putrescine transport system [Pasteurella multocida subsp. multocida str. HN06] >gnl|BL_ORD_ID|12986156 MsmK [Pasteurella multocida] >gnl|BL_ORD_ID|12986156 MsmK [Pasteurella multocida subsp. multocida str. Pm…	Trehalose/maltose import ATP-binding protein MalK OS=Thermococcus litoralis GN=malK PE=1 SV=1	GO:0005524;GO:0016887;GO:0005215;GO:0006810;GO:0016820;GO:0043190
chr_orf01929	564	AfuB [Pasteurella multocida subsp. multocida str. Pm70] >gnl|BL_ORD_ID|12976577 Fe(3+) ions transport system permease protein AfuB-2 [Pasteurella multocida 36950] >gnl|BL_ORD_ID|12976577 Fe(3+) ions transport system permease protein AfuB-2 [Pasteurella multocida subsp. multocida str. HN06] >gnl|BL_ORD_ID|12976577 AfuB [Pasteurella multocida subsp. multocida str. 3480] >gnl|BL_ORD_ID|12976577 AfuB…	Ferric transport system permease protein FbpB OS=Actinobacillus pleuropneumoniae GN=fbpB PE=3 SV=1	GO:0006810;GO:0016020
chr_orf01931	329	hypothetical protein PM1457 [Pasteurella multocida subsp. multocida str. Pm70] >gnl|BL_ORD_ID|12917910 bacterial extracellular solute-binding, family 1 protein [Pasteurella multocida 36950] >gnl|BL_ORD_ID|12917910 bacterial extracellular solute-binding protein, putative [Pasteurella multocida subsp. multocida str. 3480] >gnl|BL_ORD_ID|12917910 hypothetical protein [Pasteurella multocida] >gnl|BL_…	Uncharacterized protein HI_0131 OS=Haemophilus influenzae (strain ATCC 51907 / DSM 11121 / KW20 / Rd) GN=HI_0131 PE=1 SV=1
chr_orf02413	343	putative DNA-binding/iron metalloprotein/AP endonuclease [Pasteurella multocida subsp. multocida str. Pm70] >gnl|BL_ORD_ID|12928555 O-sialoglycoprotein endopeptidase [Pasteurella multocida 36950] >gnl|BL_ORD_ID|12928555 UGMP family protein [Pasteurella multocida] >gnl|BL_ORD_ID|12928555 Gcp [Pasteurella multocida subsp. multocida str. Pm70] >gnl|BL_ORD_ID|12928555 UGMP family protein [Pasteurella…	Probable tRNA threonylcarbamoyladenosine biosynthesis protein Gcp OS=Haemophilus somnus (strain 2336) GN=gcp PE=3 SV=1	GO:0002949;GO:0004222
