# Supplementary material for: Transcriptomic Analysis of High- and Low-Virulence Bovine Pasteurella multocida in vitro and in vivo
Source: Front Vet Sci. 2021 Feb 10;8:616774. doi: 10.3389/fvets.2021.616774 (PMC7902865; doi:10.3389/fvets.2021.616774)
Supplement: Supplementary file 8 [file Table_8.XLSX]

## Sheet: Figure3F
Target	Sample	Mean Cq	Target	Sample	Mean Cq				Relative expression(PmCQ2/PmCQ6)		FoldChange(PmCQ2/PmCQ6)
bexA	CQ6-1	26.7364	16s	CQ6-1	15.3804	11.356	11.0999	0.256053	0.837376	1.01106	0.828215
bexA	CQ6-2	26.7182	16s	CQ6-2	15.6069	11.1113	11.0999	0.0113734	0.992148	1.01106	0.981294
bexA	CQ6-3	26.5027	16s	CQ6-3	15.6702	10.8325	11.0999	-0.267426	1.20366	1.01106	1.19049
						11.0999	11.0999	0	1.01106	1.01106	1
bexA	CQ2-1	27.9391	16s	CQ2-1	18.4997	9.43937	11.0999	-1.66056	3.16138	1.01106	3.1268
bexA	CQ2-2	28.138	16s	CQ2-2	18.4403	9.69777	11.0999	-1.40216	2.64296	1.01106	2.61405
bexA	CQ2-3	27.7277	16s	CQ2-3	18.2512	9.47655	11.0999	-1.62337	3.08094	1.01106	3.04724
hexB	CQ6-1	25.6417	16s	CQ6-1	15.3804	10.2612	9.81323	0.447979	0.733069	1.02303	0.716564
hexB	CQ6-2	25.1817	16s	CQ6-2	15.6069	9.57482	9.81323	-0.23842	1.1797	1.02303	1.15314
hexB	CQ6-3	25.2739	16s	CQ6-3	15.6702	9.60368	9.81323	-0.209559	1.15633	1.02303	1.1303
						9.81323	9.81323	0	1.02303	1.02303	1
hexB	CQ2-1	26.9391	16s	CQ2-1	18.4997	8.43937	9.81323	-1.37387	2.59164	1.02303	2.53329
hexB	CQ2-2	26.138	16s	CQ2-2	18.4403	7.69777	9.81323	-2.11547	4.3333	1.02303	4.23573
hexB	CQ2-3	26.1838	16s	CQ2-3	18.2512	7.93268	9.81323	-1.88056	3.68218	1.02303	3.59927
bexC	CQ6-1	20.2234	16s	CQ6-1	16.3804	3.84299	3.83623	0.00676555	0.995321	1.00142	0.993909
bexC	CQ6-2	20.5336	16s	CQ6-2	16.6069	3.92674	3.83623	0.0905154	0.939187	1.00142	0.937854
bexC	CQ6-3	20.4092	16s	CQ6-3	16.6702	3.73895	3.83623	-0.097281	1.06976	1.00142	1.06824
						3.83623	3.83623	0	1.00142	1.00142	1
bexC	CQ2-1	20.0396	16s	CQ2-1	18.4997	1.53988	3.83623	-2.29635	4.91212	1.00142	4.90515
bexC	CQ2-2	20.0106	16s	CQ2-2	18.4403	1.57031	3.83623	-2.26592	4.80961	1.00142	4.80278
bexC	CQ2-3	19.9807	16s	CQ2-3	18.2512	1.72952	3.83623	-2.10671	4.30708	1.00142	4.30097
bexD	CQ6-1	23.0018	16s	CQ6-1	15.3804	7.62133	7.62947	-0.00814149	1.00566	1.0003	1.00535
bexD	CQ6-2	23.2834	16s	CQ6-2	15.6069	7.67658	7.62947	0.0471092	0.967874	1.0003	0.96758
bexD	CQ6-3	23.2607	16s	CQ6-3	15.6702	7.5905	7.62947	-0.0389677	1.02738	1.0003	1.02707
						7.62947	7.62947	0	1.0003	1.0003	1
bexD	CQ2-1	23.2654	16s	CQ2-1	18.4997	4.76568	7.62947	-2.86379	7.27923	1.0003	7.27702
bexD	CQ2-2	23.3114	16s	CQ2-2	18.4403	4.87111	7.62947	-2.75836	6.76627	1.0003	6.76421
bexD	CQ2-3	23.7042	16s	CQ2-3	18.2512	5.45308	7.62947	-2.17639	4.52021	1.0003	4.51884
hyaC	CQ6-1	28.1353	16s	CQ6-1	15.3044	12.8309	12.9578	-0.126834	1.09189	1.00204	1.08967
hyaC	CQ6-2	28.605	16s	CQ6-2	15.6069	12.9981	12.9578	0.0403434	0.972423	1.00204	0.970441
hyaC	CQ6-3	28.7145	16s	CQ6-3	15.6702	13.0443	12.9578	0.0864905	0.941811	1.00204	0.939891
						12.9578	12.9578	0	1.00204	1.00204	1
hyaC	CQ2-1	29.0522	16s	CQ2-1	18.4997	10.5525	12.9578	-2.40528	5.29738	1.00204	5.28658
hyaC	CQ2-2	29.5178	16s	CQ2-2	18.4403	11.0775	12.9578	-1.88028	3.68146	1.00204	3.67395
hyaC	CQ2-3	29.3114	16s	CQ2-3	18.2512	11.0603	12.9578	-1.8975	3.72568	1.00204	3.71808
fbpC	CQ6-1	19.4435	16s	CQ6-1	15.3804	4.06307	4.42984	-0.366772	1.28946	1.01855	1.26598
fbpC	CQ6-2	20.3279	16s	CQ6-2	15.6069	4.72098	4.42984	0.291138	0.817257	1.01855	0.802374
fbpC	CQ6-3	20.1757	16s	CQ6-3	15.6702	4.50548	4.42984	0.0756336	0.948925	1.01855	0.931644
						4.42984	4.42984	0	1.01855	1.01855	1
fbpC	CQ2-1	20.6111	16s	CQ2-1	18.4997	2.11138	4.42984	-2.31847	4.98802	1.01855	4.89718
fbpC	CQ2-2	21.4998	16s	CQ2-2	18.4403	3.05956	4.42984	-1.37028	2.58522	1.01855	2.53814
fbpC	CQ2-3	20.3614	16s	CQ2-3	18.2512	2.11026	4.42984	-2.31958	4.99189	1.01855	4.90098
afuC	CQ6-1	20.1976	16s	CQ6-1	15.3804	4.81713	4.83934	-0.0222126	1.01552	1.00868	1.00677
afuC	CQ6-2	20.2246	16s	CQ6-2	15.6069	4.61774	4.83934	-0.2216	1.16603	1.00868	1.15599
afuC	CQ6-3	20.7534	16s	CQ6-3	15.6702	5.08315	4.83934	0.243812	0.844511	1.00868	0.83724
						4.83934	4.83934	0	1.00868	1.00868	1
afuC	CQ2-1	22.1975	16s	CQ2-1	18.4997	3.69782	4.83934	-1.14151	2.20613	1.00868	2.18713
afuC	CQ2-2	21.255	16s	CQ2-2	18.4403	2.81475	4.83934	-2.02459	4.06876	1.00868	4.03373
afuC	CQ2-3	21.4606	16s	CQ2-3	18.2512	3.2094	4.83934	-1.62994	3.095	1.00868	3.06835
pvuE	CQ6-1	23.4892	16s	CQ6-1	15.3804	8.10874	8.25714	-0.148402	1.10834	1.00376	1.10419
pvuE	CQ6-2	24.022	16s	CQ6-2	15.6069	8.41512	8.25714	0.157971	0.896285	1.00376	0.892927
pvuE	CQ6-3	23.9178	16s	CQ6-3	15.6702	8.24757	8.25714	-0.00956914	1.00665	1.00376	1.00288
						8.25714	8.25714	0	1.00376	1.00376	1
pvuE	CQ2-1	24.2918	16s	CQ2-1	18.4997	5.79206	8.25714	-2.46508	5.52159	1.00376	5.5009
pvuE	CQ2-2	25.1164	16s	CQ2-2	18.4403	6.67615	8.25714	-1.581	2.99177	1.00376	2.98056
pvuE	CQ2-3	24.395	16s	CQ2-3	18.2512	6.14379	8.25714	-2.11335	4.32696	1.00376	4.31075
lpxC	CQ6-1	25.4556	16s	CQ6-1	15.3804	10.0752	9.58078	0.49441	0.709852	1.05875	0.670461
lpxC	CQ6-2	25.3421	16s	CQ6-2	15.6069	9.73523	9.58078	0.15445	0.898475	1.05875	0.848617
lpxC	CQ6-3	24.6022	16s	CQ6-3	15.6702	8.93192	9.58078	-0.648861	1.56793	1.05875	1.48092
						9.58078	9.58078	0	1.05875	1.05875	1
lpxC	CQ2-1	26.1213	16s	CQ2-1	18.4997	7.62155	9.58078	-1.95924	3.88856	1.05875	3.67278
lpxC	CQ2-2	25.6398	16s	CQ2-2	18.4403	7.1995	9.58078	-2.38128	5.20999	1.05875	4.92088
lpxC	CQ2-3	25.6814	16s	CQ2-3	18.2512	7.43027	9.58078	-2.15051	4.43985	1.05875	4.19348
lptA	CQ6-1	21.277	16s	CQ6-1	15.3804	5.89661	5.99154	-0.0949341	1.06802	1.00924	1.05824
lptA	CQ6-2	21.4168	16s	CQ6-2	15.6069	5.80995	5.99154	-0.18159	1.13413	1.00924	1.12375
lptA	CQ6-3	21.9383	16s	CQ6-3	15.6702	6.26807	5.99154	0.276524	0.825578	1.00924	0.818017
						5.99154	5.99154	0	1.00924	1.00924	1
lptA	CQ2-1	22.8088	16s	CQ2-1	18.4997	4.30907	5.99154	-1.68247	3.20978	1.00924	3.18038
lptA	CQ2-2	22.5562	16s	CQ2-2	18.4403	4.11592	5.99154	-1.87563	3.66961	1.00924	3.636
lptA	CQ2-3	22.7968	16s	CQ2-3	18.2512	4.54563	5.99154	-1.44591	2.72435	1.00924	2.6994

## Sheet: Figure4F
Target	Sample	Mean Cq	Target	Sample	Mean Cq				Relative expression(PmCQ2_m/PmCQ2)		FoldChange(PmCQ2_m/PmCQ2)
hexA	CQ2-1	24.5548	16s	CQ2-1	2.86399	21.6908	21.5963	0.0944991	0.936597	1.0013	0.935381
hexA	CQ2-2	24.363	16s	CQ2-2	2.77597	21.587	21.5963	-0.00926696	1.00644	1.0013	1.00514
hexA	CQ2-3	24.3311	16s	CQ2-3	2.81998	21.5111	21.5963	-0.0852321	1.06086	1.0013	1.05948
						21.5963	21.5963	0	1.0013	1.0013	1
hexA	CQ2-M-1	26.0462	16s	CQ2-M-1	5.59371	20.4525	21.5963	-1.14384	2.20968	1.0013	2.20681
hexA	CQ2-M-2	26.0574	16s	CQ2-M-2	6.25927	19.7981	21.5963	-1.79819	3.47783	1.0013	3.47331
hexA	CQ2-M-3	26.8221	16s	CQ2-M-3	7.36217	19.4599	21.5963	-2.13641	4.39666	1.0013	4.39096
hexB	CQ2-1	23.903	16s	CQ2-1	2.86399	21.039	20.7757	0.26328	0.833191	1.0083	0.82633
hexB	CQ2-2	23.455	16s	CQ2-2	2.77597	20.679	20.7757	-0.0967344	1.06935	1.0083	1.06054
hexB	CQ2-3	23.4292	16s	CQ2-3	2.81998	20.6092	20.7757	-0.166546	1.12237	1.0083	1.11313
						20.7757	20.7757	0	1.0083	1.0083	1
hexB	CQ2-M-1	23.7518	16s	CQ2-M-1	4.85937	18.8924	20.7757	-1.88333	3.68927	1.0083	3.65889
hexB	CQ2-M-2	24.2544	16s	CQ2-M-2	5.25927	18.9952	20.7757	-1.78058	3.43565	1.0083	3.40736
hexB	CQ2-M-3	25.3951	16s	CQ2-M-3	5.36217	20.0329	20.7757	-0.742795	1.67341	1.0083	1.65963
hexC	CQ2-1	24.0257	16s	CQ2-1	2.86399	21.1617	20.4937	0.66795	0.6294	1.16741	0.539144
hexC	CQ2-2	23.6894	16s	CQ2-2	2.77597	20.9134	20.4937	0.419666	0.747598	1.16741	0.640391
hexC	CQ2-3	22.2261	16s	CQ2-3	2.81998	19.4061	20.4937	-1.08762	2.12523	1.16741	1.82047
						20.4937	20.4937	0	1.16741	1.16741	1
hexC	CQ2-M-1	23.6401	16s	CQ2-M-1	4.85937	18.7807	20.4937	-1.713	3.27842	1.16741	2.80829
hexC	CQ2-M-2	23.8804	16s	CQ2-M-2	5.25927	18.6211	20.4937	-1.87261	3.66195	1.16741	3.13682
hexC	CQ2-M-3	24.6375	16s	CQ2-M-3	5.36217	19.2754	20.4937	-1.21836	2.32682	1.16741	1.99315
hexD	CQ2-1	23.3791	16s	CQ2-1	2.86399	20.5152	20.3512	0.163965	0.892568	1.00476	0.888339
hexD	CQ2-2	23.142	16s	CQ2-2	2.77597	20.3661	20.3512	0.0148717	0.989745	1.00476	0.985054
hexD	CQ2-3	22.9923	16s	CQ2-3	2.81998	20.1724	20.3512	-0.178837	1.13197	1.00476	1.12661
						20.3512	20.3512	0	1.00476	1.00476	1
hexD	CQ2-M-1	28.2049	16s	CQ2-M-1	9.85937	18.3456	20.3512	-2.00563	4.01565	1.00476	3.99662
hexD	CQ2-M-2	27.3561	16s	CQ2-M-2	8.25927	19.0968	20.3512	-1.25441	2.38569	1.00476	2.37439
hexD	CQ2-M-3	27.3422	16s	CQ2-M-3	9.36217	17.98	20.3512	-2.37117	5.17361	1.00476	5.1491
hyaB	CQ2-1	22.6366	16s	CQ2-1	2.86399	19.7726	19.5171	0.255554	0.837665	1.00805	0.830975
hyaB	CQ2-2	22.2144	16s	CQ2-2	2.77597	19.4385	19.5171	-0.0785978	1.05599	1.00805	1.04756
hyaB	CQ2-3	22.1601	16s	CQ2-3	2.81998	19.3401	19.5171	-0.176956	1.1305	1.00805	1.12147
						19.5171	19.5171	0	1.00805	1.00805	1
hyaB	CQ2-M-1	25.509	16s	CQ2-M-1	8.85937	16.6496	19.5171	-2.86745	7.29773	1.00805	7.23945
hyaB	CQ2-M-2	25.4286	16s	CQ2-M-2	9.05927	16.3693	19.5171	-3.14778	8.86289	1.00805	8.79211
hyaB	CQ2-M-3	26.0717	16s	CQ2-M-3	9.36217	16.7096	19.5171	-2.80748	7.00062	1.00805	6.94471
hyaC	CQ2-1	20.8837	16s	CQ2-1	2.86399	18.0197	17.9092	0.110484	0.926278	1.00274	0.923749
hyaC	CQ2-2	20.718	16s	CQ2-2	2.77597	17.942	17.9092	0.0327549	0.977552	1.00274	0.974884
hyaC	CQ2-3	20.586	16s	CQ2-3	2.81998	17.766	17.9092	-0.143238	1.10438	1.00274	1.10137
						17.9092	17.9092	0	1.00274	1.00274	1
hyaC	CQ2-M-1	22.6671	16s	CQ2-M-1	8.05937	14.6078	17.9092	-3.30147	9.85917	1.00274	9.83226
hyaC	CQ2-M-2	22.391	16s	CQ2-M-2	7.25927	15.1318	17.9092	-2.77749	6.85657	1.00274	6.83786
hyaC	CQ2-M-3	22.4449	16s	CQ2-M-3	7.36217	15.0827	17.9092	-2.82651	7.09356	1.00274	7.0742
hemR	CQ2-1	24.2735	16s	CQ2-1	2.86399	21.4095	21.675	-0.265481	1.20204	1.04693	1.14815
hemR	CQ2-2	24.0751	16s	CQ2-2	2.77597	21.2991	21.675	-0.375906	1.29765	1.04693	1.23949
hemR	CQ2-3	25.1364	16s	CQ2-3	2.81998	22.3164	21.675	0.641387	0.641096	1.04693	0.612359
						21.675	21.675	0	1.04693	1.04693	1
hemR	CQ2-M-1	26.306	16s	CQ2-M-1	6.85937	19.4466	21.675	-2.2284	4.68613	1.04693	4.47607
hemR	CQ2-M-2	26.9696	16s	CQ2-M-2	6.25927	20.7104	21.675	-0.96464	1.95158	1.04693	1.8641
hemR	CQ2-M-3	26.0704	16s	CQ2-M-3	6.36217	19.7082	21.675	-1.96681	3.90903	1.04693	3.73381
sitA	CQ2-1	21.103	16s	CQ2-1	2.86399	18.2391	18.2899	-0.050857	1.03588	1.00458	1.03116
sitA	CQ2-2	21.2558	16s	CQ2-2	2.77597	18.4798	18.2899	0.189941	0.876641	1.00458	0.872648
sitA	CQ2-3	20.9708	16s	CQ2-3	2.81998	18.1508	18.2899	-0.139084	1.10121	1.00458	1.09619
						18.2899	18.2899	0	1.00458	1.00458	1
sitA	CQ2-M-1	20.0429	16s	CQ2-M-1	4.85937	15.1835	18.2899	-3.10643	8.61247	1.00458	8.57324
sitA	CQ2-M-2	20.082	16s	CQ2-M-2	4.25927	15.8227	18.2899	-2.46722	5.52979	1.00458	5.5046
sitA	CQ2-M-3	21.6828	16s	CQ2-M-3	5.36217	16.3206	18.2899	-1.96926	3.91568	1.00458	3.89784
hitA	CQ2-1	22.8415	16s	CQ2-1	2.86399	19.9776	19.8919	0.0856155	0.942382	1.04996	0.897542
hitA	CQ2-2	23.1674	16s	CQ2-2	2.77597	20.3914	19.8919	0.499473	0.707365	1.04996	0.673707
hitA	CQ2-3	22.1268	16s	CQ2-3	2.81998	19.3069	19.8919	-0.585088	1.50013	1.04996	1.42875
						19.8919	19.8919	0	1.04996	1.04996
hitA	CQ2-M-1	21.3328	16s	CQ2-M-1	4.85937	16.4735	19.8919	-3.41847	10.692	1.04996	10.1833
hitA	CQ2-M-2	21.3853	16s	CQ2-M-2	5.25927	16.126	19.8919	-3.76596	13.604	1.04996	12.9567
hitA	CQ2-M-3	22.122	16s	CQ2-M-3	5.36217	16.7598	19.8919	-3.13212	8.76723	1.04996	8.35006
Fur	CQ2-1	21.277	16s	CQ2-1	2.86399	18.4131	18.7241	-0.311022	1.24059	1.02029	1.21592
Fur	CQ2-2	21.4168	16s	CQ2-2	2.77597	18.6408	18.7241	-0.083226	1.05938	1.02029	1.03832
Fur	CQ2-3	21.9383	16s	CQ2-3	2.81998	19.1183	18.7241	0.394248	0.760886	1.02029	0.745758
						18.7241	18.7241	0	1.02029	1.02029	1
Fur	CQ2-M-1	20.8088	16s	CQ2-M-1	4.85937	15.9494	18.7241	-2.77465	6.84312	1.02029	6.70707
Fur	CQ2-M-2	21.5562	16s	CQ2-M-2	5.25927	16.2969	18.7241	-2.42716	5.37835	1.02029	5.27141
Fur	CQ2-M-3	21.7968	16s	CQ2-M-3	5.36217	16.4346	18.7241	-2.28945	4.8887	1.02029	4.7915
hutZ	CQ2-1	19.835	16s	CQ2-1	2.86399	16.971	16.8639	0.107184	0.928399	1.00163	0.926887
hutZ	CQ2-2	19.6263	16s	CQ2-2	2.77597	16.8504	16.8639	-0.0134825	1.00939	1.00163	1.00775
hutZ	CQ2-3	19.5901	16s	CQ2-3	2.81998	16.7702	16.8639	-0.093701	1.0671	1.00163	1.06537
						16.8639	16.8639	0	1.00163	1.00163
hutZ	CQ2-M-1	20.1462	16s	CQ2-M-1	4.85937	15.2869	16.8639	-1.577	2.98348	1.00163	2.97862
hutZ	CQ2-M-2	20.1061	16s	CQ2-M-2	5.25927	14.8468	16.8639	-2.01707	4.0476	1.00163	4.04101
hutZ	CQ2-M-3	20.1799	16s	CQ2-M-3	5.36217	14.8177	16.8639	-2.04615	4.13002	1.00163	4.1233
lpxD	CQ2-1	22.5535	16s	CQ2-1	2.86399	19.6895	20.0042	-0.314693	1.24375	1.0128	1.22803
lpxD	CQ2-2	22.8823	16s	CQ2-2	2.77597	20.1063	20.0042	0.10208	0.931688	1.0128	0.919911
lpxD	CQ2-3	23.0368	16s	CQ2-3	2.81998	20.2168	20.0042	0.212613	0.862973	1.0128	0.852064
						20.0042	20.0042	0	1.0128	1.0128
lpxD	CQ2-M-1	23.0361	16s	CQ2-M-1	4.85937	18.1767	20.0042	-1.82749	3.54918	1.0128	3.50432
lpxD	CQ2-M-2	23.5762	16s	CQ2-M-2	5.25927	18.3169	20.0042	-1.68729	3.22051	1.0128	3.1798
lpxD	CQ2-M-3	23.3558	16s	CQ2-M-3	5.36217	17.9936	20.0042	-2.0106	4.02949	1.0128	3.97856
lpcA	CQ2-1	19.1484	16s	CQ2-1	2.86399	16.2844	16.4049	-0.120537	1.08714	1.01374	1.0724
lpcA	CQ2-2	19.5199	16s	CQ2-2	2.77597	16.7439	16.4049	0.33899	0.790595	1.01374	0.77988
lpcA	CQ2-3	19.006424952146	16s	CQ2-3	2.81998	16.1864	16.4049	-0.218453	1.16349	1.01374	1.14772
						16.4049	16.4049	0	1.01374	1.01374	1
lpcA	CQ2-M-1	18.6713334255184	16s	CQ2-M-1	4.85937	13.812	16.4049	-2.59293	6.03323	1.01374	5.95146
lpcA	CQ2-M-2	19.2797255464259	16s	CQ2-M-2	5.25927	14.0205	16.4049	-2.38444	5.2214	1.01374	5.15063
lpcA	CQ2-M-3	18.7531308290026	16s	CQ2-M-3	5.36217	13.391	16.4049	-3.01393	8.07764	1.01374	7.96816
ompA	CQ2-1	18.241	16s	CQ2-1	2.86399	15.377	15.1857	0.191346	0.875788	1.0103	0.866856
ompA	CQ2-2	18.0531	16s	CQ2-2	2.77597	15.2771	15.1857	0.0914316	0.938591	1.0103	0.929018
ompA	CQ2-3	17.7229	16s	CQ2-3	2.81998	14.9029	15.1857	-0.282778	1.21653	1.0103	1.20413
						0	15.1857	-15.1857	1.0103	1.0103	1
ompA	CQ2-M-1	18.4096	16s	CQ2-M-1	4.85937	13.5502	15.1857	-1.63548	3.10691	1.0103	3.07522
ompA	CQ2-M-2	18.9958	16s	CQ2-M-2	5.25927	13.7365	15.1857	-1.44916	2.73049	1.0103	2.70264
ompA	CQ2-M-3	18.5136	16s	CQ2-M-3	5.36217	13.1514	15.1857	-2.03429	4.0962	1.0103	4.05442

## Sheet: Figure5F
Target	Sample	Mean Cq	Target	Sample	Mean Cq				Relative expression(PmCQ6_M/PmCQ6)		FoldChange(PmCQ6_M/PmCQ6)
hexA	CQ6-1	24.3284	16s	CQ6-1	1.9907	22.3377	22.7449	-0.407157	1.32607	1.02235	1.29708
hexA	CQ6-2	24.7172	16s	CQ6-2	1.86904	22.8481	22.7449	0.103223	0.930951	1.02235	0.910595
hexA	CQ6-3	25.2536	16s	CQ6-3	2.20472	23.0488	22.7449	0.303934	0.810041	1.02235	0.792329
						22.7449	22.7449		1.02235	1.02235	1
hexA	CQ6-M-1	26.17	16s	CQ6-M-1	5.81196	20.358	22.7449	-2.38689	5.23028	1.02235	5.11592
hexA	CQ6-M-2	27.9716	16s	CQ6-M-2	8.1325	19.8391	22.7449	-2.90579	7.49427	1.02235	7.3304
hexA	CQ6-M-3	25.4356	16s	CQ6-M-3	5.48448	19.9511	22.7449	-2.79378	6.93444	1.02235	6.78282
hexB	CQ6-1	23.4413	16s	CQ6-1	1.9907	21.4506	22.204	-0.753337	1.68569	1.07848	1.56303
hexB	CQ6-2	24.2911	16s	CQ6-2	1.86904	22.4221	22.204	0.218084	0.859706	1.07848	0.797148
hexB	CQ6-3	24.944	16s	CQ6-3	2.20472	22.7392	22.204	0.535252	0.690038	1.07848	0.639826
						22.204	22.204		1.07848	1.07848	1
hexB	CQ6-M-1	25.6135	16s	CQ6-M-1	5.81196	19.8015	22.204	-2.40248	5.28711	1.07848	4.90238
hexB	CQ6-M-2	28.3988	16s	CQ6-M-2	8.1325	20.2663	22.204	-1.93768	3.8309	1.07848	3.55214
hexB	CQ6-M-3	24.7058	16s	CQ6-M-3	5.48448	19.2213	22.204	-2.98264	7.90432	1.07848	7.32915
hexC	CQ6-1	24.3782	16s	CQ6-1	1.9907	22.3875	23.3367	-0.949186	1.93078	1.18933	1.62342
hexC	CQ6-2	24.9322	16s	CQ6-2	1.86904	23.0632	23.3367	-0.273492	1.20873	1.18933	1.01631
hexC	CQ6-3	26.7641	16s	CQ6-3	2.20472	24.5594	23.3367	1.22268	0.428487	1.18933	0.360275
						23.3367	23.3367		1.18933	1.18933	1
hexC	CQ6-M-1	26.1728	16s	CQ6-M-1	5.81196	20.3609	23.3367	-2.97583	7.86707	1.18933	6.61469
hexC	CQ6-M-2	29.1982	16s	CQ6-M-2	8.1325	21.0657	23.3367	-2.27096	4.82645	1.18933	4.05811
hexC	CQ6-M-3	26.2461	16s	CQ6-M-3	5.48448	20.7616	23.3367	-2.57508	5.95905	1.18933	5.01041
hexD	CQ6-1	21.9834	16s	CQ6-1	1.9907	19.9927	21.0899	-1.09718	2.13936	1.21169	1.7656
hexD	CQ6-2	22.8873	16s	CQ6-2	1.86904	21.0182	21.0899	-0.0716543	1.05092	1.21169	0.867321
hexD	CQ6-3	24.4634	16s	CQ6-3	2.20472	22.2587	21.0899	1.16883	0.444781	1.21169	0.367076
						21.0899	21.0899	0	1.21169	1.21169	1
hexD	CQ6-M-1	23.2706	16s	CQ6-M-1	5.81196	17.4586	21.0899	-3.63127	12.3914	1.21169	10.2266
hexD	CQ6-M-2	26.1163	16s	CQ6-M-2	8.1325	17.9839	21.0899	-3.10603	8.61007	1.21169	7.10585
hexD	CQ6-M-3	22.7422	16s	CQ6-M-3	5.48448	17.2578	21.0899	-3.83211	14.2423	1.21169	11.7541
hyaB	CQ6-1	22.3963	16s	CQ6-1	1.9907	20.4056	21.1763	-0.770695	1.70609	1.08855	1.56731
hyaB	CQ6-2	23.1534	16s	CQ6-2	1.86904	21.2844	21.1763	0.108081	0.927822	1.08855	0.852347
hyaB	CQ6-3	24.0436	16s	CQ6-3	2.20472	21.8389	21.1763	0.662614	0.631732	1.08855	0.580344
						21.1763	21.1763	0	1.08855	1.08855	1
hyaB	CQ6-M-1	24.4511	16s	CQ6-M-1	5.81196	18.6391	21.1763	-2.53719	5.80458	1.08855	5.3324
hyaB	CQ6-M-2	27.2622	16s	CQ6-M-2	8.1325	19.1298	21.1763	-2.04653	4.13111	1.08855	3.79506
hyaB	CQ6-M-3	24.8912	16s	CQ6-M-3	5.48448	19.4067	21.1763	-1.76954	3.40944	1.08855	3.1321
hyaC	CQ6-1	20.1404	16s	CQ6-1	1.9907	18.1497	18.7363	-0.586632	1.50174	1.04519	1.43681
hyaC	CQ6-2	20.8314	16s	CQ6-2	1.86904	18.9624	18.7363	0.226033	0.854983	1.04519	0.818019
hyaC	CQ6-3	21.3016	16s	CQ6-3	2.20472	19.0969	18.7363	0.360599	0.778841	1.04519	0.745169
						18.7363	18.7363	0	1.04519	1.04519	1
hyaC	CQ6-M-1	22.3132	16s	CQ6-M-1	5.81196	16.5013	18.7363	-2.23506	4.70783	1.04519	4.5043
hyaC	CQ6-M-2	23.7143	16s	CQ6-M-2	8.1325	15.5818	18.7363	-3.15448	8.90417	1.04519	8.51922
hyaC	CQ6-M-3	21.2209	16s	CQ6-M-3	5.48448	15.7365	18.7363	-2.99986	7.99923	1.04519	7.65339
hemR	CQ6-1	25.2318	16s	CQ6-1	1.9907	23.2411	23.7255	-0.484418	1.39902	1.03189	1.35579
hemR	CQ6-2	25.9556	16s	CQ6-2	1.86904	24.0865	23.7255	0.360992	0.778629	1.03189	0.75457
hemR	CQ6-3	26.0537	16s	CQ6-3	2.20472	23.849	23.7255	0.123426	0.918005	1.03189	0.889639
						23.7255	23.7255	0	1.03189	1.03189	1
hemR	CQ6-M-1	26.9453	16s	CQ6-M-1	5.81196	21.1334	23.7255	-2.59218	6.03007	1.03189	5.84375
hemR	CQ6-M-2	28.8733	16s	CQ6-M-2	8.1325	20.7409	23.7255	-2.98468	7.91547	1.03189	7.67089
hemR	CQ6-M-3	26.8144	16s	CQ6-M-3	5.48448	21.33	23.7255	-2.39555	5.26179	1.03189	5.0992
sitA	CQ6-1	18.6904	16s	CQ6-1	1.9907	16.6997	17.2402	-0.540444	1.45442	1.03796	1.40123
sitA	CQ6-2	19.4315	16s	CQ6-2	1.86904	17.5625	17.2402	0.322346	0.799768	1.03796	0.770518
sitA	CQ6-3	19.663	16s	CQ6-3	2.20472	17.4582	17.2402	0.218097	0.859698	1.03796	0.828256
						17.2402	17.2402	-4.61853e-14	1.03796	1.03796	1
sitA	CQ6-M-1	19.6899	16s	CQ6-M-1	5.81196	13.878	17.2402	-3.3622	10.2831	1.03796	9.90697
sitA	CQ6-M-2	22.4972	16s	CQ6-M-2	8.1325	14.3647	17.2402	-2.87545	7.33834	1.03796	7.06995
sitA	CQ6-M-3	19.9324	16s	CQ6-M-3	5.48448	14.4479	17.2402	-2.79227	6.92721	1.03796	6.67386
hitA	CQ6-1	20.6673	16s	CQ6-1	1.9907	18.6766	19.2486	-0.572008	1.48659	1.04292	1.42541
hitA	CQ6-2	21.4718	16s	CQ6-2	1.86904	19.6028	19.2486	0.354171	0.782319	1.04292	0.750123
hitA	CQ6-3	21.6712	16s	CQ6-3	2.20472	19.4665	19.2486	0.217838	0.859853	1.04292	0.824466
						19.2486	19.2486	0	1.04292	1.04292	1
hitA	CQ6-M-1	22.5382	16s	CQ6-M-1	5.81196	16.7262	19.2486	-2.52239	5.74533	1.04292	5.50888
hitA	CQ6-M-2	24.7788	16s	CQ6-M-2	8.1325	16.6463	19.2486	-2.60231	6.07258	1.04292	5.82266
hitA	CQ6-M-3	22.5578	16s	CQ6-M-3	5.48448	17.0734	19.2486	-2.17527	4.5167	1.04292	4.33081
hutZ	CQ6-1	27.3945	16s	CQ6-1	1.9907	25.4038	25.5193	-0.115514	1.08336	1.0086	1.07412
hutZ	CQ6-2	27.6588	16s	CQ6-2	1.86904	25.7898	25.5193	0.27047	0.82905	1.0086	0.821981
hutZ	CQ6-3	27.5691	16s	CQ6-3	2.20472	25.3643	25.5193	-0.154956	1.11339	1.0086	1.10389
						25.5193	25.5193	0	1.0086	1.0086	1
hutZ	CQ6-M-1	29.0023	16s	CQ6-M-1	5.81196	23.1904	25.5193	-2.32893	5.02434	1.0086	4.9815
hutZ	CQ6-M-2	30.4879	16s	CQ6-M-2	8.1325	22.3554	25.5193	-3.16391	8.96257	1.0086	8.88615
hutZ	CQ6-M-3	28.5725	16s	CQ6-M-3	5.48448	23.088	25.5193	-2.43126	5.39364	1.0086	5.34765
Fur	CQ6-1	21.262	16s	CQ6-1	1.9907	19.2713	19.6556	-0.384272	1.3052	1.02818	1.26943
Fur	CQ6-2	21.4558	16s	CQ6-2	1.86904	19.5867	19.6556	-0.0688772	1.0489	1.02818	1.02015
Fur	CQ6-3	22.3135	16s	CQ6-3	2.20472	20.1088	19.6556	0.453149	0.730447	1.02818	0.710425
						19.6556	19.6556	-4.26326e-14	1.02818	1.02818	1
Fur	CQ6-M-1	23.4087	16s	CQ6-M-1	5.81196	17.5968	19.6556	-2.05882	4.16646	1.02818	4.05226
Fur	CQ6-M-2	26.0087	16s	CQ6-M-2	8.1325	17.8762	19.6556	-1.77937	3.43276	1.02818	3.33867
Fur	CQ6-M-3	22.3478	16s	CQ6-M-3	5.48448	16.8633	19.6556	-2.79231	6.92736	1.02818	6.73748
ompA	CQ6-1	16.904	16s	CQ6-1	1.9907	14.9133	15.4372	-0.52394	1.43788	1.03687	1.38674
ompA	CQ6-2	17.4583	16s	CQ6-2	1.86904	15.5892	15.4372	0.152001	0.900001	1.03687	0.867995
ompA	CQ6-3	18.0139	16s	CQ6-3	2.20472	15.8092	15.4372	0.371938	0.772744	1.03687	0.745263
						15.4372	15.4372	-4.26326e-14	1.03687	1.03687	1
ompA	CQ6-M-1	19.7257	16s	CQ6-M-1	5.81196	13.9138	15.4372	-1.52347	2.87482	1.03687	2.77259
ompA	CQ6-M-2	21.1362	16s	CQ6-M-2	8.1325	13.0037	15.4372	-2.43355	5.4022	1.03687	5.21009
ompA	CQ6-M-3	18.5454	16s	CQ6-M-3	5.48448	13.061	15.4372	-2.37627	5.19191	1.03687	5.00727
lptA	CQ6-1	21.9844	16s	CQ6-1	1.9907	19.9937	20.5031	-0.509394	1.42345	1.03394	1.37673
lptA	CQ6-2	22.6979	16s	CQ6-2	1.86904	20.8289	20.5031	0.325808	0.797851	1.03394	0.771662
lptA	CQ6-3	22.8914	16s	CQ6-3	2.20472	20.6866	20.5031	0.183586	0.880512	1.03394	0.85161
						20.5031	20.5031	-4.26326e-14	1.03394	1.03394	1
lptA	CQ6-M-1	25.039	16s	CQ6-M-1	5.81196	19.2271	20.5031	-1.276	2.42166	1.03394	2.34217
lptA	CQ6-M-2	26.9758	16s	CQ6-M-2	8.1325	18.8433	20.5031	-1.65978	3.15969	1.03394	3.05597
lptA	CQ6-M-3	23.869	16s	CQ6-M-3	5.48448	18.3846	20.5031	-2.1185	4.34242	1.03394	4.19989

## Sheet: Figure6F
Target	Sample	Mean Cq	Target	Sample	Mean Cq				Relative expression(PmCQ6_M/PmCQ6)		FoldChange(PmCQ2_M/PmCQ6_M)
sitB	CQ6-M-1	19.2234	16s	CQ6-M-1	15.3804	3.84299	3.83623	0.00676555	0.995321	1.00142	0.993909
sitB	CQ6-M-2	19.5336	16s	CQ6-M-2	15.6069	3.92674	3.83623	0.0905154	0.939187	1.00142	0.937854
sitB	CQ6-M-3	19.4092	16s	CQ6-M-3	15.6702	3.73895	3.83623	-0.097281	1.06976	1.00142	1.06824
						3.83623	3.83623	0	1.00142	1.00142	1
sitB	CQ2-M-1	20.0396	16s	CQ2-M-1	17.4997	2.53988	3.83623	-1.29635	2.45606	1.00142	2.45257
sitB	CQ2-M-2	20.0106	16s	CQ2-M-2	17.4403	2.57031	3.83623	-1.26592	2.4048	1.00142	2.40139
sitB	CQ2-M-3	19.9807	16s	CQ2-M-3	17.2512	2.72952	3.83623	-1.10671	2.15354	1.00142	2.15048
									\
sitD	CQ6-M-1	23.0018	16s	CQ6-M-1	15.3804	7.62133	7.62947	-0.00814149	1.00566	1.0003	1.00535
sitD	CQ6-M-2	23.2834	16s	CQ6-M-2	15.6069	7.67658	7.62947	0.0471092	0.967874	1.0003	0.96758
sitD	CQ6-M-3	23.2607	16s	CQ6-M-3	15.6702	7.5905	7.62947	-0.0389677	1.02738	1.0003	1.02707
						7.62947	7.62947	0	1.0003	1.0003	1
sitD	CQ2-M-1	23.2654	16s	CQ2-M-1	17.4997	5.76568	7.62947	-1.86379	3.63961	1.0003	3.63851
sitD	CQ2-M-2	23.3114	16s	CQ2-M-2	17.4403	5.87111	7.62947	-1.75836	3.38313	1.0003	3.38211
sitD	CQ2-M-3	23.7042	16s	CQ2-M-3	17.2512	6.45308	7.62947	-1.17639	2.26011	1.0003	2.25942
lpcA	CQ6-M-1	29.1353	16s	CQ6-M-1	15.3804	13.7549	13.9324	-0.177535	1.13095	1.00395	1.1265
lpcA	CQ6-M-2	29.605	16s	CQ6-M-2	15.6069	13.9981	13.9324	0.0656941	0.955486	1.00395	0.951729
lpcA	CQ6-M-3	29.7145	16s	CQ6-M-3	15.6702	14.0443	13.9324	0.111841	0.925406	1.00395	0.921768
						13.9324	13.9324	0	1.00395	1.00395	1
lpcA	CQ2-M-1	30.0522	16s	CQ2-M-1	17.4997	12.5525	13.9324	-1.37993	2.60256	1.00395	2.59232
lpcA	CQ2-M-2	29.5178	16s	CQ2-M-2	17.4403	12.0775	13.9324	-1.85493	3.61733	1.00395	3.60311
lpcA	CQ2-M-3	30.3114	16s	CQ2-M-3	17.2512	13.0603	13.9324	-0.872154	1.83039	1.00395	1.8232
hitA	CQ6-M-1	19.4435	16s	CQ6-M-1	15.3804	4.06307	4.42984	-0.366772	1.28946	1.01855	1.26598
hitA	CQ6-M-2	20.3279	16s	CQ6-M-2	15.6069	4.72098	4.42984	0.291138	0.817257	1.01855	0.802374
hitA	CQ6-M-3	20.1757	16s	CQ6-M-3	15.6702	4.50548	4.42984	0.0756336	0.948925	1.01855	0.931644
						4.42984	4.42984	0	1.01855	1.01855	1
hitA	CQ2-M-1	20.6111	16s	CQ2-M-1	17.4997	3.11138	4.42984	-1.31847	2.49401	1.01855	2.44859
hitA	CQ2-M-2	20.75	16s	CQ2-M-2	17.4403	3.30972	4.42984	-1.12012	2.17366	1.01855	2.13407
hitA	CQ2-M-3	20.0504	16s	CQ2-M-3	17.2512	2.7992	4.42984	-1.63065	3.09652	1.01855	3.04013
pvuB	CQ6-M-1	20.1976	16s	CQ6-M-1	15.3804	4.81713	4.80529	0.0118366	0.991829	1.01301	0.979092
pvuB	CQ6-M-2	20.1225	16s	CQ6-M-2	15.6069	4.51559	4.80529	-0.289698	1.22238	1.01301	1.20669
pvuB	CQ6-M-3	20.7534	16s	CQ6-M-3	15.6702	5.08315	4.80529	0.277862	0.824813	1.01301	0.814221
						4.80529	4.80529	0	1.01301	1.01301	1
pvuB	CQ2-M-1	21.7975	16s	CQ2-M-1	17.4997	4.29782	4.80529	-0.507466	1.42155	1.01301	1.4033
pvuB	CQ2-M-2	21.255	16s	CQ2-M-2	17.4403	3.81475	4.80529	-0.990541	1.98693	1.01301	1.96141
pvuB	CQ2-M-3	20.4606	16s	CQ2-M-3	17.2512	3.2094	4.80529	-1.59589	3.02281	1.01301	2.98399
hemR	CQ6-M-1	23.4892	16s	CQ6-M-1	15.3804	8.10874	8.25714	-0.148402	1.10834	1.00376	1.10419
hemR	CQ6-M-2	24.022	16s	CQ6-M-2	15.6069	8.41512	8.25714	0.157971	0.896285	1.00376	0.892927
hemR	CQ6-M-3	23.9178	16s	CQ6-M-3	15.6702	8.24757	8.25714	-0.00956914	1.00665	1.00376	1.00288
						8.25714	8.25714	0	1.00376	1.00376	1
hemR	CQ2-M-1	24.4783	16s	CQ2-M-1	17.4997	6.97857	8.25714	-1.27857	2.42599	1.00376	2.4169
hemR	CQ2-M-2	24.0099	16s	CQ2-M-2	17.4403	6.56965	8.25714	-1.6875	3.22097	1.00376	3.20891
hemR	CQ2-M-3	23.8395	16s	CQ2-M-3	17.2512	6.58833	8.25714	-1.66881	3.17953	1.00376	3.16762
hexA	CQ6-M-1	26.4556	16s	CQ6-M-1	15.3804	11.0752	10.9141	0.161077	0.894357	1.0047	0.890174
hexA	CQ6-M-2	26.3421	16s	CQ6-M-2	15.6069	10.7352	10.9141	-0.178883	1.13201	1.0047	1.12671
hexA	CQ6-M-3	26.6022	16s	CQ6-M-3	15.6702	10.9319	10.9141	0.017806	0.987734	1.0047	0.983114
						10.9141	10.9141	0	1.0047	1.0047	1
hexA	CQ2-M-1	27.1213	16s	CQ2-M-1	17.4997	9.62155	10.9141	-1.29257	2.44964	1.0047	2.43818
hexA	CQ2-M-2	26.6398	16s	CQ2-M-2	17.4403	9.1995	10.9141	-1.71462	3.28209	1.0047	3.26674
hexA	CQ2-M-3	26.6814	16s	CQ2-M-3	17.2512	9.43027	10.9141	-1.48385	2.79693	1.0047	2.78385
hexB	CQ6-M-1	23.5305	16s	CQ6-M-1	15.3804	8.15003	8.33753	-0.187496	1.13879	1.00523	1.13287
hexB	CQ6-M-2	24.1159	16s	CQ6-M-2	15.6069	8.509	8.33753	0.171473	0.887936	1.00523	0.88332
hexB	CQ6-M-3	24.0238	16s	CQ6-M-3	15.6702	8.35355	8.33753	0.0160233	0.988955	1.00523	0.983814
						8.33753	8.33753	0	1.00523	1.00523	1
hexB	CQ2-M-1	24.1995	16s	CQ2-M-1	17.4997	6.69978	8.33753	-1.63775	3.1118	1.00523	3.09563
hexB	CQ2-M-2	24.0296	16s	CQ2-M-2	17.4403	6.58935	8.33753	-1.74818	3.35935	1.00523	3.34189
hexB	CQ2-M-3	23.0577	16s	CQ2-M-3	17.2512	5.80651	8.33753	-2.53102	5.7798	1.00523	5.74976
hexC	CQ6-M-1	23.0365	16s	CQ6-M-1	15.3804	7.6561	8.21276	-0.556661	1.47086	1.04534	1.40706
hexC	CQ6-M-2	24.2993	16s	CQ6-M-2	15.6069	8.6924	8.21276	0.479636	0.717159	1.04534	0.686051
hexC	CQ6-M-3	23.96	16s	CQ6-M-3	15.6702	8.28979	8.21276	0.0770251	0.94801	1.04534	0.906889
						8.21276	8.21276	0	1.04534	1.04534	1
hexC	CQ2-M-1	23.8812	16s	CQ2-M-1	17.4997	6.38149	8.21276	-1.83127	3.5585	1.04534	3.40414
hexC	CQ2-M-2	24.2766	16s	CQ2-M-2	17.4403	6.83637	8.21276	-1.3764	2.59619	1.04534	2.48358
hexC	CQ2-M-3	24.1457	16s	CQ2-M-3	17.2512	6.89453	8.21276	-1.31823	2.4936	1.04534	2.38544
hexD	CQ6-M-1	22.0432	16s	CQ6-M-1	15.3804	6.66274	6.72172	-0.058981	1.04173	1.00044	1.04127
hexD	CQ6-M-2	22.3694	16s	CQ6-M-2	15.6069	6.76251	6.72172	0.0407937	0.97212	1.00044	0.971692
hexD	CQ6-M-3	22.4101	16s	CQ6-M-3	15.6702	6.73991	6.72172	0.0181873	0.987473	1.00044	0.987038
						6.72172	6.72172	0	1.00044	1.00044	1
hexD	CQ2-M-1	22.8363	16s	CQ2-M-1	17.4997	5.33658	6.72172	-1.38514	2.61198	1.00044	2.61083
hexD	CQ2-M-2	22.5097	16s	CQ2-M-2	17.4403	5.06939	6.72172	-1.65233	3.14341	1.00044	3.14202
hexD	CQ2-M-3	21.4846	16s	CQ2-M-3	17.2512	4.23345	6.72172	-2.48827	5.61105	1.00044	5.60857
hfq	CQ6-M-1	20.4602	16s	CQ6-M-1	15.3804	5.07977	5.18307	-0.103291	1.07422	1.01052	1.06304
hfq	CQ6-M-2	20.5976	16s	CQ6-M-2	15.6069	4.99071	5.18307	-0.192353	1.14263	1.01052	1.13073
hfq	CQ6-M-3	21.1489	16s	CQ6-M-3	15.6702	5.47871	5.18307	0.295643	0.814709	1.01052	0.806229
						5.18307	5.18307	0	1.01052	1.01052	1
hfq	CQ2-M-1	21.2093	16s	CQ2-M-1	17.4997	3.70958	5.18307	-1.47349	2.77692	1.01052	2.74802
hfq	CQ2-M-2	21.6527	16s	CQ2-M-2	17.4403	4.2124	5.18307	-0.970668	1.95975	1.01052	1.93935
hfq	CQ2-M-3	20.7383	16s	CQ2-M-3	17.2512	3.48715	5.18307	-1.69592	3.23983	1.01052	3.2061
hyaB	CQ6-M-1	24.6043	16s	CQ6-M-1	15.3804	9.22388	9.26414	-0.0402586	1.0283	1.00216	1.02608
hyaB	CQ6-M-2	24.7796	16s	CQ6-M-2	15.6069	9.17272	9.26414	-0.0914209	1.06542	1.00216	1.06312
hyaB	CQ6-M-3	25.0661	16s	CQ6-M-3	15.6702	9.39582	9.26414	0.13168	0.912768	1.00216	0.910799
						9.26414	9.26414	0	1.00216	1.00216	1
hyaB	CQ2-M-1	25.2461	16s	CQ2-M-1	17.4997	7.74642	9.26414	-1.51772	2.86338	1.00216	2.8572
hyaB	CQ2-M-2	25.531	16s	CQ2-M-2	17.4403	8.09075	9.26414	-1.17339	2.25542	1.00216	2.25055
hyaB	CQ2-M-3	25.0719	16s	CQ2-M-3	17.2512	7.82071	9.26414	-1.44343	2.71967	1.00216	2.7138
hyaC	CQ6-M-1	21.1935	16s	CQ6-M-1	15.3804	5.81308	5.69949	0.11359	0.924286	1.01185	0.913458
hyaC	CQ6-M-2	21.0009	16s	CQ6-M-2	15.6069	5.39406	5.69949	-0.305433	1.23579	1.01185	1.22131
hyaC	CQ6-M-3	21.5616	16s	CQ6-M-3	15.6702	5.89134	5.69949	0.191843	0.875486	1.01185	0.86523
						5.69949	5.69949	0	1.01185	1.01185	1
hyaC	CQ2-M-1	22.1387	16s	CQ2-M-1	17.4997	4.639	5.69949	-1.06049	2.08564	1.01185	2.06121
hyaC	CQ2-M-2	21.3465	16s	CQ2-M-2	17.4403	3.90623	5.69949	-1.79327	3.46599	1.01185	3.42539
hyaC	CQ2-M-3	20.3632	16s	CQ2-M-3	17.2512	3.11204	5.69949	-2.58745	6.01037	1.01185	5.93996
hutZ	CQ6-M-1	18.3102	16s	CQ6-M-1	15.3804	2.92973	3.26076	-0.33103	1.25791	1.01392	1.24064
hutZ	CQ6-M-2	19.0716	16s	CQ6-M-2	15.6069	3.46472	3.26076	0.203962	0.868163	1.01392	0.856243
hutZ	CQ6-M-3	19.0581	16s	CQ6-M-3	15.6702	3.38782	3.26076	0.127067	0.915691	1.01392	0.903118
						3.26076	3.26076	0	1.01392	1.01392	1
hutZ	CQ2-M-1	19.1052	16s	CQ2-M-1	17.4997	1.60552	3.26076	-1.65523	3.14974	1.01392	3.10649
hutZ	CQ2-M-2	19.5612	16s	CQ2-M-2	17.4403	2.12093	3.26076	-1.13983	2.20355	1.01392	2.17329
hutZ	CQ2-M-3	18.7271	16s	CQ2-M-3	17.2512	1.47591	3.26076	-1.78485	3.44582	1.01392	3.3985
hhuA	CQ6-M-1	20.9373	16s	CQ6-M-1	15.3804	5.55688	5.45325	0.103638	0.930683	1.00164	0.929157
hhuA	CQ6-M-2	21.0553	16s	CQ6-M-2	15.6069	5.44845	5.45325	-0.00479724	1.00333	1.00164	1.00169
hhuA	CQ6-M-3	21.0246	16s	CQ6-M-3	15.6702	5.35441	5.45325	-0.0988409	1.07091	1.00164	1.06916
						5.45325	5.45325	0	1.00164	1.00164	1
hhuA	CQ2-M-1	21.1399	16s	CQ2-M-1	17.4997	3.64016	5.45325	-1.81309	3.51393	1.00164	3.50817
hhuA	CQ2-M-2	21.6687	16s	CQ2-M-2	17.4403	4.22846	5.45325	-1.22479	2.33721	1.00164	2.33338
hhuA	CQ2-M-3	21.2779	16s	CQ2-M-3	17.2512	4.02675	5.45325	-1.42649	2.68792	1.00164	2.68352
